# Supplementary material for: Human upper-airway respiratory airflow: In vivo comparison of computational fluid dynamics simulations and hyperpolarized 129Xe phase contrast MRI velocimetry
Source: PLoS One. 2021 Aug 19;16(8):e0256460. doi: 10.1371/journal.pone.0256460 (PMC8376109; doi:10.1371/journal.pone.0256460)
Supplement: S1 Data — (ZIP) [file pone.0256460.s001.zip]

Archive with 6 entries (6 files):
- Subject_1.csv
- __MACOSX/._Subject_1.csv
- Subject_2.csv
- __MACOSX/._Subject_2.csv
- Subject_3.csv
- __MACOSX/._Subject_3.csv
