# Supplementary material for: Human upper-airway respiratory airflow: In vivo comparison of computational fluid dynamics simulations and hyperpolarized 129Xe phase contrast MRI velocimetry
Source: PLoS One. 2021 Aug 19;16(8):e0256460. doi: 10.1371/journal.pone.0256460 (PMC8376109; doi:10.1371/journal.pone.0256460)
Supplement: S1 Data — (ZIP) [file pone.0256460.s001.zip › Subject_1.csv]

Position_map_x	Position_map_y	Position_map_z	CFD_Vx_NanMeansOutsideAirwayLumen	CFD_Vy_NanMeansOutsideAirwayLumen	CFD_Vz_NanMeansOutsideAirwayLumen	PC_Vx_NanMeansOutsideAirwayLumen	PC_Vy_NanMeansOutsideAirwayLumen	PC_Vz_NanMeansOutsideAirwayLumen
-5.7397972069448	178.44923327863	52.8019409179688	NaN	NaN	NaN	NaN	NaN	NaN
-5.7397972069448	177.66798327863	52.8019409179688	NaN	NaN	NaN	NaN	NaN	NaN
-5.7397972069448	176.88673327863	52.8019409179688	NaN	NaN	NaN	NaN	NaN	NaN
-5.7397972069448	176.10548327863	52.8019409179688	NaN	NaN	NaN	NaN	NaN	NaN
-5.7397972069448	175.32423327863	52.8019409179688	NaN	NaN	NaN	NaN	NaN	NaN
-5.7397972069448	174.54298327863	52.8019409179688	NaN	NaN	NaN	NaN	NaN	NaN
-5.7397972069448	173.76173327863	52.8019409179688	NaN	NaN	NaN	NaN	NaN	NaN
-5.7397972069448	172.98048327863	52.8019409179688	NaN	NaN	NaN	NaN	NaN	NaN
-5.7397972069448	172.19923327863	52.8019409179688	NaN	NaN	NaN	NaN	NaN	NaN
-5.7397972069448	171.41798327863	52.8019409179688	NaN	NaN	NaN	NaN	NaN	NaN
-5.7397972069448	170.63673327863	52.8019409179688	NaN	NaN	NaN	NaN	NaN	NaN
-5.7397972069448	169.85548327863	52.8019409179688	NaN	NaN	NaN	NaN	NaN	NaN
-5.7397972069448	169.07423327863	52.8019409179688	NaN	NaN	NaN	NaN	NaN	NaN
-5.7397972069448	168.29298327863	52.8019409179688	NaN	NaN	NaN	NaN	NaN	NaN
-5.7397972069448	167.51173327863	52.8019409179688	NaN	NaN	NaN	NaN	NaN	NaN
-5.7397972069448	166.73048327863	52.8019409179688	NaN	NaN	NaN	NaN	NaN	NaN
-5.7397972069448	165.94923327863	52.8019409179688	NaN	NaN	NaN	NaN	NaN	NaN
-5.7397972069448	165.16798327863	52.8019409179688	NaN	NaN	NaN	NaN	NaN	NaN
-5.7397972069448	164.38673327863	52.8019409179688	NaN	NaN	NaN	NaN	NaN	NaN
-5.7397972069448	163.60548327863	52.8019409179688	NaN	NaN	NaN	NaN	NaN	NaN
-5.7397972069448	162.82423327863	52.8019409179688	NaN	NaN	NaN	NaN	NaN	NaN
-5.7397972069448	162.04298327863	52.8019409179688	NaN	NaN	NaN	NaN	NaN	NaN
-5.7397972069448	161.26173327863	52.8019409179688	NaN	NaN	NaN	NaN	NaN	NaN
-5.7397972069448	160.48048327863	52.8019409179688	NaN	NaN	NaN	NaN	NaN	NaN
-5.7397972069448	159.69923327863	52.8019409179688	NaN	NaN	NaN	NaN	NaN	NaN
-5.7397972069448	158.91798327863	52.8019409179688	NaN	NaN	NaN	NaN	NaN	NaN
-5.7397972069448	158.13673327863	52.8019409179688	NaN	NaN	NaN	NaN	NaN	NaN
-5.7397972069448	157.35548327863	52.8019409179688	NaN	NaN	NaN	NaN	NaN	NaN
-5.7397972069448	156.57423327863	52.8019409179688	NaN	NaN	NaN	NaN	NaN	NaN
-5.7397972069448	155.79298327863	52.8019409179688	NaN	NaN	NaN	NaN	NaN	NaN
-5.7397972069448	155.01173327863	52.8019409179688	NaN	NaN	NaN	NaN	NaN	NaN
-5.7397972069448	154.23048327863	52.8019409179688	NaN	NaN	NaN	NaN	NaN	NaN
-5.7397972069448	153.44923327863	52.8019409179688	NaN	NaN	NaN	NaN	NaN	NaN
-5.7397972069448	152.66798327863	52.8019409179688	NaN	NaN	NaN	NaN	NaN	NaN
-5.7397972069448	151.88673327863	52.8019409179688	NaN	NaN	NaN	NaN	NaN	NaN
-5.7397972069448	151.10548327863	52.8019409179688	NaN	NaN	NaN	NaN	NaN	NaN
-5.7397972069448	150.32423327863	52.8019409179688	NaN	NaN	NaN	NaN	NaN	NaN
-5.7397972069448	149.54298327863	52.8019409179688	NaN	NaN	NaN	NaN	NaN	NaN
-5.7397972069448	148.76173327863	52.8019409179688	NaN	NaN	NaN	NaN	NaN	NaN
-5.7397972069448	147.98048327863	52.8019409179688	NaN	NaN	NaN	NaN	NaN	NaN
-5.7397972069448	147.19923327863	52.8019409179688	NaN	NaN	NaN	NaN	NaN	NaN
-5.7397972069448	146.41798327863	52.8019409179688	NaN	NaN	NaN	NaN	NaN	NaN
-5.7397972069448	145.63673327863	52.8019409179688	NaN	NaN	NaN	NaN	NaN	NaN
-5.7397972069448	144.85548327863	52.8019409179688	NaN	NaN	NaN	NaN	NaN	NaN
-5.7397972069448	144.07423327863	52.8019409179688	NaN	NaN	NaN	NaN	NaN	NaN
-5.7397972069448	143.29298327863	52.8019409179688	NaN	NaN	NaN	NaN	NaN	NaN
-5.7397972069448	142.51173327863	52.8019409179688	NaN	NaN	NaN	NaN	NaN	NaN
-5.7397972069448	141.73048327863	52.8019409179688	NaN	NaN	NaN	NaN	NaN	NaN
-5.7397972069448	140.94923327863	52.8019409179688	NaN	NaN	NaN	NaN	NaN	NaN
-5.7397972069448	140.16798327863	52.8019409179688	NaN	NaN	NaN	NaN	NaN	NaN
-5.7397972069448	139.38673327863	52.8019409179688	NaN	NaN	NaN	NaN	NaN	NaN
-5.7397972069448	138.60548327863	52.8019409179688	NaN	NaN	NaN	NaN	NaN	NaN
-5.7397972069448	137.82423327863	52.8019409179688	NaN	NaN	NaN	NaN	NaN	NaN
-5.7397972069448	137.04298327863	52.8019409179688	NaN	NaN	NaN	NaN	NaN	NaN
-5.7397972069448	136.26173327863	52.8019409179688	NaN	NaN	NaN	NaN	NaN	NaN
-5.7397972069448	135.48048327863	52.8019409179688	NaN	NaN	NaN	NaN	NaN	NaN
-5.7397972069448	134.69923327863	52.8019409179688	NaN	NaN	NaN	NaN	NaN	NaN
-5.7397972069448	133.91798327863	52.8019409179688	NaN	NaN	NaN	NaN	NaN	NaN
-5.7397972069448	133.13673327863	52.8019409179688	NaN	NaN	NaN	NaN	NaN	NaN
-5.7397972069448	132.35548327863	52.8019409179688	NaN	NaN	NaN	NaN	NaN	NaN
-5.7397972069448	131.57423327863	52.8019409179688	NaN	NaN	NaN	NaN	NaN	NaN
-5.7397972069448	130.79298327863	52.8019409179688	NaN	NaN	NaN	NaN	NaN	NaN
-5.7397972069448	130.01173327863	52.8019409179688	NaN	NaN	NaN	NaN	NaN	NaN
-5.7397972069448	129.23048327863	52.8019409179688	NaN	NaN	NaN	NaN	NaN	NaN
-5.7397972069448	128.44923327863	52.8019409179688	NaN	NaN	NaN	NaN	NaN	NaN
-5.7397972069448	127.66798327863	52.8019409179688	NaN	NaN	NaN	NaN	NaN	NaN
-5.7397972069448	126.88673327863	52.8019409179688	NaN	NaN	NaN	NaN	NaN	NaN
-5.7397972069448	126.10548327863	52.8019409179688	NaN	NaN	NaN	NaN	NaN	NaN
-5.7397972069448	125.32423327863	52.8019409179688	NaN	NaN	NaN	NaN	NaN	NaN
-5.7397972069448	124.54298327863	52.8019409179688	NaN	NaN	NaN	NaN	NaN	NaN
-5.7397972069448	123.76173327863	52.8019409179688	NaN	NaN	NaN	NaN	NaN	NaN
-5.7397972069448	122.98048327863	52.8019409179688	NaN	NaN	NaN	NaN	NaN	NaN
-5.7397972069448	122.19923327863	52.8019409179688	NaN	NaN	NaN	NaN	NaN	NaN
-5.7397972069448	121.41798327863	52.8019409179688	NaN	NaN	NaN	NaN	NaN	NaN
-5.7397972069448	120.63673327863	52.8019409179688	NaN	NaN	NaN	NaN	NaN	NaN
-5.7397972069448	119.85548327863	52.8019409179688	NaN	NaN	NaN	NaN	NaN	NaN
-5.7397972069448	119.07423327863	52.8019409179688	NaN	NaN	NaN	NaN	NaN	NaN
-5.7397972069448	118.29298327863	52.8019409179688	NaN	NaN	NaN	NaN	NaN	NaN
-5.7397972069448	117.51173327863	52.8019409179688	NaN	NaN	NaN	NaN	NaN	NaN
-5.7397972069448	116.73048327863	52.8019409179688	NaN	NaN	NaN	NaN	NaN	NaN
-5.7397972069448	115.94923327863	52.8019409179688	NaN	NaN	NaN	NaN	NaN	NaN
-5.7397972069448	115.16798327863	52.8019409179688	NaN	NaN	NaN	NaN	NaN	NaN
-5.7397972069448	114.38673327863	52.8019409179688	NaN	NaN	NaN	NaN	NaN	NaN
-5.7397972069448	113.60548327863	52.8019409179688	NaN	NaN	NaN	NaN	NaN	NaN
-5.7397972069448	112.82423327863	52.8019409179688	NaN	NaN	NaN	NaN	NaN	NaN
-5.7397972069448	112.04298327863	52.8019409179688	NaN	NaN	NaN	NaN	NaN	NaN
-5.7397972069448	111.26173327863	52.8019409179688	NaN	NaN	NaN	NaN	NaN	NaN
-5.7397972069448	110.48048327863	52.8019409179688	NaN	NaN	NaN	NaN	NaN	NaN
-5.7397972069448	109.69923327863	52.8019409179688	NaN	NaN	NaN	NaN	NaN	NaN
-5.7397972069448	108.91798327863	52.8019409179688	NaN	NaN	NaN	NaN	NaN	NaN
-5.7397972069448	108.13673327863	52.8019409179688	NaN	NaN	NaN	NaN	NaN	NaN
-5.7397972069448	107.35548327863	52.8019409179688	NaN	NaN	NaN	NaN	NaN	NaN
-5.7397972069448	106.57423327863	52.8019409179688	NaN	NaN	NaN	NaN	NaN	NaN
-5.7397972069448	105.79298327863	52.8019409179688	NaN	NaN	NaN	NaN	NaN	NaN
-5.7397972069448	105.01173327863	52.8019409179688	NaN	NaN	NaN	NaN	NaN	NaN
-5.7397972069448	104.23048327863	52.8019409179688	NaN	NaN	NaN	NaN	NaN	NaN
-5.7397972069448	103.44923327863	52.8019409179688	NaN	NaN	NaN	NaN	NaN	NaN
-5.7397972069448	102.66798327863	52.8019409179688	NaN	NaN	NaN	NaN	NaN	NaN
-5.7397972069448	101.88673327863	52.8019409179688	NaN	NaN	NaN	NaN	NaN	NaN
-5.7397972069448	101.10548327863	52.8019409179688	NaN	NaN	NaN	NaN	NaN	NaN
-5.7397972069448	100.32423327863	52.8019409179688	NaN	NaN	NaN	NaN	NaN	NaN
-5.7397972069448	99.54298327863	52.8019409179688	NaN	NaN	NaN	NaN	NaN	NaN
-5.7397972069448	98.76173327863	52.8019409179688	NaN	NaN	NaN	NaN	NaN	NaN
-5.7397972069448	97.98048327863	52.8019409179688	NaN	NaN	NaN	NaN	NaN	NaN
-5.7397972069448	97.19923327863	52.8019409179688	NaN	NaN	NaN	NaN	NaN	NaN
-5.7397972069448	96.41798327863	52.8019409179688	NaN	NaN	NaN	NaN	NaN	NaN
-5.7397972069448	95.63673327863	52.8019409179688	NaN	NaN	NaN	NaN	NaN	NaN
-5.7397972069448	94.85548327863	52.8019409179688	NaN	NaN	NaN	NaN	NaN	NaN
-5.7397972069448	94.07423327863	52.8019409179688	NaN	NaN	NaN	NaN	NaN	NaN
-5.7397972069448	93.29298327863	52.8019409179688	NaN	NaN	NaN	NaN	NaN	NaN
-5.7397972069448	92.51173327863	52.8019409179688	NaN	NaN	NaN	NaN	NaN	NaN
-5.7397972069448	91.73048327863	52.8019409179688	NaN	NaN	NaN	NaN	NaN	NaN
-5.7397972069448	90.94923327863	52.8019409179688	NaN	NaN	NaN	NaN	NaN	NaN
-5.7397972069448	90.16798327863	52.8019409179688	NaN	NaN	NaN	NaN	NaN	NaN
-5.7397972069448	89.38673327863	52.8019409179688	NaN	NaN	NaN	NaN	NaN	NaN
-5.7397972069448	88.60548327863	52.8019409179688	NaN	NaN	NaN	NaN	NaN	NaN
-5.7397972069448	87.82423327863	52.8019409179688	NaN	NaN	NaN	NaN	NaN	NaN
-5.7397972069448	87.04298327863	52.8019409179688	NaN	NaN	NaN	NaN	NaN	NaN
-5.7397972069448	86.26173327863	52.8019409179688	NaN	NaN	NaN	NaN	NaN	NaN
-5.7397972069448	85.48048327863	52.8019409179688	NaN	NaN	NaN	NaN	NaN	NaN
-5.7397972069448	84.69923327863	52.8019409179688	NaN	NaN	NaN	NaN	NaN	NaN
-5.7397972069448	83.91798327863	52.8019409179688	NaN	NaN	NaN	NaN	NaN	NaN
-5.7397972069448	83.13673327863	52.8019409179688	NaN	NaN	NaN	NaN	NaN	NaN
-5.7397972069448	82.35548327863	52.8019409179688	NaN	NaN	NaN	NaN	NaN	NaN
-5.7397972069448	81.57423327863	52.8019409179688	NaN	NaN	NaN	NaN	NaN	NaN
-5.7397972069448	80.79298327863	52.8019409179688	NaN	NaN	NaN	NaN	NaN	NaN
-5.7397972069448	80.01173327863	52.8019409179688	NaN	NaN	NaN	NaN	NaN	NaN
-5.7397972069448	79.23048327863	52.8019409179688	NaN	NaN	NaN	NaN	NaN	NaN
-5.7397972069448	78.44923327863	52.8019409179688	NaN	NaN	NaN	NaN	NaN	NaN
-5.7397972069448	77.66798327863	52.8019409179688	NaN	NaN	NaN	NaN	NaN	NaN
-5.7397972069448	76.88673327863	52.8019409179688	NaN	NaN	NaN	NaN	NaN	NaN
-5.7397972069448	76.10548327863	52.8019409179688	NaN	NaN	NaN	NaN	NaN	NaN
-5.7397972069448	75.32423327863	52.8019409179688	NaN	NaN	NaN	NaN	NaN	NaN
-5.7397972069448	74.54298327863	52.8019409179688	NaN	NaN	NaN	NaN	NaN	NaN
-5.7397972069448	73.76173327863	52.8019409179688	NaN	NaN	NaN	NaN	NaN	NaN
-5.7397972069448	72.98048327863	52.8019409179688	NaN	NaN	NaN	NaN	NaN	NaN
-5.7397972069448	72.19923327863	52.8019409179688	NaN	NaN	NaN	NaN	NaN	NaN
-5.7397972069448	71.41798327863	52.8019409179688	NaN	NaN	NaN	NaN	NaN	NaN
-5.7397972069448	70.63673327863	52.8019409179688	NaN	NaN	NaN	NaN	NaN	NaN
-5.7397972069448	69.85548327863	52.8019409179688	NaN	NaN	NaN	NaN	NaN	NaN
-5.7397972069448	69.07423327863	52.8019409179688	NaN	NaN	NaN	NaN	NaN	NaN
-5.7397972069448	68.29298327863	52.8019409179688	NaN	NaN	NaN	NaN	NaN	NaN
-5.7397972069448	67.51173327863	52.8019409179688	NaN	NaN	NaN	NaN	NaN	NaN
-5.7397972069448	66.73048327863	52.8019409179688	NaN	NaN	NaN	NaN	NaN	NaN
-5.7397972069448	65.94923327863	52.8019409179688	NaN	NaN	NaN	NaN	NaN	NaN
-5.7397972069448	65.16798327863	52.8019409179688	NaN	NaN	NaN	NaN	NaN	NaN
-5.7397972069448	64.38673327863	52.8019409179688	NaN	NaN	NaN	NaN	NaN	NaN
-5.7397972069448	63.60548327863	52.8019409179688	NaN	NaN	NaN	NaN	NaN	NaN
-5.7397972069448	62.82423327863	52.8019409179688	NaN	NaN	NaN	NaN	NaN	NaN
-5.7397972069448	62.04298327863	52.8019409179688	NaN	NaN	NaN	NaN	NaN	NaN
-5.7397972069448	61.26173327863	52.8019409179688	NaN	NaN	NaN	NaN	NaN	NaN
-5.7397972069448	60.48048327863	52.8019409179688	NaN	NaN	NaN	NaN	NaN	NaN
-5.7397972069448	59.69923327863	52.8019409179688	NaN	NaN	NaN	NaN	NaN	NaN
-5.7397972069448	58.91798327863	52.8019409179688	NaN	NaN	NaN	NaN	NaN	NaN
-5.7397972069448	58.13673327863	52.8019409179688	NaN	NaN	NaN	NaN	NaN	NaN
-5.7397972069448	57.35548327863	52.8019409179688	NaN	NaN	NaN	NaN	NaN	NaN
-5.7397972069448	56.57423327863	52.8019409179688	NaN	NaN	NaN	NaN	NaN	NaN
-5.7397972069448	55.79298327863	52.8019409179688	NaN	NaN	NaN	NaN	NaN	NaN
-5.7397972069448	55.01173327863	52.8019409179688	NaN	NaN	NaN	NaN	NaN	NaN
-5.7397972069448	54.23048327863	52.8019409179688	NaN	NaN	NaN	NaN	NaN	NaN
-5.7397972069448	53.44923327863	52.8019409179688	NaN	NaN	NaN	NaN	NaN	NaN
-5.7397972069448	52.66798327863	52.8019409179688	NaN	NaN	NaN	NaN	NaN	NaN
-5.7397972069448	51.88673327863	52.8019409179688	NaN	NaN	NaN	NaN	NaN	NaN
-5.7397972069448	51.10548327863	52.8019409179688	NaN	NaN	NaN	NaN	NaN	NaN
-5.7397972069448	50.32423327863	52.8019409179688	NaN	NaN	NaN	NaN	NaN	NaN
-5.7397972069448	49.54298327863	52.8019409179688	NaN	NaN	NaN	NaN	NaN	NaN
-5.7397972069448	48.76173327863	52.8019409179688	NaN	NaN	NaN	NaN	NaN	NaN
-5.7397972069448	47.98048327863	52.8019409179688	NaN	NaN	NaN	NaN	NaN	NaN
-5.7397972069448	47.19923327863	52.8019409179688	NaN	NaN	NaN	NaN	NaN	NaN
-5.7397972069448	46.41798327863	52.8019409179688	NaN	NaN	NaN	NaN	NaN	NaN
-5.7397972069448	45.63673327863	52.8019409179688	NaN	NaN	NaN	NaN	NaN	NaN
-5.7397972069448	44.85548327863	52.8019409179688	NaN	NaN	NaN	NaN	NaN	NaN
-5.7397972069448	44.07423327863	52.8019409179688	NaN	NaN	NaN	NaN	NaN	NaN
-5.7397972069448	43.29298327863	52.8019409179688	NaN	NaN	NaN	NaN	NaN	NaN
-5.7397972069448	42.51173327863	52.8019409179688	NaN	NaN	NaN	NaN	NaN	NaN
-5.7397972069448	41.73048327863	52.8019409179688	NaN	NaN	NaN	NaN	NaN	NaN
-5.7397972069448	40.94923327863	52.8019409179688	NaN	NaN	NaN	NaN	NaN	NaN
-5.7397972069448	40.16798327863	52.8019409179688	NaN	NaN	NaN	NaN	NaN	NaN
-5.7397972069448	39.38673327863	52.8019409179688	NaN	NaN	NaN	NaN	NaN	NaN
-5.7397972069448	38.60548327863	52.8019409179688	NaN	NaN	NaN	NaN	NaN	NaN
-5.7397972069448	37.82423327863	52.8019409179688	NaN	NaN	NaN	NaN	NaN	NaN
-5.7397972069448	37.04298327863	52.8019409179688	NaN	NaN	NaN	NaN	NaN	NaN
-5.7397972069448	36.26173327863	52.8019409179688	NaN	NaN	NaN	NaN	NaN	NaN
-5.7397972069448	35.48048327863	52.8019409179688	NaN	NaN	NaN	NaN	NaN	NaN
-5.7397972069448	34.69923327863	52.8019409179688	NaN	NaN	NaN	NaN	NaN	NaN
-5.7397972069448	33.91798327863	52.8019409179688	NaN	NaN	NaN	NaN	NaN	NaN
-5.7397972069448	33.13673327863	52.8019409179688	NaN	NaN	NaN	NaN	NaN	NaN
-5.7397972069448	32.35548327863	52.8019409179688	NaN	NaN	NaN	NaN	NaN	NaN
-5.7397972069448	31.57423327863	52.8019409179688	NaN	NaN	NaN	NaN	NaN	NaN
-5.7397972069448	30.79298327863	52.8019409179688	NaN	NaN	NaN	NaN	NaN	NaN
-5.7397972069448	30.01173327863	52.8019409179688	NaN	NaN	NaN	NaN	NaN	NaN
-5.7397972069448	29.23048327863	52.8019409179688	NaN	NaN	NaN	NaN	NaN	NaN
-5.7397972069448	28.44923327863	52.8019409179688	NaN	NaN	NaN	NaN	NaN	NaN
-5.7397972069448	27.66798327863	52.8019409179688	NaN	NaN	NaN	NaN	NaN	NaN
-5.7397972069448	26.88673327863	52.8019409179688	NaN	NaN	NaN	NaN	NaN	NaN
-5.7397972069448	26.10548327863	52.8019409179688	NaN	NaN	NaN	NaN	NaN	NaN
-5.7397972069448	25.32423327863	52.8019409179688	NaN	NaN	NaN	NaN	NaN	NaN
-5.7397972069448	24.54298327863	52.8019409179688	NaN	NaN	NaN	NaN	NaN	NaN
-5.7397972069448	23.76173327863	52.8019409179688	NaN	NaN	NaN	NaN	NaN	NaN
-5.7397972069448	22.98048327863	52.8019409179688	NaN	NaN	NaN	NaN	NaN	NaN
-5.7397972069448	22.19923327863	52.8019409179688	NaN	NaN	NaN	NaN	NaN	NaN
-5.7397972069448	21.41798327863	52.8019409179688	NaN	NaN	NaN	NaN	NaN	NaN
-5.7397972069448	20.63673327863	52.8019409179688	NaN	NaN	NaN	NaN	NaN	NaN
-5.7397972069448	19.85548327863	52.8019409179688	NaN	NaN	NaN	NaN	NaN	NaN
-5.7397972069448	19.07423327863	52.8019409179688	NaN	NaN	NaN	NaN	NaN	NaN
-5.7397972069448	18.29298327863	52.8019409179688	NaN	NaN	NaN	NaN	NaN	NaN
-5.7397972069448	17.51173327863	52.8019409179688	NaN	NaN	NaN	NaN	NaN	NaN
-5.7397972069448	16.73048327863	52.8019409179688	NaN	NaN	NaN	NaN	NaN	NaN
-5.7397972069448	15.94923327863	52.8019409179688	NaN	NaN	NaN	NaN	NaN	NaN
-5.7397972069448	15.16798327863	52.8019409179688	NaN	NaN	NaN	NaN	NaN	NaN
-5.7397972069448	14.38673327863	52.8019409179688	NaN	NaN	NaN	NaN	NaN	NaN
-5.7397972069448	13.60548327863	52.8019409179688	NaN	NaN	NaN	NaN	NaN	NaN
-5.7397972069448	12.82423327863	52.8019409179688	NaN	NaN	NaN	NaN	NaN	NaN
-5.7397972069448	12.04298327863	52.8019409179688	NaN	NaN	NaN	NaN	NaN	NaN
-5.7397972069448	11.26173327863	52.8019409179688	NaN	NaN	NaN	NaN	NaN	NaN
-5.7397972069448	10.48048327863	52.8019409179688	NaN	NaN	NaN	NaN	NaN	NaN
-5.7397972069448	9.69923327863	52.8019409179688	NaN	NaN	NaN	NaN	NaN	NaN
-5.7397972069448	8.91798327863	52.8019409179688	NaN	NaN	NaN	NaN	NaN	NaN
-5.7397972069448	8.13673327863	52.8019409179688	NaN	NaN	NaN	NaN	NaN	NaN
-5.7397972069448	7.35548327863	52.8019409179688	NaN	NaN	NaN	NaN	NaN	NaN
-5.7397972069448	6.57423327863	52.8019409179688	NaN	NaN	NaN	NaN	NaN	NaN
-5.7397972069448	5.79298327863	52.8019409179688	NaN	NaN	NaN	NaN	NaN	NaN
-5.7397972069448	5.01173327863	52.8019409179688	NaN	NaN	NaN	NaN	NaN	NaN
-5.7397972069448	4.23048327863	52.8019409179688	NaN	NaN	NaN	NaN	NaN	NaN
-5.7397972069448	3.44923327863	52.8019409179688	NaN	NaN	NaN	NaN	NaN	NaN
-5.7397972069448	2.66798327863	52.8019409179688	NaN	NaN	NaN	NaN	NaN	NaN
-5.7397972069448	1.88673327863	52.8019409179688	NaN	NaN	NaN	NaN	NaN	NaN
-5.7397972069448	1.10548327863	52.8019409179688	NaN	NaN	NaN	NaN	NaN	NaN
-5.7397972069448	0.324233278630004	52.8019409179688	NaN	NaN	NaN	NaN	NaN	NaN
-5.7397972069448	-0.457016721369996	52.8019409179688	NaN	NaN	NaN	NaN	NaN	NaN
-5.7397972069448	-1.23826672137	52.8019409179688	NaN	NaN	NaN	NaN	NaN	NaN
-5.7397972069448	-2.01951672137	52.8019409179688	NaN	NaN	NaN	NaN	NaN	NaN
-5.7397972069448	-2.80076672137	52.8019409179688	NaN	NaN	NaN	NaN	NaN	NaN
-5.7397972069448	-3.58201672137	52.8019409179688	NaN	NaN	NaN	NaN	NaN	NaN
-5.7397972069448	-4.36326672137	52.8019409179688	NaN	NaN	NaN	NaN	NaN	NaN
-5.7397972069448	-5.14451672137	52.8019409179688	NaN	NaN	NaN	NaN	NaN	NaN
-5.7397972069448	-5.92576672137	52.8019409179688	NaN	NaN	NaN	NaN	NaN	NaN
-5.7397972069448	-6.70701672137	52.8019409179688	NaN	NaN	NaN	NaN	NaN	NaN
-5.7397972069448	-7.48826672137	52.8019409179688	NaN	NaN	NaN	NaN	NaN	NaN
-5.7397972069448	-8.26951672137	52.8019409179688	NaN	NaN	NaN	NaN	NaN	NaN
-5.7397972069448	-9.05076672137	52.8019409179688	NaN	NaN	NaN	NaN	NaN	NaN
-5.7397972069448	-9.83201672137	52.8019409179688	NaN	NaN	NaN	NaN	NaN	NaN
-5.7397972069448	-10.61326672137	52.8019409179688	NaN	NaN	NaN	NaN	NaN	NaN
-5.7397972069448	-11.39451672137	52.8019409179688	NaN	NaN	NaN	NaN	NaN	NaN
-5.7397972069448	-12.17576672137	52.8019409179688	NaN	NaN	NaN	NaN	NaN	NaN
-5.7397972069448	-12.95701672137	52.8019409179688	NaN	NaN	NaN	NaN	NaN	NaN
-5.7397972069448	-13.73826672137	52.8019409179688	NaN	NaN	NaN	NaN	NaN	NaN
-5.7397972069448	-14.51951672137	52.8019409179688	NaN	NaN	NaN	NaN	NaN	NaN
-5.7397972069448	-15.30076672137	52.8019409179688	NaN	NaN	NaN	NaN	NaN	NaN
-5.7397972069448	-16.08201672137	52.8019409179688	NaN	NaN	NaN	NaN	NaN	NaN
-5.7397972069448	-16.86326672137	52.8019409179688	NaN	NaN	NaN	NaN	NaN	NaN
-5.7397972069448	-17.64451672137	52.8019409179688	NaN	NaN	NaN	NaN	NaN	NaN
-5.7397972069448	-18.42576672137	52.8019409179688	NaN	NaN	NaN	NaN	NaN	NaN
-5.7397972069448	-19.20701672137	52.8019409179688	NaN	NaN	NaN	NaN	NaN	NaN
-5.7397972069448	-19.98826672137	52.8019409179688	NaN	NaN	NaN	NaN	NaN	NaN
-5.7397972069448	-20.76951672137	52.8019409179688	NaN	NaN	NaN	NaN	NaN	NaN
-5.7397972069448	178.44923327863	52.0206909179688	NaN	NaN	NaN	NaN	NaN	NaN
-5.7397972069448	177.66798327863	52.0206909179688	NaN	NaN	NaN	NaN	NaN	NaN
-5.7397972069448	176.88673327863	52.0206909179688	NaN	NaN	NaN	NaN	NaN	NaN
-5.7397972069448	176.10548327863	52.0206909179688	NaN	NaN	NaN	NaN	NaN	NaN
-5.7397972069448	175.32423327863	52.0206909179688	NaN	NaN	NaN	NaN	NaN	NaN
-5.7397972069448	174.54298327863	52.0206909179688	NaN	NaN	NaN	NaN	NaN	NaN
-5.7397972069448	173.76173327863	52.0206909179688	NaN	NaN	NaN	NaN	NaN	NaN
-5.7397972069448	172.98048327863	52.0206909179688	NaN	NaN	NaN	NaN	NaN	NaN
-5.7397972069448	172.19923327863	52.0206909179688	NaN	NaN	NaN	NaN	NaN	NaN
-5.7397972069448	171.41798327863	52.0206909179688	NaN	NaN	NaN	NaN	NaN	NaN
-5.7397972069448	170.63673327863	52.0206909179688	NaN	NaN	NaN	NaN	NaN	NaN
-5.7397972069448	169.85548327863	52.0206909179688	NaN	NaN	NaN	NaN	NaN	NaN
-5.7397972069448	169.07423327863	52.0206909179688	NaN	NaN	NaN	NaN	NaN	NaN
-5.7397972069448	168.29298327863	52.0206909179688	NaN	NaN	NaN	NaN	NaN	NaN
-5.7397972069448	167.51173327863	52.0206909179688	NaN	NaN	NaN	NaN	NaN	NaN
-5.7397972069448	166.73048327863	52.0206909179688	NaN	NaN	NaN	NaN	NaN	NaN
-5.7397972069448	165.94923327863	52.0206909179688	NaN	NaN	NaN	NaN	NaN	NaN
-5.7397972069448	165.16798327863	52.0206909179688	NaN	NaN	NaN	NaN	NaN	NaN
-5.7397972069448	164.38673327863	52.0206909179688	NaN	NaN	NaN	NaN	NaN	NaN
-5.7397972069448	163.60548327863	52.0206909179688	NaN	NaN	NaN	NaN	NaN	NaN
-5.7397972069448	162.82423327863	52.0206909179688	NaN	NaN	NaN	NaN	NaN	NaN
-5.7397972069448	162.04298327863	52.0206909179688	NaN	NaN	NaN	NaN	NaN	NaN
-5.7397972069448	161.26173327863	52.0206909179688	NaN	NaN	NaN	NaN	NaN	NaN
-5.7397972069448	160.48048327863	52.0206909179688	NaN	NaN	NaN	NaN	NaN	NaN
-5.7397972069448	159.69923327863	52.0206909179688	NaN	NaN	NaN	NaN	NaN	NaN
-5.7397972069448	158.91798327863	52.0206909179688	NaN	NaN	NaN	NaN	NaN	NaN
-5.7397972069448	158.13673327863	52.0206909179688	NaN	NaN	NaN	NaN	NaN	NaN
-5.7397972069448	157.35548327863	52.0206909179688	NaN	NaN	NaN	NaN	NaN	NaN
-5.7397972069448	156.57423327863	52.0206909179688	NaN	NaN	NaN	NaN	NaN	NaN
-5.7397972069448	155.79298327863	52.0206909179688	NaN	NaN	NaN	NaN	NaN	NaN
-5.7397972069448	155.01173327863	52.0206909179688	NaN	NaN	NaN	NaN	NaN	NaN
-5.7397972069448	154.23048327863	52.0206909179688	NaN	NaN	NaN	NaN	NaN	NaN
-5.7397972069448	153.44923327863	52.0206909179688	NaN	NaN	NaN	NaN	NaN	NaN
-5.7397972069448	152.66798327863	52.0206909179688	NaN	NaN	NaN	NaN	NaN	NaN
-5.7397972069448	151.88673327863	52.0206909179688	NaN	NaN	NaN	NaN	NaN	NaN
-5.7397972069448	151.10548327863	52.0206909179688	NaN	NaN	NaN	NaN	NaN	NaN
-5.7397972069448	150.32423327863	52.0206909179688	NaN	NaN	NaN	NaN	NaN	NaN
-5.7397972069448	149.54298327863	52.0206909179688	NaN	NaN	NaN	NaN	NaN	NaN
-5.7397972069448	148.76173327863	52.0206909179688	NaN	NaN	NaN	NaN	NaN	NaN
-5.7397972069448	147.98048327863	52.0206909179688	NaN	NaN	NaN	NaN	NaN	NaN
-5.7397972069448	147.19923327863	52.0206909179688	NaN	NaN	NaN	NaN	NaN	NaN
-5.7397972069448	146.41798327863	52.0206909179688	NaN	NaN	NaN	NaN	NaN	NaN
-5.7397972069448	145.63673327863	52.0206909179688	NaN	NaN	NaN	NaN	NaN	NaN
-5.7397972069448	144.85548327863	52.0206909179688	NaN	NaN	NaN	NaN	NaN	NaN
-5.7397972069448	144.07423327863	52.0206909179688	NaN	NaN	NaN	NaN	NaN	NaN
-5.7397972069448	143.29298327863	52.0206909179688	NaN	NaN	NaN	NaN	NaN	NaN
-5.7397972069448	142.51173327863	52.0206909179688	NaN	NaN	NaN	NaN	NaN	NaN
-5.7397972069448	141.73048327863	52.0206909179688	NaN	NaN	NaN	NaN	NaN	NaN
-5.7397972069448	140.94923327863	52.0206909179688	NaN	NaN	NaN	NaN	NaN	NaN
-5.7397972069448	140.16798327863	52.0206909179688	NaN	NaN	NaN	NaN	NaN	NaN
-5.7397972069448	139.38673327863	52.0206909179688	NaN	NaN	NaN	NaN	NaN	NaN
-5.7397972069448	138.60548327863	52.0206909179688	NaN	NaN	NaN	NaN	NaN	NaN
-5.7397972069448	137.82423327863	52.0206909179688	NaN	NaN	NaN	NaN	NaN	NaN
-5.7397972069448	137.04298327863	52.0206909179688	NaN	NaN	NaN	NaN	NaN	NaN
-5.7397972069448	136.26173327863	52.0206909179688	NaN	NaN	NaN	NaN	NaN	NaN
-5.7397972069448	135.48048327863	52.0206909179688	NaN	NaN	NaN	NaN	NaN	NaN
-5.7397972069448	134.69923327863	52.0206909179688	NaN	NaN	NaN	NaN	NaN	NaN
-5.7397972069448	133.91798327863	52.0206909179688	NaN	NaN	NaN	NaN	NaN	NaN
-5.7397972069448	133.13673327863	52.0206909179688	NaN	NaN	NaN	NaN	NaN	NaN
-5.7397972069448	132.35548327863	52.0206909179688	NaN	NaN	NaN	NaN	NaN	NaN
-5.7397972069448	131.57423327863	52.0206909179688	NaN	NaN	NaN	NaN	NaN	NaN
-5.7397972069448	130.79298327863	52.0206909179688	NaN	NaN	NaN	NaN	NaN	NaN
-5.7397972069448	130.01173327863	52.0206909179688	NaN	NaN	NaN	NaN	NaN	NaN
-5.7397972069448	129.23048327863	52.0206909179688	NaN	NaN	NaN	NaN	NaN	NaN
-5.7397972069448	128.44923327863	52.0206909179688	NaN	NaN	NaN	NaN	NaN	NaN
-5.7397972069448	127.66798327863	52.0206909179688	NaN	NaN	NaN	NaN	NaN	NaN
-5.7397972069448	126.88673327863	52.0206909179688	NaN	NaN	NaN	NaN	NaN	NaN
-5.7397972069448	126.10548327863	52.0206909179688	NaN	NaN	NaN	NaN	NaN	NaN
-5.7397972069448	125.32423327863	52.0206909179688	NaN	NaN	NaN	NaN	NaN	NaN
-5.7397972069448	124.54298327863	52.0206909179688	NaN	NaN	NaN	NaN	NaN	NaN
-5.7397972069448	123.76173327863	52.0206909179688	NaN	NaN	NaN	NaN	NaN	NaN
-5.7397972069448	122.98048327863	52.0206909179688	NaN	NaN	NaN	NaN	NaN	NaN
-5.7397972069448	122.19923327863	52.0206909179688	NaN	NaN	NaN	NaN	NaN	NaN
-5.7397972069448	121.41798327863	52.0206909179688	NaN	NaN	NaN	NaN	NaN	NaN
-5.7397972069448	120.63673327863	52.0206909179688	NaN	NaN	NaN	NaN	NaN	NaN
-5.7397972069448	119.85548327863	52.0206909179688	NaN	NaN	NaN	NaN	NaN	NaN
-5.7397972069448	119.07423327863	52.0206909179688	NaN	NaN	NaN	NaN	NaN	NaN
-5.7397972069448	118.29298327863	52.0206909179688	NaN	NaN	NaN	NaN	NaN	NaN
-5.7397972069448	117.51173327863	52.0206909179688	NaN	NaN	NaN	NaN	NaN	NaN
-5.7397972069448	116.73048327863	52.0206909179688	NaN	NaN	NaN	NaN	NaN	NaN
-5.7397972069448	115.94923327863	52.0206909179688	NaN	NaN	NaN	NaN	NaN	NaN
-5.7397972069448	115.16798327863	52.0206909179688	NaN	NaN	NaN	NaN	NaN	NaN
-5.7397972069448	114.38673327863	52.0206909179688	NaN	NaN	NaN	NaN	NaN	NaN
-5.7397972069448	113.60548327863	52.0206909179688	NaN	NaN	NaN	NaN	NaN	NaN
-5.7397972069448	112.82423327863	52.0206909179688	NaN	NaN	NaN	NaN	NaN	NaN
-5.7397972069448	112.04298327863	52.0206909179688	NaN	NaN	NaN	NaN	NaN	NaN
-5.7397972069448	111.26173327863	52.0206909179688	NaN	NaN	NaN	NaN	NaN	NaN
-5.7397972069448	110.48048327863	52.0206909179688	NaN	NaN	NaN	NaN	NaN	NaN
-5.7397972069448	109.69923327863	52.0206909179688	NaN	NaN	NaN	NaN	NaN	NaN
-5.7397972069448	108.91798327863	52.0206909179688	NaN	NaN	NaN	NaN	NaN	NaN
-5.7397972069448	108.13673327863	52.0206909179688	NaN	NaN	NaN	NaN	NaN	NaN
-5.7397972069448	107.35548327863	52.0206909179688	NaN	NaN	NaN	NaN	NaN	NaN
-5.7397972069448	106.57423327863	52.0206909179688	NaN	NaN	NaN	NaN	NaN	NaN
-5.7397972069448	105.79298327863	52.0206909179688	NaN	NaN	NaN	NaN	NaN	NaN
-5.7397972069448	105.01173327863	52.0206909179688	NaN	NaN	NaN	NaN	NaN	NaN
-5.7397972069448	104.23048327863	52.0206909179688	NaN	NaN	NaN	NaN	NaN	NaN
-5.7397972069448	103.44923327863	52.0206909179688	NaN	NaN	NaN	NaN	NaN	NaN
-5.7397972069448	102.66798327863	52.0206909179688	NaN	NaN	NaN	NaN	NaN	NaN
-5.7397972069448	101.88673327863	52.0206909179688	NaN	NaN	NaN	NaN	NaN	NaN
-5.7397972069448	101.10548327863	52.0206909179688	NaN	NaN	NaN	NaN	NaN	NaN
-5.7397972069448	100.32423327863	52.0206909179688	NaN	NaN	NaN	NaN	NaN	NaN
-5.7397972069448	99.54298327863	52.0206909179688	NaN	NaN	NaN	NaN	NaN	NaN
-5.7397972069448	98.76173327863	52.0206909179688	NaN	NaN	NaN	NaN	NaN	NaN
-5.7397972069448	97.98048327863	52.0206909179688	NaN	NaN	NaN	NaN	NaN	NaN
-5.7397972069448	97.19923327863	52.0206909179688	NaN	NaN	NaN	NaN	NaN	NaN
-5.7397972069448	96.41798327863	52.0206909179688	NaN	NaN	NaN	NaN	NaN	NaN
-5.7397972069448	95.63673327863	52.0206909179688	NaN	NaN	NaN	NaN	NaN	NaN
-5.7397972069448	94.85548327863	52.0206909179688	NaN	NaN	NaN	NaN	NaN	NaN
-5.7397972069448	94.07423327863	52.0206909179688	NaN	NaN	NaN	NaN	NaN	NaN
-5.7397972069448	93.29298327863	52.0206909179688	NaN	NaN	NaN	NaN	NaN	NaN
-5.7397972069448	92.51173327863	52.0206909179688	NaN	NaN	NaN	NaN	NaN	NaN
-5.7397972069448	91.73048327863	52.0206909179688	NaN	NaN	NaN	NaN	NaN	NaN
-5.7397972069448	90.94923327863	52.0206909179688	NaN	NaN	NaN	NaN	NaN	NaN
-5.7397972069448	90.16798327863	52.0206909179688	NaN	NaN	NaN	NaN	NaN	NaN
-5.7397972069448	89.38673327863	52.0206909179688	NaN	NaN	NaN	NaN	NaN	NaN
-5.7397972069448	88.60548327863	52.0206909179688	NaN	NaN	NaN	NaN	NaN	NaN
-5.7397972069448	87.82423327863	52.0206909179688	NaN	NaN	NaN	NaN	NaN	NaN
-5.7397972069448	87.04298327863	52.0206909179688	NaN	NaN	NaN	NaN	NaN	NaN
-5.7397972069448	86.26173327863	52.0206909179688	NaN	NaN	NaN	NaN	NaN	NaN
-5.7397972069448	85.48048327863	52.0206909179688	NaN	NaN	NaN	NaN	NaN	NaN
-5.7397972069448	84.69923327863	52.0206909179688	NaN	NaN	NaN	NaN	NaN	NaN
-5.7397972069448	83.91798327863	52.0206909179688	NaN	NaN	NaN	NaN	NaN	NaN
-5.7397972069448	83.13673327863	52.0206909179688	NaN	NaN	NaN	NaN	NaN	NaN
-5.7397972069448	82.35548327863	52.0206909179688	NaN	NaN	NaN	NaN	NaN	NaN
-5.7397972069448	81.57423327863	52.0206909179688	NaN	NaN	NaN	NaN	NaN	NaN
-5.7397972069448	80.79298327863	52.0206909179688	NaN	NaN	NaN	NaN	NaN	NaN
-5.7397972069448	80.01173327863	52.0206909179688	NaN	NaN	NaN	NaN	NaN	NaN
-5.7397972069448	79.23048327863	52.0206909179688	NaN	NaN	NaN	NaN	NaN	NaN
-5.7397972069448	78.44923327863	52.0206909179688	NaN	NaN	NaN	NaN	NaN	NaN
-5.7397972069448	77.66798327863	52.0206909179688	NaN	NaN	NaN	NaN	NaN	NaN
-5.7397972069448	76.88673327863	52.0206909179688	NaN	NaN	NaN	NaN	NaN	NaN
-5.7397972069448	76.10548327863	52.0206909179688	NaN	NaN	NaN	NaN	NaN	NaN
-5.7397972069448	75.32423327863	52.0206909179688	NaN	NaN	NaN	NaN	NaN	NaN
-5.7397972069448	74.54298327863	52.0206909179688	NaN	NaN	NaN	NaN	NaN	NaN
-5.7397972069448	73.76173327863	52.0206909179688	NaN	NaN	NaN	NaN	NaN	NaN
-5.7397972069448	72.98048327863	52.0206909179688	NaN	NaN	NaN	NaN	NaN	NaN
-5.7397972069448	72.19923327863	52.0206909179688	NaN	NaN	NaN	NaN	NaN	NaN
-5.7397972069448	71.41798327863	52.0206909179688	NaN	NaN	NaN	NaN	NaN	NaN
-5.7397972069448	70.63673327863	52.0206909179688	NaN	NaN	NaN	NaN	NaN	NaN
-5.7397972069448	69.85548327863	52.0206909179688	NaN	NaN	NaN	NaN	NaN	NaN
-5.7397972069448	69.07423327863	52.0206909179688	NaN	NaN	NaN	NaN	NaN	NaN
-5.7397972069448	68.29298327863	52.0206909179688	NaN	NaN	NaN	NaN	NaN	NaN
-5.7397972069448	67.51173327863	52.0206909179688	NaN	NaN	NaN	NaN	NaN	NaN
-5.7397972069448	66.73048327863	52.0206909179688	NaN	NaN	NaN	NaN	NaN	NaN
-5.7397972069448	65.94923327863	52.0206909179688	NaN	NaN	NaN	NaN	NaN	NaN
-5.7397972069448	65.16798327863	52.0206909179688	NaN	NaN	NaN	NaN	NaN	NaN
-5.7397972069448	64.38673327863	52.0206909179688	NaN	NaN	NaN	NaN	NaN	NaN
-5.7397972069448	63.60548327863	52.0206909179688	NaN	NaN	NaN	NaN	NaN	NaN
-5.7397972069448	62.82423327863	52.0206909179688	NaN	NaN	NaN	NaN	NaN	NaN
-5.7397972069448	62.04298327863	52.0206909179688	NaN	NaN	NaN	NaN	NaN	NaN
-5.7397972069448	61.26173327863	52.0206909179688	NaN	NaN	NaN	NaN	NaN	NaN
-5.7397972069448	60.48048327863	52.0206909179688	NaN	NaN	NaN	NaN	NaN	NaN
-5.7397972069448	59.69923327863	52.0206909179688	NaN	NaN	NaN	NaN	NaN	NaN
-5.7397972069448	58.91798327863	52.0206909179688	NaN	NaN	NaN	NaN	NaN	NaN
-5.7397972069448	58.13673327863	52.0206909179688	NaN	NaN	NaN	NaN	NaN	NaN
-5.7397972069448	57.35548327863	52.0206909179688	NaN	NaN	NaN	NaN	NaN	NaN
-5.7397972069448	56.57423327863	52.0206909179688	NaN	NaN	NaN	NaN	NaN	NaN
-5.7397972069448	55.79298327863	52.0206909179688	NaN	NaN	NaN	NaN	NaN	NaN
-5.7397972069448	55.01173327863	52.0206909179688	NaN	NaN	NaN	NaN	NaN	NaN
-5.7397972069448	54.23048327863	52.0206909179688	NaN	NaN	NaN	NaN	NaN	NaN
-5.7397972069448	53.44923327863	52.0206909179688	NaN	NaN	NaN	NaN	NaN	NaN
-5.7397972069448	52.66798327863	52.0206909179688	NaN	NaN	NaN	NaN	NaN	NaN
-5.7397972069448	51.88673327863	52.0206909179688	NaN	NaN	NaN	NaN	NaN	NaN
-5.7397972069448	51.10548327863	52.0206909179688	NaN	NaN	NaN	NaN	NaN	NaN
-5.7397972069448	50.32423327863	52.0206909179688	NaN	NaN	NaN	NaN	NaN	NaN
-5.7397972069448	49.54298327863	52.0206909179688	NaN	NaN	NaN	NaN	NaN	NaN
-5.7397972069448	48.76173327863	52.0206909179688	NaN	NaN	NaN	NaN	NaN	NaN
-5.7397972069448	47.98048327863	52.0206909179688	NaN	NaN	NaN	NaN	NaN	NaN
-5.7397972069448	47.19923327863	52.0206909179688	NaN	NaN	NaN	NaN	NaN	NaN
-5.7397972069448	46.41798327863	52.0206909179688	NaN	NaN	NaN	NaN	NaN	NaN
-5.7397972069448	45.63673327863	52.0206909179688	NaN	NaN	NaN	NaN	NaN	NaN
-5.7397972069448	44.85548327863	52.0206909179688	NaN	NaN	NaN	NaN	NaN	NaN
-5.7397972069448	44.07423327863	52.0206909179688	NaN	NaN	NaN	NaN	NaN	NaN
-5.7397972069448	43.29298327863	52.0206909179688	NaN	NaN	NaN	NaN	NaN	NaN
-5.7397972069448	42.51173327863	52.0206909179688	NaN	NaN	NaN	NaN	NaN	NaN
-5.7397972069448	41.73048327863	52.0206909179688	NaN	NaN	NaN	NaN	NaN	NaN
-5.7397972069448	40.94923327863	52.0206909179688	NaN	NaN	NaN	NaN	NaN	NaN
-5.7397972069448	40.16798327863	52.0206909179688	NaN	NaN	NaN	NaN	NaN	NaN
-5.7397972069448	39.38673327863	52.0206909179688	NaN	NaN	NaN	NaN	NaN	NaN
-5.7397972069448	38.60548327863	52.0206909179688	NaN	NaN	NaN	NaN	NaN	NaN
-5.7397972069448	37.82423327863	52.0206909179688	NaN	NaN	NaN	NaN	NaN	NaN
-5.7397972069448	37.04298327863	52.0206909179688	NaN	NaN	NaN	NaN	NaN	NaN
-5.7397972069448	36.26173327863	52.0206909179688	NaN	NaN	NaN	NaN	NaN	NaN
-5.7397972069448	35.48048327863	52.0206909179688	NaN	NaN	NaN	NaN	NaN	NaN
-5.7397972069448	34.69923327863	52.0206909179688	NaN	NaN	NaN	NaN	NaN	NaN
-5.7397972069448	33.91798327863	52.0206909179688	NaN	NaN	NaN	NaN	NaN	NaN
-5.7397972069448	33.13673327863	52.0206909179688	NaN	NaN	NaN	NaN	NaN	NaN
-5.7397972069448	32.35548327863	52.0206909179688	NaN	NaN	NaN	NaN	NaN	NaN
-5.7397972069448	31.57423327863	52.0206909179688	NaN	NaN	NaN	NaN	NaN	NaN
-5.7397972069448	30.79298327863	52.0206909179688	NaN	NaN	NaN	NaN	NaN	NaN
-5.7397972069448	30.01173327863	52.0206909179688	NaN	NaN	NaN	NaN	NaN	NaN
-5.7397972069448	29.23048327863	52.0206909179688	NaN	NaN	NaN	NaN	NaN	NaN
-5.7397972069448	28.44923327863	52.0206909179688	NaN	NaN	NaN	NaN	NaN	NaN
-5.7397972069448	27.66798327863	52.0206909179688	NaN	NaN	NaN	NaN	NaN	NaN
-5.7397972069448	26.88673327863	52.0206909179688	NaN	NaN	NaN	NaN	NaN	NaN
-5.7397972069448	26.10548327863	52.0206909179688	NaN	NaN	NaN	NaN	NaN	NaN
-5.7397972069448	25.32423327863	52.0206909179688	NaN	NaN	NaN	NaN	NaN	NaN
-5.7397972069448	24.54298327863	52.0206909179688	NaN	NaN	NaN	NaN	NaN	NaN
-5.7397972069448	23.76173327863	52.0206909179688	NaN	NaN	NaN	NaN	NaN	NaN
-5.7397972069448	22.98048327863	52.0206909179688	NaN	NaN	NaN	NaN	NaN	NaN
-5.7397972069448	22.19923327863	52.0206909179688	NaN	NaN	NaN	NaN	NaN	NaN
-5.7397972069448	21.41798327863	52.0206909179688	NaN	NaN	NaN	NaN	NaN	NaN
-5.7397972069448	20.63673327863	52.0206909179688	NaN	NaN	NaN	NaN	NaN	NaN
-5.7397972069448	19.85548327863	52.0206909179688	NaN	NaN	NaN	NaN	NaN	NaN
-5.7397972069448	19.07423327863	52.0206909179688	NaN	NaN	NaN	NaN	NaN	NaN
-5.7397972069448	18.29298327863	52.0206909179688	NaN	NaN	NaN	NaN	NaN	NaN
-5.7397972069448	17.51173327863	52.0206909179688	NaN	NaN	NaN	NaN	NaN	NaN
-5.7397972069448	16.73048327863	52.0206909179688	NaN	NaN	NaN	NaN	NaN	NaN
-5.7397972069448	15.94923327863	52.0206909179688	NaN	NaN	NaN	NaN	NaN	NaN
-5.7397972069448	15.16798327863	52.0206909179688	NaN	NaN	NaN	NaN	NaN	NaN
-5.7397972069448	14.38673327863	52.0206909179688	NaN	NaN	NaN	NaN	NaN	NaN
-5.7397972069448	13.60548327863	52.0206909179688	NaN	NaN	NaN	NaN	NaN	NaN
-5.7397972069448	12.82423327863	52.0206909179688	NaN	NaN	NaN	NaN	NaN	NaN
-5.7397972069448	12.04298327863	52.0206909179688	NaN	NaN	NaN	NaN	NaN	NaN
-5.7397972069448	11.26173327863	52.0206909179688	NaN	NaN	NaN	NaN	NaN	NaN
-5.7397972069448	10.48048327863	52.0206909179688	NaN	NaN	NaN	NaN	NaN	NaN
-5.7397972069448	9.69923327863	52.0206909179688	NaN	NaN	NaN	NaN	NaN	NaN
-5.7397972069448	8.91798327863	52.0206909179688	NaN	NaN	NaN	NaN	NaN	NaN
-5.7397972069448	8.13673327863	52.0206909179688	NaN	NaN	NaN	NaN	NaN	NaN
-5.7397972069448	7.35548327863	52.0206909179688	NaN	NaN	NaN	NaN	NaN	NaN
-5.7397972069448	6.57423327863	52.0206909179688	NaN	NaN	NaN	NaN	NaN	NaN
-5.7397972069448	5.79298327863	52.0206909179688	NaN	NaN	NaN	NaN	NaN	NaN
-5.7397972069448	5.01173327863	52.0206909179688	NaN	NaN	NaN	NaN	NaN	NaN
-5.7397972069448	4.23048327863	52.0206909179688	NaN	NaN	NaN	NaN	NaN	NaN
-5.7397972069448	3.44923327863	52.0206909179688	NaN	NaN	NaN	NaN	NaN	NaN
-5.7397972069448	2.66798327863	52.0206909179688	NaN	NaN	NaN	NaN	NaN	NaN
-5.7397972069448	1.88673327863	52.0206909179688	NaN	NaN	NaN	NaN	NaN	NaN
-5.7397972069448	1.10548327863	52.0206909179688	NaN	NaN	NaN	NaN	NaN	NaN
-5.7397972069448	0.324233278630004	52.0206909179688	NaN	NaN	NaN	NaN	NaN	NaN
-5.7397972069448	-0.457016721369996	52.0206909179688	NaN	NaN	NaN	NaN	NaN	NaN
-5.7397972069448	-1.23826672137	52.0206909179688	NaN	NaN	NaN	NaN	NaN	NaN
-5.7397972069448	-2.01951672137	52.0206909179688	NaN	NaN	NaN	NaN	NaN	NaN
-5.7397972069448	-2.80076672137	52.0206909179688	NaN	NaN	NaN	NaN	NaN	NaN
-5.7397972069448	-3.58201672137	52.0206909179688	NaN	NaN	NaN	NaN	NaN	NaN
-5.7397972069448	-4.36326672137	52.0206909179688	NaN	NaN	NaN	NaN	NaN	NaN
-5.7397972069448	-5.14451672137	52.0206909179688	NaN	NaN	NaN	NaN	NaN	NaN
-5.7397972069448	-5.92576672137	52.0206909179688	NaN	NaN	NaN	NaN	NaN	NaN
-5.7397972069448	-6.70701672137	52.0206909179688	NaN	NaN	NaN	NaN	NaN	NaN
-5.7397972069448	-7.48826672137	52.0206909179688	NaN	NaN	NaN	NaN	NaN	NaN
-5.7397972069448	-8.26951672137	52.0206909179688	NaN	NaN	NaN	NaN	NaN	NaN
-5.7397972069448	-9.05076672137	52.0206909179688	NaN	NaN	NaN	NaN	NaN	NaN
-5.7397972069448	-9.83201672137	52.0206909179688	NaN	NaN	NaN	NaN	NaN	NaN
-5.7397972069448	-10.61326672137	52.0206909179688	NaN	NaN	NaN	NaN	NaN	NaN
-5.7397972069448	-11.39451672137	52.0206909179688	NaN	NaN	NaN	NaN	NaN	NaN
-5.7397972069448	-12.17576672137	52.0206909179688	NaN	NaN	NaN	NaN	NaN	NaN
-5.7397972069448	-12.95701672137	52.0206909179688	NaN	NaN	NaN	NaN	NaN	NaN
-5.7397972069448	-13.73826672137	52.0206909179688	NaN	NaN	NaN	NaN	NaN	NaN
-5.7397972069448	-14.51951672137	52.0206909179688	NaN	NaN	NaN	NaN	NaN	NaN
-5.7397972069448	-15.30076672137	52.0206909179688	NaN	NaN	NaN	NaN	NaN	NaN
-5.7397972069448	-16.08201672137	52.0206909179688	NaN	NaN	NaN	NaN	NaN	NaN
-5.7397972069448	-16.86326672137	52.0206909179688	NaN	NaN	NaN	NaN	NaN	NaN
-5.7397972069448	-17.64451672137	52.0206909179688	NaN	NaN	NaN	NaN	NaN	NaN
-5.7397972069448	-18.42576672137	52.0206909179688	NaN	NaN	NaN	NaN	NaN	NaN
-5.7397972069448	-19.20701672137	52.0206909179688	NaN	NaN	NaN	NaN	NaN	NaN
-5.7397972069448	-19.98826672137	52.0206909179688	NaN	NaN	NaN	NaN	NaN	NaN
-5.7397972069448	-20.76951672137	52.0206909179688	NaN	NaN	NaN	NaN	NaN	NaN
-5.7397972069448	178.44923327863	51.2394409179688	NaN	NaN	NaN	NaN	NaN	NaN
-5.7397972069448	177.66798327863	51.2394409179688	NaN	NaN	NaN	NaN	NaN	NaN
-5.7397972069448	176.88673327863	51.2394409179688	NaN	NaN	NaN	NaN	NaN	NaN
-5.7397972069448	176.10548327863	51.2394409179688	NaN	NaN	NaN	NaN	NaN	NaN
-5.7397972069448	175.32423327863	51.2394409179688	NaN	NaN	NaN	NaN	NaN	NaN
-5.7397972069448	174.54298327863	51.2394409179688	NaN	NaN	NaN	NaN	NaN	NaN
-5.7397972069448	173.76173327863	51.2394409179688	NaN	NaN	NaN	NaN	NaN	NaN
-5.7397972069448	172.98048327863	51.2394409179688	NaN	NaN	NaN	NaN	NaN	NaN
-5.7397972069448	172.19923327863	51.2394409179688	NaN	NaN	NaN	NaN	NaN	NaN
-5.7397972069448	171.41798327863	51.2394409179688	NaN	NaN	NaN	NaN	NaN	NaN
-5.7397972069448	170.63673327863	51.2394409179688	NaN	NaN	NaN	NaN	NaN	NaN
-5.7397972069448	169.85548327863	51.2394409179688	NaN	NaN	NaN	NaN	NaN	NaN
-5.7397972069448	169.07423327863	51.2394409179688	NaN	NaN	NaN	NaN	NaN	NaN
-5.7397972069448	168.29298327863	51.2394409179688	NaN	NaN	NaN	NaN	NaN	NaN
-5.7397972069448	167.51173327863	51.2394409179688	NaN	NaN	NaN	NaN	NaN	NaN
-5.7397972069448	166.73048327863	51.2394409179688	NaN	NaN	NaN	NaN	NaN	NaN
-5.7397972069448	165.94923327863	51.2394409179688	NaN	NaN	NaN	NaN	NaN	NaN
-5.7397972069448	165.16798327863	51.2394409179688	NaN	NaN	NaN	NaN	NaN	NaN
-5.7397972069448	164.38673327863	51.2394409179688	NaN	NaN	NaN	NaN	NaN	NaN
-5.7397972069448	163.60548327863	51.2394409179688	NaN	NaN	NaN	NaN	NaN	NaN
-5.7397972069448	162.82423327863	51.2394409179688	NaN	NaN	NaN	NaN	NaN	NaN
-5.7397972069448	162.04298327863	51.2394409179688	NaN	NaN	NaN	NaN	NaN	NaN
-5.7397972069448	161.26173327863	51.2394409179688	NaN	NaN	NaN	NaN	NaN	NaN
-5.7397972069448	160.48048327863	51.2394409179688	NaN	NaN	NaN	NaN	NaN	NaN
-5.7397972069448	159.69923327863	51.2394409179688	NaN	NaN	NaN	NaN	NaN	NaN
-5.7397972069448	158.91798327863	51.2394409179688	NaN	NaN	NaN	NaN	NaN	NaN
-5.7397972069448	158.13673327863	51.2394409179688	NaN	NaN	NaN	NaN	NaN	NaN
-5.7397972069448	157.35548327863	51.2394409179688	NaN	NaN	NaN	NaN	NaN	NaN
-5.7397972069448	156.57423327863	51.2394409179688	NaN	NaN	NaN	NaN	NaN	NaN
-5.7397972069448	155.79298327863	51.2394409179688	NaN	NaN	NaN	NaN	NaN	NaN
-5.7397972069448	155.01173327863	51.2394409179688	NaN	NaN	NaN	NaN	NaN	NaN
-5.7397972069448	154.23048327863	51.2394409179688	NaN	NaN	NaN	NaN	NaN	NaN
-5.7397972069448	153.44923327863	51.2394409179688	NaN	NaN	NaN	NaN	NaN	NaN
-5.7397972069448	152.66798327863	51.2394409179688	NaN	NaN	NaN	NaN	NaN	NaN
-5.7397972069448	151.88673327863	51.2394409179688	NaN	NaN	NaN	NaN	NaN	NaN
-5.7397972069448	151.10548327863	51.2394409179688	NaN	NaN	NaN	NaN	NaN	NaN
-5.7397972069448	150.32423327863	51.2394409179688	NaN	NaN	NaN	NaN	NaN	NaN
-5.7397972069448	149.54298327863	51.2394409179688	NaN	NaN	NaN	NaN	NaN	NaN
-5.7397972069448	148.76173327863	51.2394409179688	NaN	NaN	NaN	NaN	NaN	NaN
-5.7397972069448	147.98048327863	51.2394409179688	NaN	NaN	NaN	NaN	NaN	NaN
-5.7397972069448	147.19923327863	51.2394409179688	NaN	NaN	NaN	NaN	NaN	NaN
-5.7397972069448	146.41798327863	51.2394409179688	NaN	NaN	NaN	NaN	NaN	NaN
-5.7397972069448	145.63673327863	51.2394409179688	NaN	NaN	NaN	NaN	NaN	NaN
-5.7397972069448	144.85548327863	51.2394409179688	NaN	NaN	NaN	NaN	NaN	NaN
-5.7397972069448	144.07423327863	51.2394409179688	NaN	NaN	NaN	NaN	NaN	NaN
-5.7397972069448	143.29298327863	51.2394409179688	NaN	NaN	NaN	NaN	NaN	NaN
-5.7397972069448	142.51173327863	51.2394409179688	NaN	NaN	NaN	NaN	NaN	NaN
-5.7397972069448	141.73048327863	51.2394409179688	NaN	NaN	NaN	NaN	NaN	NaN
-5.7397972069448	140.94923327863	51.2394409179688	NaN	NaN	NaN	NaN	NaN	NaN
-5.7397972069448	140.16798327863	51.2394409179688	NaN	NaN	NaN	NaN	NaN	NaN
-5.7397972069448	139.38673327863	51.2394409179688	NaN	NaN	NaN	NaN	NaN	NaN
-5.7397972069448	138.60548327863	51.2394409179688	NaN	NaN	NaN	NaN	NaN	NaN
-5.7397972069448	137.82423327863	51.2394409179688	NaN	NaN	NaN	NaN	NaN	NaN
-5.7397972069448	137.04298327863	51.2394409179688	NaN	NaN	NaN	NaN	NaN	NaN
-5.7397972069448	136.26173327863	51.2394409179688	NaN	NaN	NaN	NaN	NaN	NaN
-5.7397972069448	135.48048327863	51.2394409179688	NaN	NaN	NaN	NaN	NaN	NaN
-5.7397972069448	134.69923327863	51.2394409179688	NaN	NaN	NaN	NaN	NaN	NaN
-5.7397972069448	133.91798327863	51.2394409179688	NaN	NaN	NaN	NaN	NaN	NaN
-5.7397972069448	133.13673327863	51.2394409179688	NaN	NaN	NaN	NaN	NaN	NaN
-5.7397972069448	132.35548327863	51.2394409179688	NaN	NaN	NaN	NaN	NaN	NaN
-5.7397972069448	131.57423327863	51.2394409179688	NaN	NaN	NaN	NaN	NaN	NaN
-5.7397972069448	130.79298327863	51.2394409179688	NaN	NaN	NaN	NaN	NaN	NaN
-5.7397972069448	130.01173327863	51.2394409179688	NaN	NaN	NaN	NaN	NaN	NaN
-5.7397972069448	129.23048327863	51.2394409179688	NaN	NaN	NaN	NaN	NaN	NaN
-5.7397972069448	128.44923327863	51.2394409179688	NaN	NaN	NaN	NaN	NaN	NaN
-5.7397972069448	127.66798327863	51.2394409179688	NaN	NaN	NaN	NaN	NaN	NaN
-5.7397972069448	126.88673327863	51.2394409179688	NaN	NaN	NaN	NaN	NaN	NaN
-5.7397972069448	126.10548327863	51.2394409179688	NaN	NaN	NaN	NaN	NaN	NaN
-5.7397972069448	125.32423327863	51.2394409179688	NaN	NaN	NaN	NaN	NaN	NaN
-5.7397972069448	124.54298327863	51.2394409179688	NaN	NaN	NaN	NaN	NaN	NaN
-5.7397972069448	123.76173327863	51.2394409179688	NaN	NaN	NaN	NaN	NaN	NaN
-5.7397972069448	122.98048327863	51.2394409179688	NaN	NaN	NaN	NaN	NaN	NaN
-5.7397972069448	122.19923327863	51.2394409179688	NaN	NaN	NaN	NaN	NaN	NaN
-5.7397972069448	121.41798327863	51.2394409179688	NaN	NaN	NaN	NaN	NaN	NaN
-5.7397972069448	120.63673327863	51.2394409179688	NaN	NaN	NaN	NaN	NaN	NaN
-5.7397972069448	119.85548327863	51.2394409179688	NaN	NaN	NaN	NaN	NaN	NaN
-5.7397972069448	119.07423327863	51.2394409179688	NaN	NaN	NaN	NaN	NaN	NaN
-5.7397972069448	118.29298327863	51.2394409179688	NaN	NaN	NaN	NaN	NaN	NaN
-5.7397972069448	117.51173327863	51.2394409179688	NaN	NaN	NaN	NaN	NaN	NaN
-5.7397972069448	116.73048327863	51.2394409179688	NaN	NaN	NaN	NaN	NaN	NaN
-5.7397972069448	115.94923327863	51.2394409179688	NaN	NaN	NaN	NaN	NaN	NaN
-5.7397972069448	115.16798327863	51.2394409179688	NaN	NaN	NaN	NaN	NaN	NaN
-5.7397972069448	114.38673327863	51.2394409179688	NaN	NaN	NaN	NaN	NaN	NaN
-5.7397972069448	113.60548327863	51.2394409179688	NaN	NaN	NaN	NaN	NaN	NaN
-5.7397972069448	112.82423327863	51.2394409179688	NaN	NaN	NaN	NaN	NaN	NaN
-5.7397972069448	112.04298327863	51.2394409179688	NaN	NaN	NaN	NaN	NaN	NaN
-5.7397972069448	111.26173327863	51.2394409179688	NaN	NaN	NaN	NaN	NaN	NaN
-5.7397972069448	110.48048327863	51.2394409179688	NaN	NaN	NaN	NaN	NaN	NaN
-5.7397972069448	109.69923327863	51.2394409179688	NaN	NaN	NaN	NaN	NaN	NaN
-5.7397972069448	108.91798327863	51.2394409179688	NaN	NaN	NaN	NaN	NaN	NaN
-5.7397972069448	108.13673327863	51.2394409179688	NaN	NaN	NaN	NaN	NaN	NaN
-5.7397972069448	107.35548327863	51.2394409179688	NaN	NaN	NaN	NaN	NaN	NaN
-5.7397972069448	106.57423327863	51.2394409179688	NaN	NaN	NaN	NaN	NaN	NaN
-5.7397972069448	105.79298327863	51.2394409179688	NaN	NaN	NaN	NaN	NaN	NaN
-5.7397972069448	105.01173327863	51.2394409179688	NaN	NaN	NaN	NaN	NaN	NaN
-5.7397972069448	104.23048327863	51.2394409179688	NaN	NaN	NaN	NaN	NaN	NaN
-5.7397972069448	103.44923327863	51.2394409179688	NaN	NaN	NaN	NaN	NaN	NaN
-5.7397972069448	102.66798327863	51.2394409179688	NaN	NaN	NaN	NaN	NaN	NaN
-5.7397972069448	101.88673327863	51.2394409179688	NaN	NaN	NaN	NaN	NaN	NaN
-5.7397972069448	101.10548327863	51.2394409179688	NaN	NaN	NaN	NaN	NaN	NaN
-5.7397972069448	100.32423327863	51.2394409179688	NaN	NaN	NaN	NaN	NaN	NaN
-5.7397972069448	99.54298327863	51.2394409179688	NaN	NaN	NaN	NaN	NaN	NaN
-5.7397972069448	98.76173327863	51.2394409179688	NaN	NaN	NaN	NaN	NaN	NaN
-5.7397972069448	97.98048327863	51.2394409179688	NaN	NaN	NaN	NaN	NaN	NaN
-5.7397972069448	97.19923327863	51.2394409179688	NaN	NaN	NaN	NaN	NaN	NaN
-5.7397972069448	96.41798327863	51.2394409179688	NaN	NaN	NaN	NaN	NaN	NaN
-5.7397972069448	95.63673327863	51.2394409179688	NaN	NaN	NaN	NaN	NaN	NaN
-5.7397972069448	94.85548327863	51.2394409179688	NaN	NaN	NaN	NaN	NaN	NaN
-5.7397972069448	94.07423327863	51.2394409179688	NaN	NaN	NaN	NaN	NaN	NaN
-5.7397972069448	93.29298327863	51.2394409179688	NaN	NaN	NaN	NaN	NaN	NaN
-5.7397972069448	92.51173327863	51.2394409179688	NaN	NaN	NaN	NaN	NaN	NaN
-5.7397972069448	91.73048327863	51.2394409179688	NaN	NaN	NaN	NaN	NaN	NaN
-5.7397972069448	90.94923327863	51.2394409179688	NaN	NaN	NaN	NaN	NaN	NaN
-5.7397972069448	90.16798327863	51.2394409179688	NaN	NaN	NaN	NaN	NaN	NaN
-5.7397972069448	89.38673327863	51.2394409179688	NaN	NaN	NaN	NaN	NaN	NaN
-5.7397972069448	88.60548327863	51.2394409179688	NaN	NaN	NaN	NaN	NaN	NaN
-5.7397972069448	87.82423327863	51.2394409179688	NaN	NaN	NaN	NaN	NaN	NaN
-5.7397972069448	87.04298327863	51.2394409179688	NaN	NaN	NaN	NaN	NaN	NaN
-5.7397972069448	86.26173327863	51.2394409179688	NaN	NaN	NaN	NaN	NaN	NaN
-5.7397972069448	85.48048327863	51.2394409179688	NaN	NaN	NaN	NaN	NaN	NaN
-5.7397972069448	84.69923327863	51.2394409179688	NaN	NaN	NaN	NaN	NaN	NaN
-5.7397972069448	83.91798327863	51.2394409179688	NaN	NaN	NaN	NaN	NaN	NaN
-5.7397972069448	83.13673327863	51.2394409179688	NaN	NaN	NaN	NaN	NaN	NaN
-5.7397972069448	82.35548327863	51.2394409179688	NaN	NaN	NaN	NaN	NaN	NaN
-5.7397972069448	81.57423327863	51.2394409179688	NaN	NaN	NaN	NaN	NaN	NaN
-5.7397972069448	80.79298327863	51.2394409179688	NaN	NaN	NaN	NaN	NaN	NaN
-5.7397972069448	80.01173327863	51.2394409179688	NaN	NaN	NaN	NaN	NaN	NaN
-5.7397972069448	79.23048327863	51.2394409179688	NaN	NaN	NaN	NaN	NaN	NaN
-5.7397972069448	78.44923327863	51.2394409179688	NaN	NaN	NaN	NaN	NaN	NaN
-5.7397972069448	77.66798327863	51.2394409179688	NaN	NaN	NaN	NaN	NaN	NaN
-5.7397972069448	76.88673327863	51.2394409179688	NaN	NaN	NaN	NaN	NaN	NaN
-5.7397972069448	76.10548327863	51.2394409179688	NaN	NaN	NaN	NaN	NaN	NaN
-5.7397972069448	75.32423327863	51.2394409179688	NaN	NaN	NaN	NaN	NaN	NaN
-5.7397972069448	74.54298327863	51.2394409179688	NaN	NaN	NaN	NaN	NaN	NaN
-5.7397972069448	73.76173327863	51.2394409179688	NaN	NaN	NaN	NaN	NaN	NaN
-5.7397972069448	72.98048327863	51.2394409179688	NaN	NaN	NaN	NaN	NaN	NaN
-5.7397972069448	72.19923327863	51.2394409179688	NaN	NaN	NaN	NaN	NaN	NaN
-5.7397972069448	71.41798327863	51.2394409179688	NaN	NaN	NaN	NaN	NaN	NaN
-5.7397972069448	70.63673327863	51.2394409179688	NaN	NaN	NaN	NaN	NaN	NaN
-5.7397972069448	69.85548327863	51.2394409179688	NaN	NaN	NaN	NaN	NaN	NaN
-5.7397972069448	69.07423327863	51.2394409179688	NaN	NaN	NaN	NaN	NaN	NaN
-5.7397972069448	68.29298327863	51.2394409179688	NaN	NaN	NaN	NaN	NaN	NaN
-5.7397972069448	67.51173327863	51.2394409179688	NaN	NaN	NaN	NaN	NaN	NaN
-5.7397972069448	66.73048327863	51.2394409179688	NaN	NaN	NaN	NaN	NaN	NaN
-5.7397972069448	65.94923327863	51.2394409179688	NaN	NaN	NaN	NaN	NaN	NaN
-5.7397972069448	65.16798327863	51.2394409179688	NaN	NaN	NaN	NaN	NaN	NaN
-5.7397972069448	64.38673327863	51.2394409179688	NaN	NaN	NaN	NaN	NaN	NaN
-5.7397972069448	63.60548327863	51.2394409179688	NaN	NaN	NaN	NaN	NaN	NaN
-5.7397972069448	62.82423327863	51.2394409179688	NaN	NaN	NaN	NaN	NaN	NaN
-5.7397972069448	62.04298327863	51.2394409179688	NaN	NaN	NaN	NaN	NaN	NaN
-5.7397972069448	61.26173327863	51.2394409179688	NaN	NaN	NaN	NaN	NaN	NaN
-5.7397972069448	60.48048327863	51.2394409179688	NaN	NaN	NaN	NaN	NaN	NaN
-5.7397972069448	59.69923327863	51.2394409179688	NaN	NaN	NaN	NaN	NaN	NaN
-5.7397972069448	58.91798327863	51.2394409179688	NaN	NaN	NaN	NaN	NaN	NaN
-5.7397972069448	58.13673327863	51.2394409179688	NaN	NaN	NaN	NaN	NaN	NaN
-5.7397972069448	57.35548327863	51.2394409179688	NaN	NaN	NaN	NaN	NaN	NaN
-5.7397972069448	56.57423327863	51.2394409179688	NaN	NaN	NaN	NaN	NaN	NaN
-5.7397972069448	55.79298327863	51.2394409179688	NaN	NaN	NaN	NaN	NaN	NaN
-5.7397972069448	55.01173327863	51.2394409179688	NaN	NaN	NaN	NaN	NaN	NaN
-5.7397972069448	54.23048327863	51.2394409179688	NaN	NaN	NaN	NaN	NaN	NaN
-5.7397972069448	53.44923327863	51.2394409179688	NaN	NaN	NaN	NaN	NaN	NaN
-5.7397972069448	52.66798327863	51.2394409179688	NaN	NaN	NaN	NaN	NaN	NaN
-5.7397972069448	51.88673327863	51.2394409179688	NaN	NaN	NaN	NaN	NaN	NaN
-5.7397972069448	51.10548327863	51.2394409179688	NaN	NaN	NaN	NaN	NaN	NaN
-5.7397972069448	50.32423327863	51.2394409179688	NaN	NaN	NaN	NaN	NaN	NaN
-5.7397972069448	49.54298327863	51.2394409179688	NaN	NaN	NaN	NaN	NaN	NaN
-5.7397972069448	48.76173327863	51.2394409179688	NaN	NaN	NaN	NaN	NaN	NaN
-5.7397972069448	47.98048327863	51.2394409179688	NaN	NaN	NaN	NaN	NaN	NaN
-5.7397972069448	47.19923327863	51.2394409179688	NaN	NaN	NaN	NaN	NaN	NaN
-5.7397972069448	46.41798327863	51.2394409179688	NaN	NaN	NaN	NaN	NaN	NaN
-5.7397972069448	45.63673327863	51.2394409179688	NaN	NaN	NaN	NaN	NaN	NaN
-5.7397972069448	44.85548327863	51.2394409179688	NaN	NaN	NaN	NaN	NaN	NaN
-5.7397972069448	44.07423327863	51.2394409179688	NaN	NaN	NaN	NaN	NaN	NaN
-5.7397972069448	43.29298327863	51.2394409179688	NaN	NaN	NaN	NaN	NaN	NaN
-5.7397972069448	42.51173327863	51.2394409179688	NaN	NaN	NaN	NaN	NaN	NaN
-5.7397972069448	41.73048327863	51.2394409179688	NaN	NaN	NaN	NaN	NaN	NaN
-5.7397972069448	40.94923327863	51.2394409179688	NaN	NaN	NaN	NaN	NaN	NaN
-5.7397972069448	40.16798327863	51.2394409179688	NaN	NaN	NaN	NaN	NaN	NaN
-5.7397972069448	39.38673327863	51.2394409179688	NaN	NaN	NaN	NaN	NaN	NaN
-5.7397972069448	38.60548327863	51.2394409179688	NaN	NaN	NaN	NaN	NaN	NaN
-5.7397972069448	37.82423327863	51.2394409179688	NaN	NaN	NaN	NaN	NaN	NaN
-5.7397972069448	37.04298327863	51.2394409179688	NaN	NaN	NaN	NaN	NaN	NaN
-5.7397972069448	36.26173327863	51.2394409179688	NaN	NaN	NaN	NaN	NaN	NaN
-5.7397972069448	35.48048327863	51.2394409179688	NaN	NaN	NaN	NaN	NaN	NaN
-5.7397972069448	34.69923327863	51.2394409179688	NaN	NaN	NaN	NaN	NaN	NaN
-5.7397972069448	33.91798327863	51.2394409179688	NaN	NaN	NaN	NaN	NaN	NaN
-5.7397972069448	33.13673327863	51.2394409179688	NaN	NaN	NaN	NaN	NaN	NaN
-5.7397972069448	32.35548327863	51.2394409179688	NaN	NaN	NaN	NaN	NaN	NaN
-5.7397972069448	31.57423327863	51.2394409179688	NaN	NaN	NaN	NaN	NaN	NaN
-5.7397972069448	30.79298327863	51.2394409179688	NaN	NaN	NaN	NaN	NaN	NaN
-5.7397972069448	30.01173327863	51.2394409179688	NaN	NaN	NaN	NaN	NaN	NaN
-5.7397972069448	29.23048327863	51.2394409179688	NaN	NaN	NaN	NaN	NaN	NaN
-5.7397972069448	28.44923327863	51.2394409179688	NaN	NaN	NaN	NaN	NaN	NaN
-5.7397972069448	27.66798327863	51.2394409179688	NaN	NaN	NaN	NaN	NaN	NaN
-5.7397972069448	26.88673327863	51.2394409179688	NaN	NaN	NaN	NaN	NaN	NaN
-5.7397972069448	26.10548327863	51.2394409179688	NaN	NaN	NaN	NaN	NaN	NaN
-5.7397972069448	25.32423327863	51.2394409179688	NaN	NaN	NaN	NaN	NaN	NaN
-5.7397972069448	24.54298327863	51.2394409179688	NaN	NaN	NaN	NaN	NaN	NaN
-5.7397972069448	23.76173327863	51.2394409179688	NaN	NaN	NaN	NaN	NaN	NaN
-5.7397972069448	22.98048327863	51.2394409179688	NaN	NaN	NaN	NaN	NaN	NaN
-5.7397972069448	22.19923327863	51.2394409179688	NaN	NaN	NaN	NaN	NaN	NaN
-5.7397972069448	21.41798327863	51.2394409179688	NaN	NaN	NaN	NaN	NaN	NaN
-5.7397972069448	20.63673327863	51.2394409179688	NaN	NaN	NaN	NaN	NaN	NaN
-5.7397972069448	19.85548327863	51.2394409179688	NaN	NaN	NaN	NaN	NaN	NaN
-5.7397972069448	19.07423327863	51.2394409179688	NaN	NaN	NaN	NaN	NaN	NaN
-5.7397972069448	18.29298327863	51.2394409179688	NaN	NaN	NaN	NaN	NaN	NaN
-5.7397972069448	17.51173327863	51.2394409179688	NaN	NaN	NaN	NaN	NaN	NaN
-5.7397972069448	16.73048327863	51.2394409179688	NaN	NaN	NaN	NaN	NaN	NaN
-5.7397972069448	15.94923327863	51.2394409179688	NaN	NaN	NaN	NaN	NaN	NaN
-5.7397972069448	15.16798327863	51.2394409179688	NaN	NaN	NaN	NaN	NaN	NaN
-5.7397972069448	14.38673327863	51.2394409179688	NaN	NaN	NaN	NaN	NaN	NaN
-5.7397972069448	13.60548327863	51.2394409179688	NaN	NaN	NaN	NaN	NaN	NaN
-5.7397972069448	12.82423327863	51.2394409179688	NaN	NaN	NaN	NaN	NaN	NaN
-5.7397972069448	12.04298327863	51.2394409179688	NaN	NaN	NaN	NaN	NaN	NaN
-5.7397972069448	11.26173327863	51.2394409179688	NaN	NaN	NaN	NaN	NaN	NaN
-5.7397972069448	10.48048327863	51.2394409179688	NaN	NaN	NaN	NaN	NaN	NaN
-5.7397972069448	9.69923327863	51.2394409179688	NaN	NaN	NaN	NaN	NaN	NaN
-5.7397972069448	8.91798327863	51.2394409179688	NaN	NaN	NaN	NaN	NaN	NaN
-5.7397972069448	8.13673327863	51.2394409179688	NaN	NaN	NaN	NaN	NaN	NaN
-5.7397972069448	7.35548327863	51.2394409179688	NaN	NaN	NaN	NaN	NaN	NaN
-5.7397972069448	6.57423327863	51.2394409179688	NaN	NaN	NaN	NaN	NaN	NaN
-5.7397972069448	5.79298327863	51.2394409179688	NaN	NaN	NaN	NaN	NaN	NaN
-5.7397972069448	5.01173327863	51.2394409179688	NaN	NaN	NaN	NaN	NaN	NaN
-5.7397972069448	4.23048327863	51.2394409179688	NaN	NaN	NaN	NaN	NaN	NaN
-5.7397972069448	3.44923327863	51.2394409179688	NaN	NaN	NaN	NaN	NaN	NaN
-5.7397972069448	2.66798327863	51.2394409179688	NaN	NaN	NaN	NaN	NaN	NaN
-5.7397972069448	1.88673327863	51.2394409179688	NaN	NaN	NaN	NaN	NaN	NaN
-5.7397972069448	1.10548327863	51.2394409179688	NaN	NaN	NaN	NaN	NaN	NaN
-5.7397972069448	0.324233278630004	51.2394409179688	NaN	NaN	NaN	NaN	NaN	NaN
-5.7397972069448	-0.457016721369996	51.2394409179688	NaN	NaN	NaN	NaN	NaN	NaN
-5.7397972069448	-1.23826672137	51.2394409179688	NaN	NaN	NaN	NaN	NaN	NaN
-5.7397972069448	-2.01951672137	51.2394409179688	NaN	NaN	NaN	NaN	NaN	NaN
-5.7397972069448	-2.80076672137	51.2394409179688	NaN	NaN	NaN	NaN	NaN	NaN
-5.7397972069448	-3.58201672137	51.2394409179688	NaN	NaN	NaN	NaN	NaN	NaN
-5.7397972069448	-4.36326672137	51.2394409179688	NaN	NaN	NaN	NaN	NaN	NaN
-5.7397972069448	-5.14451672137	51.2394409179688	NaN	NaN	NaN	NaN	NaN	NaN
-5.7397972069448	-5.92576672137	51.2394409179688	NaN	NaN	NaN	NaN	NaN	NaN
-5.7397972069448	-6.70701672137	51.2394409179688	NaN	NaN	NaN	NaN	NaN	NaN
-5.7397972069448	-7.48826672137	51.2394409179688	NaN	NaN	NaN	NaN	NaN	NaN
-5.7397972069448	-8.26951672137	51.2394409179688	NaN	NaN	NaN	NaN	NaN	NaN
-5.7397972069448	-9.05076672137	51.2394409179688	NaN	NaN	NaN	NaN	NaN	NaN
-5.7397972069448	-9.83201672137	51.2394409179688	NaN	NaN	NaN	NaN	NaN	NaN
-5.7397972069448	-10.61326672137	51.2394409179688	NaN	NaN	NaN	NaN	NaN	NaN
-5.7397972069448	-11.39451672137	51.2394409179688	NaN	NaN	NaN	NaN	NaN	NaN
-5.7397972069448	-12.17576672137	51.2394409179688	NaN	NaN	NaN	NaN	NaN	NaN
-5.7397972069448	-12.95701672137	51.2394409179688	NaN	NaN	NaN	NaN	NaN	NaN
-5.7397972069448	-13.73826672137	51.2394409179688	NaN	NaN	NaN	NaN	NaN	NaN
-5.7397972069448	-14.51951672137	51.2394409179688	NaN	NaN	NaN	NaN	NaN	NaN
-5.7397972069448	-15.30076672137	51.2394409179688	NaN	NaN	NaN	NaN	NaN	NaN
-5.7397972069448	-16.08201672137	51.2394409179688	NaN	NaN	NaN	NaN	NaN	NaN
-5.7397972069448	-16.86326672137	51.2394409179688	NaN	NaN	NaN	NaN	NaN	NaN
-5.7397972069448	-17.64451672137	51.2394409179688	NaN	NaN	NaN	NaN	NaN	NaN
-5.7397972069448	-18.42576672137	51.2394409179688	NaN	NaN	NaN	NaN	NaN	NaN
-5.7397972069448	-19.20701672137	51.2394409179688	NaN	NaN	NaN	NaN	NaN	NaN
-5.7397972069448	-19.98826672137	51.2394409179688	NaN	NaN	NaN	NaN	NaN	NaN
-5.7397972069448	-20.76951672137	51.2394409179688	NaN	NaN	NaN	NaN	NaN	NaN
-5.7397972069448	178.44923327863	50.4581909179688	NaN	NaN	NaN	NaN	NaN	NaN
-5.7397972069448	177.66798327863	50.4581909179688	NaN	NaN	NaN	NaN	NaN	NaN
-5.7397972069448	176.88673327863	50.4581909179688	NaN	NaN	NaN	NaN	NaN	NaN
-5.7397972069448	176.10548327863	50.4581909179688	NaN	NaN	NaN	NaN	NaN	NaN
-5.7397972069448	175.32423327863	50.4581909179688	NaN	NaN	NaN	NaN	NaN	NaN
-5.7397972069448	174.54298327863	50.4581909179688	NaN	NaN	NaN	NaN	NaN	NaN
-5.7397972069448	173.76173327863	50.4581909179688	NaN	NaN	NaN	NaN	NaN	NaN
-5.7397972069448	172.98048327863	50.4581909179688	NaN	NaN	NaN	NaN	NaN	NaN
-5.7397972069448	172.19923327863	50.4581909179688	NaN	NaN	NaN	NaN	NaN	NaN
-5.7397972069448	171.41798327863	50.4581909179688	NaN	NaN	NaN	NaN	NaN	NaN
-5.7397972069448	170.63673327863	50.4581909179688	NaN	NaN	NaN	NaN	NaN	NaN
-5.7397972069448	169.85548327863	50.4581909179688	NaN	NaN	NaN	NaN	NaN	NaN
-5.7397972069448	169.07423327863	50.4581909179688	NaN	NaN	NaN	NaN	NaN	NaN
-5.7397972069448	168.29298327863	50.4581909179688	NaN	NaN	NaN	NaN	NaN	NaN
-5.7397972069448	167.51173327863	50.4581909179688	NaN	NaN	NaN	NaN	NaN	NaN
-5.7397972069448	166.73048327863	50.4581909179688	NaN	NaN	NaN	NaN	NaN	NaN
-5.7397972069448	165.94923327863	50.4581909179688	NaN	NaN	NaN	NaN	NaN	NaN
-5.7397972069448	165.16798327863	50.4581909179688	NaN	NaN	NaN	NaN	NaN	NaN
-5.7397972069448	164.38673327863	50.4581909179688	NaN	NaN	NaN	NaN	NaN	NaN
-5.7397972069448	163.60548327863	50.4581909179688	NaN	NaN	NaN	NaN	NaN	NaN
-5.7397972069448	162.82423327863	50.4581909179688	NaN	NaN	NaN	NaN	NaN	NaN
-5.7397972069448	162.04298327863	50.4581909179688	NaN	NaN	NaN	NaN	NaN	NaN
-5.7397972069448	161.26173327863	50.4581909179688	NaN	NaN	NaN	NaN	NaN	NaN
-5.7397972069448	160.48048327863	50.4581909179688	NaN	NaN	NaN	NaN	NaN	NaN
-5.7397972069448	159.69923327863	50.4581909179688	NaN	NaN	NaN	NaN	NaN	NaN
-5.7397972069448	158.91798327863	50.4581909179688	NaN	NaN	NaN	NaN	NaN	NaN
-5.7397972069448	158.13673327863	50.4581909179688	NaN	NaN	NaN	NaN	NaN	NaN
-5.7397972069448	157.35548327863	50.4581909179688	NaN	NaN	NaN	NaN	NaN	NaN
-5.7397972069448	156.57423327863	50.4581909179688	NaN	NaN	NaN	NaN	NaN	NaN
-5.7397972069448	155.79298327863	50.4581909179688	NaN	NaN	NaN	NaN	NaN	NaN
-5.7397972069448	155.01173327863	50.4581909179688	NaN	NaN	NaN	NaN	NaN	NaN
-5.7397972069448	154.23048327863	50.4581909179688	NaN	NaN	NaN	NaN	NaN	NaN
-5.7397972069448	153.44923327863	50.4581909179688	NaN	NaN	NaN	NaN	NaN	NaN
-5.7397972069448	152.66798327863	50.4581909179688	NaN	NaN	NaN	NaN	NaN	NaN
-5.7397972069448	151.88673327863	50.4581909179688	NaN	NaN	NaN	NaN	NaN	NaN
-5.7397972069448	151.10548327863	50.4581909179688	NaN	NaN	NaN	NaN	NaN	NaN
-5.7397972069448	150.32423327863	50.4581909179688	NaN	NaN	NaN	NaN	NaN	NaN
-5.7397972069448	149.54298327863	50.4581909179688	NaN	NaN	NaN	NaN	NaN	NaN
-5.7397972069448	148.76173327863	50.4581909179688	NaN	NaN	NaN	NaN	NaN	NaN
-5.7397972069448	147.98048327863	50.4581909179688	NaN	NaN	NaN	NaN	NaN	NaN
-5.7397972069448	147.19923327863	50.4581909179688	NaN	NaN	NaN	NaN	NaN	NaN
-5.7397972069448	146.41798327863	50.4581909179688	NaN	NaN	NaN	NaN	NaN	NaN
-5.7397972069448	145.63673327863	50.4581909179688	NaN	NaN	NaN	NaN	NaN	NaN
-5.7397972069448	144.85548327863	50.4581909179688	NaN	NaN	NaN	NaN	NaN	NaN
-5.7397972069448	144.07423327863	50.4581909179688	NaN	NaN	NaN	NaN	NaN	NaN
-5.7397972069448	143.29298327863	50.4581909179688	NaN	NaN	NaN	NaN	NaN	NaN
-5.7397972069448	142.51173327863	50.4581909179688	NaN	NaN	NaN	NaN	NaN	NaN
-5.7397972069448	141.73048327863	50.4581909179688	NaN	NaN	NaN	NaN	NaN	NaN
-5.7397972069448	140.94923327863	50.4581909179688	NaN	NaN	NaN	NaN	NaN	NaN
-5.7397972069448	140.16798327863	50.4581909179688	NaN	NaN	NaN	NaN	NaN	NaN
-5.7397972069448	139.38673327863	50.4581909179688	NaN	NaN	NaN	NaN	NaN	NaN
-5.7397972069448	138.60548327863	50.4581909179688	NaN	NaN	NaN	NaN	NaN	NaN
-5.7397972069448	137.82423327863	50.4581909179688	NaN	NaN	NaN	NaN	NaN	NaN
-5.7397972069448	137.04298327863	50.4581909179688	NaN	NaN	NaN	NaN	NaN	NaN
-5.7397972069448	136.26173327863	50.4581909179688	NaN	NaN	NaN	NaN	NaN	NaN
-5.7397972069448	135.48048327863	50.4581909179688	NaN	NaN	NaN	NaN	NaN	NaN
-5.7397972069448	134.69923327863	50.4581909179688	NaN	NaN	NaN	NaN	NaN	NaN
-5.7397972069448	133.91798327863	50.4581909179688	NaN	NaN	NaN	NaN	NaN	NaN
-5.7397972069448	133.13673327863	50.4581909179688	NaN	NaN	NaN	NaN	NaN	NaN
-5.7397972069448	132.35548327863	50.4581909179688	NaN	NaN	NaN	NaN	NaN	NaN
-5.7397972069448	131.57423327863	50.4581909179688	NaN	NaN	NaN	NaN	NaN	NaN
-5.7397972069448	130.79298327863	50.4581909179688	NaN	NaN	NaN	NaN	NaN	NaN
-5.7397972069448	130.01173327863	50.4581909179688	NaN	NaN	NaN	NaN	NaN	NaN
-5.7397972069448	129.23048327863	50.4581909179688	NaN	NaN	NaN	NaN	NaN	NaN
-5.7397972069448	128.44923327863	50.4581909179688	NaN	NaN	NaN	NaN	NaN	NaN
-5.7397972069448	127.66798327863	50.4581909179688	NaN	NaN	NaN	NaN	NaN	NaN
-5.7397972069448	126.88673327863	50.4581909179688	NaN	NaN	NaN	NaN	NaN	NaN
-5.7397972069448	126.10548327863	50.4581909179688	NaN	NaN	NaN	NaN	NaN	NaN
-5.7397972069448	125.32423327863	50.4581909179688	NaN	NaN	NaN	NaN	NaN	NaN
-5.7397972069448	124.54298327863	50.4581909179688	NaN	NaN	NaN	NaN	NaN	NaN
-5.7397972069448	123.76173327863	50.4581909179688	NaN	NaN	NaN	NaN	NaN	NaN
-5.7397972069448	122.98048327863	50.4581909179688	NaN	NaN	NaN	NaN	NaN	NaN
-5.7397972069448	122.19923327863	50.4581909179688	NaN	NaN	NaN	NaN	NaN	NaN
-5.7397972069448	121.41798327863	50.4581909179688	NaN	NaN	NaN	NaN	NaN	NaN
-5.7397972069448	120.63673327863	50.4581909179688	NaN	NaN	NaN	NaN	NaN	NaN
-5.7397972069448	119.85548327863	50.4581909179688	NaN	NaN	NaN	NaN	NaN	NaN
-5.7397972069448	119.07423327863	50.4581909179688	NaN	NaN	NaN	NaN	NaN	NaN
-5.7397972069448	118.29298327863	50.4581909179688	NaN	NaN	NaN	NaN	NaN	NaN
-5.7397972069448	117.51173327863	50.4581909179688	NaN	NaN	NaN	NaN	NaN	NaN
-5.7397972069448	116.73048327863	50.4581909179688	NaN	NaN	NaN	NaN	NaN	NaN
-5.7397972069448	115.94923327863	50.4581909179688	NaN	NaN	NaN	NaN	NaN	NaN
-5.7397972069448	115.16798327863	50.4581909179688	NaN	NaN	NaN	NaN	NaN	NaN
-5.7397972069448	114.38673327863	50.4581909179688	NaN	NaN	NaN	NaN	NaN	NaN
-5.7397972069448	113.60548327863	50.4581909179688	NaN	NaN	NaN	NaN	NaN	NaN
-5.7397972069448	112.82423327863	50.4581909179688	NaN	NaN	NaN	NaN	NaN	NaN
-5.7397972069448	112.04298327863	50.4581909179688	NaN	NaN	NaN	NaN	NaN	NaN
-5.7397972069448	111.26173327863	50.4581909179688	NaN	NaN	NaN	NaN	NaN	NaN
-5.7397972069448	110.48048327863	50.4581909179688	NaN	NaN	NaN	NaN	NaN	NaN
-5.7397972069448	109.69923327863	50.4581909179688	NaN	NaN	NaN	NaN	NaN	NaN
-5.7397972069448	108.91798327863	50.4581909179688	NaN	NaN	NaN	NaN	NaN	NaN
-5.7397972069448	108.13673327863	50.4581909179688	NaN	NaN	NaN	NaN	NaN	NaN
-5.7397972069448	107.35548327863	50.4581909179688	NaN	NaN	NaN	NaN	NaN	NaN
-5.7397972069448	106.57423327863	50.4581909179688	NaN	NaN	NaN	NaN	NaN	NaN
-5.7397972069448	105.79298327863	50.4581909179688	NaN	NaN	NaN	NaN	NaN	NaN
-5.7397972069448	105.01173327863	50.4581909179688	NaN	NaN	NaN	NaN	NaN	NaN
-5.7397972069448	104.23048327863	50.4581909179688	NaN	NaN	NaN	NaN	NaN	NaN
-5.7397972069448	103.44923327863	50.4581909179688	NaN	NaN	NaN	NaN	NaN	NaN
-5.7397972069448	102.66798327863	50.4581909179688	NaN	NaN	NaN	NaN	NaN	NaN
-5.7397972069448	101.88673327863	50.4581909179688	NaN	NaN	NaN	NaN	NaN	NaN
-5.7397972069448	101.10548327863	50.4581909179688	NaN	NaN	NaN	NaN	NaN	NaN
-5.7397972069448	100.32423327863	50.4581909179688	NaN	NaN	NaN	NaN	NaN	NaN
-5.7397972069448	99.54298327863	50.4581909179688	NaN	NaN	NaN	NaN	NaN	NaN
-5.7397972069448	98.76173327863	50.4581909179688	NaN	NaN	NaN	NaN	NaN	NaN
-5.7397972069448	97.98048327863	50.4581909179688	NaN	NaN	NaN	NaN	NaN	NaN
-5.7397972069448	97.19923327863	50.4581909179688	NaN	NaN	NaN	NaN	NaN	NaN
-5.7397972069448	96.41798327863	50.4581909179688	NaN	NaN	NaN	NaN	NaN	NaN
-5.7397972069448	95.63673327863	50.4581909179688	NaN	NaN	NaN	NaN	NaN	NaN
-5.7397972069448	94.85548327863	50.4581909179688	NaN	NaN	NaN	NaN	NaN	NaN
-5.7397972069448	94.07423327863	50.4581909179688	NaN	NaN	NaN	NaN	NaN	NaN
-5.7397972069448	93.29298327863	50.4581909179688	NaN	NaN	NaN	NaN	NaN	NaN
-5.7397972069448	92.51173327863	50.4581909179688	NaN	NaN	NaN	NaN	NaN	NaN
-5.7397972069448	91.73048327863	50.4581909179688	NaN	NaN	NaN	NaN	NaN	NaN
-5.7397972069448	90.94923327863	50.4581909179688	NaN	NaN	NaN	NaN	NaN	NaN
-5.7397972069448	90.16798327863	50.4581909179688	NaN	NaN	NaN	NaN	NaN	NaN
-5.7397972069448	89.38673327863	50.4581909179688	NaN	NaN	NaN	NaN	NaN	NaN
-5.7397972069448	88.60548327863	50.4581909179688	NaN	NaN	NaN	NaN	NaN	NaN
-5.7397972069448	87.82423327863	50.4581909179688	NaN	NaN	NaN	NaN	NaN	NaN
-5.7397972069448	87.04298327863	50.4581909179688	NaN	NaN	NaN	NaN	NaN	NaN
-5.7397972069448	86.26173327863	50.4581909179688	NaN	NaN	NaN	NaN	NaN	NaN
-5.7397972069448	85.48048327863	50.4581909179688	NaN	NaN	NaN	NaN	NaN	NaN
-5.7397972069448	84.69923327863	50.4581909179688	NaN	NaN	NaN	NaN	NaN	NaN
-5.7397972069448	83.91798327863	50.4581909179688	NaN	NaN	NaN	NaN	NaN	NaN
-5.7397972069448	83.13673327863	50.4581909179688	NaN	NaN	NaN	NaN	NaN	NaN
-5.7397972069448	82.35548327863	50.4581909179688	NaN	NaN	NaN	NaN	NaN	NaN
-5.7397972069448	81.57423327863	50.4581909179688	NaN	NaN	NaN	NaN	NaN	NaN
-5.7397972069448	80.79298327863	50.4581909179688	NaN	NaN	NaN	NaN	NaN	NaN
-5.7397972069448	80.01173327863	50.4581909179688	NaN	NaN	NaN	NaN	NaN	NaN
-5.7397972069448	79.23048327863	50.4581909179688	NaN	NaN	NaN	NaN	NaN	NaN
-5.7397972069448	78.44923327863	50.4581909179688	NaN	NaN	NaN	NaN	NaN	NaN
-5.7397972069448	77.66798327863	50.4581909179688	NaN	NaN	NaN	NaN	NaN	NaN
-5.7397972069448	76.88673327863	50.4581909179688	NaN	NaN	NaN	NaN	NaN	NaN
-5.7397972069448	76.10548327863	50.4581909179688	NaN	NaN	NaN	NaN	NaN	NaN
-5.7397972069448	75.32423327863	50.4581909179688	NaN	NaN	NaN	NaN	NaN	NaN
-5.7397972069448	74.54298327863	50.4581909179688	NaN	NaN	NaN	NaN	NaN	NaN
-5.7397972069448	73.76173327863	50.4581909179688	NaN	NaN	NaN	NaN	NaN	NaN
-5.7397972069448	72.98048327863	50.4581909179688	NaN	NaN	NaN	NaN	NaN	NaN
-5.7397972069448	72.19923327863	50.4581909179688	NaN	NaN	NaN	NaN	NaN	NaN
-5.7397972069448	71.41798327863	50.4581909179688	NaN	NaN	NaN	NaN	NaN	NaN
-5.7397972069448	70.63673327863	50.4581909179688	NaN	NaN	NaN	NaN	NaN	NaN
-5.7397972069448	69.85548327863	50.4581909179688	NaN	NaN	NaN	NaN	NaN	NaN
-5.7397972069448	69.07423327863	50.4581909179688	NaN	NaN	NaN	NaN	NaN	NaN
-5.7397972069448	68.29298327863	50.4581909179688	NaN	NaN	NaN	NaN	NaN	NaN
-5.7397972069448	67.51173327863	50.4581909179688	NaN	NaN	NaN	NaN	NaN	NaN
-5.7397972069448	66.73048327863	50.4581909179688	NaN	NaN	NaN	NaN	NaN	NaN
-5.7397972069448	65.94923327863	50.4581909179688	NaN	NaN	NaN	NaN	NaN	NaN
-5.7397972069448	65.16798327863	50.4581909179688	NaN	NaN	NaN	NaN	NaN	NaN
-5.7397972069448	64.38673327863	50.4581909179688	NaN	NaN	NaN	NaN	NaN	NaN
-5.7397972069448	63.60548327863	50.4581909179688	NaN	NaN	NaN	NaN	NaN	NaN
-5.7397972069448	62.82423327863	50.4581909179688	NaN	NaN	NaN	NaN	NaN	NaN
-5.7397972069448	62.04298327863	50.4581909179688	NaN	NaN	NaN	NaN	NaN	NaN
-5.7397972069448	61.26173327863	50.4581909179688	NaN	NaN	NaN	NaN	NaN	NaN
-5.7397972069448	60.48048327863	50.4581909179688	NaN	NaN	NaN	NaN	NaN	NaN
-5.7397972069448	59.69923327863	50.4581909179688	NaN	NaN	NaN	NaN	NaN	NaN
-5.7397972069448	58.91798327863	50.4581909179688	NaN	NaN	NaN	NaN	NaN	NaN
-5.7397972069448	58.13673327863	50.4581909179688	NaN	NaN	NaN	NaN	NaN	NaN
-5.7397972069448	57.35548327863	50.4581909179688	NaN	NaN	NaN	NaN	NaN	NaN
-5.7397972069448	56.57423327863	50.4581909179688	NaN	NaN	NaN	NaN	NaN	NaN
-5.7397972069448	55.79298327863	50.4581909179688	NaN	NaN	NaN	NaN	NaN	NaN
-5.7397972069448	55.01173327863	50.4581909179688	NaN	NaN	NaN	NaN	NaN	NaN
-5.7397972069448	54.23048327863	50.4581909179688	NaN	NaN	NaN	NaN	NaN	NaN
-5.7397972069448	53.44923327863	50.4581909179688	NaN	NaN	NaN	NaN	NaN	NaN
-5.7397972069448	52.66798327863	50.4581909179688	NaN	NaN	NaN	NaN	NaN	NaN
-5.7397972069448	51.88673327863	50.4581909179688	NaN	NaN	NaN	NaN	NaN	NaN
-5.7397972069448	51.10548327863	50.4581909179688	NaN	NaN	NaN	NaN	NaN	NaN
-5.7397972069448	50.32423327863	50.4581909179688	NaN	NaN	NaN	NaN	NaN	NaN
-5.7397972069448	49.54298327863	50.4581909179688	NaN	NaN	NaN	NaN	NaN	NaN
-5.7397972069448	48.76173327863	50.4581909179688	NaN	NaN	NaN	NaN	NaN	NaN
-5.7397972069448	47.98048327863	50.4581909179688	NaN	NaN	NaN	NaN	NaN	NaN
-5.7397972069448	47.19923327863	50.4581909179688	NaN	NaN	NaN	NaN	NaN	NaN
-5.7397972069448	46.41798327863	50.4581909179688	NaN	NaN	NaN	NaN	NaN	NaN
-5.7397972069448	45.63673327863	50.4581909179688	NaN	NaN	NaN	NaN	NaN	NaN
-5.7397972069448	44.85548327863	50.4581909179688	NaN	NaN	NaN	NaN	NaN	NaN
-5.7397972069448	44.07423327863	50.4581909179688	NaN	NaN	NaN	NaN	NaN	NaN
-5.7397972069448	43.29298327863	50.4581909179688	NaN	NaN	NaN	NaN	NaN	NaN
-5.7397972069448	42.51173327863	50.4581909179688	NaN	NaN	NaN	NaN	NaN	NaN
-5.7397972069448	41.73048327863	50.4581909179688	NaN	NaN	NaN	NaN	NaN	NaN
-5.7397972069448	40.94923327863	50.4581909179688	NaN	NaN	NaN	NaN	NaN	NaN
-5.7397972069448	40.16798327863	50.4581909179688	NaN	NaN	NaN	NaN	NaN	NaN
-5.7397972069448	39.38673327863	50.4581909179688	NaN	NaN	NaN	NaN	NaN	NaN
-5.7397972069448	38.60548327863	50.4581909179688	NaN	NaN	NaN	NaN	NaN	NaN
-5.7397972069448	37.82423327863	50.4581909179688	NaN	NaN	NaN	NaN	NaN	NaN
-5.7397972069448	37.04298327863	50.4581909179688	NaN	NaN	NaN	NaN	NaN	NaN
-5.7397972069448	36.26173327863	50.4581909179688	NaN	NaN	NaN	NaN	NaN	NaN
-5.7397972069448	35.48048327863	50.4581909179688	NaN	NaN	NaN	NaN	NaN	NaN
-5.7397972069448	34.69923327863	50.4581909179688	NaN	NaN	NaN	NaN	NaN	NaN
-5.7397972069448	33.91798327863	50.4581909179688	NaN	NaN	NaN	NaN	NaN	NaN
-5.7397972069448	33.13673327863	50.4581909179688	NaN	NaN	NaN	NaN	NaN	NaN
-5.7397972069448	32.35548327863	50.4581909179688	NaN	NaN	NaN	NaN	NaN	NaN
-5.7397972069448	31.57423327863	50.4581909179688	NaN	NaN	NaN	NaN	NaN	NaN
-5.7397972069448	30.79298327863	50.4581909179688	NaN	NaN	NaN	NaN	NaN	NaN
-5.7397972069448	30.01173327863	50.4581909179688	NaN	NaN	NaN	NaN	NaN	NaN
-5.7397972069448	29.23048327863	50.4581909179688	NaN	NaN	NaN	NaN	NaN	NaN
-5.7397972069448	28.44923327863	50.4581909179688	NaN	NaN	NaN	NaN	NaN	NaN
-5.7397972069448	27.66798327863	50.4581909179688	NaN	NaN	NaN	NaN	NaN	NaN
-5.7397972069448	26.88673327863	50.4581909179688	NaN	NaN	NaN	NaN	NaN	NaN
-5.7397972069448	26.10548327863	50.4581909179688	NaN	NaN	NaN	NaN	NaN	NaN
-5.7397972069448	25.32423327863	50.4581909179688	NaN	NaN	NaN	NaN	NaN	NaN
-5.7397972069448	24.54298327863	50.4581909179688	NaN	NaN	NaN	NaN	NaN	NaN
-5.7397972069448	23.76173327863	50.4581909179688	NaN	NaN	NaN	NaN	NaN	NaN
-5.7397972069448	22.98048327863	50.4581909179688	NaN	NaN	NaN	NaN	NaN	NaN
-5.7397972069448	22.19923327863	50.4581909179688	NaN	NaN	NaN	NaN	NaN	NaN
-5.7397972069448	21.41798327863	50.4581909179688	NaN	NaN	NaN	NaN	NaN	NaN
-5.7397972069448	20.63673327863	50.4581909179688	NaN	NaN	NaN	NaN	NaN	NaN
-5.7397972069448	19.85548327863	50.4581909179688	NaN	NaN	NaN	NaN	NaN	NaN
-5.7397972069448	19.07423327863	50.4581909179688	NaN	NaN	NaN	NaN	NaN	NaN
-5.7397972069448	18.29298327863	50.4581909179688	NaN	NaN	NaN	NaN	NaN	NaN
-5.7397972069448	17.51173327863	50.4581909179688	NaN	NaN	NaN	NaN	NaN	NaN
-5.7397972069448	16.73048327863	50.4581909179688	NaN	NaN	NaN	NaN	NaN	NaN
-5.7397972069448	15.94923327863	50.4581909179688	NaN	NaN	NaN	NaN	NaN	NaN
-5.7397972069448	15.16798327863	50.4581909179688	NaN	NaN	NaN	NaN	NaN	NaN
-5.7397972069448	14.38673327863	50.4581909179688	NaN	NaN	NaN	NaN	NaN	NaN
-5.7397972069448	13.60548327863	50.4581909179688	NaN	NaN	NaN	NaN	NaN	NaN
-5.7397972069448	12.82423327863	50.4581909179688	NaN	NaN	NaN	NaN	NaN	NaN
-5.7397972069448	12.04298327863	50.4581909179688	NaN	NaN	NaN	NaN	NaN	NaN
-5.7397972069448	11.26173327863	50.4581909179688	NaN	NaN	NaN	NaN	NaN	NaN
-5.7397972069448	10.48048327863	50.4581909179688	NaN	NaN	NaN	NaN	NaN	NaN
-5.7397972069448	9.69923327863	50.4581909179688	NaN	NaN	NaN	NaN	NaN	NaN
-5.7397972069448	8.91798327863	50.4581909179688	NaN	NaN	NaN	NaN	NaN	NaN
-5.7397972069448	8.13673327863	50.4581909179688	NaN	NaN	NaN	NaN	NaN	NaN
-5.7397972069448	7.35548327863	50.4581909179688	NaN	NaN	NaN	NaN	NaN	NaN
-5.7397972069448	6.57423327863	50.4581909179688	NaN	NaN	NaN	NaN	NaN	NaN
-5.7397972069448	5.79298327863	50.4581909179688	NaN	NaN	NaN	NaN	NaN	NaN
-5.7397972069448	5.01173327863	50.4581909179688	NaN	NaN	NaN	NaN	NaN	NaN
-5.7397972069448	4.23048327863	50.4581909179688	NaN	NaN	NaN	NaN	NaN	NaN
-5.7397972069448	3.44923327863	50.4581909179688	NaN	NaN	NaN	NaN	NaN	NaN
-5.7397972069448	2.66798327863	50.4581909179688	NaN	NaN	NaN	NaN	NaN	NaN
-5.7397972069448	1.88673327863	50.4581909179688	NaN	NaN	NaN	NaN	NaN	NaN
-5.7397972069448	1.10548327863	50.4581909179688	NaN	NaN	NaN	NaN	NaN	NaN
-5.7397972069448	0.324233278630004	50.4581909179688	NaN	NaN	NaN	NaN	NaN	NaN
-5.7397972069448	-0.457016721369996	50.4581909179688	NaN	NaN	NaN	NaN	NaN	NaN
-5.7397972069448	-1.23826672137	50.4581909179688	NaN	NaN	NaN	NaN	NaN	NaN
-5.7397972069448	-2.01951672137	50.4581909179688	NaN	NaN	NaN	NaN	NaN	NaN
-5.7397972069448	-2.80076672137	50.4581909179688	NaN	NaN	NaN	NaN	NaN	NaN
-5.7397972069448	-3.58201672137	50.4581909179688	NaN	NaN	NaN	NaN	NaN	NaN
-5.7397972069448	-4.36326672137	50.4581909179688	NaN	NaN	NaN	NaN	NaN	NaN
-5.7397972069448	-5.14451672137	50.4581909179688	NaN	NaN	NaN	NaN	NaN	NaN
-5.7397972069448	-5.92576672137	50.4581909179688	NaN	NaN	NaN	NaN	NaN	NaN
-5.7397972069448	-6.70701672137	50.4581909179688	NaN	NaN	NaN	NaN	NaN	NaN
-5.7397972069448	-7.48826672137	50.4581909179688	NaN	NaN	NaN	NaN	NaN	NaN
-5.7397972069448	-8.26951672137	50.4581909179688	NaN	NaN	NaN	NaN	NaN	NaN
-5.7397972069448	-9.05076672137	50.4581909179688	NaN	NaN	NaN	NaN	NaN	NaN
-5.7397972069448	-9.83201672137	50.4581909179688	NaN	NaN	NaN	NaN	NaN	NaN
-5.7397972069448	-10.61326672137	50.4581909179688	NaN	NaN	NaN	NaN	NaN	NaN
-5.7397972069448	-11.39451672137	50.4581909179688	NaN	NaN	NaN	NaN	NaN	NaN
-5.7397972069448	-12.17576672137	50.4581909179688	NaN	NaN	NaN	NaN	NaN	NaN
-5.7397972069448	-12.95701672137	50.4581909179688	NaN	NaN	NaN	NaN	NaN	NaN
-5.7397972069448	-13.73826672137	50.4581909179688	NaN	NaN	NaN	NaN	NaN	NaN
-5.7397972069448	-14.51951672137	50.4581909179688	NaN	NaN	NaN	NaN	NaN	NaN
-5.7397972069448	-15.30076672137	50.4581909179688	NaN	NaN	NaN	NaN	NaN	NaN
-5.7397972069448	-16.08201672137	50.4581909179688	NaN	NaN	NaN	NaN	NaN	NaN
-5.7397972069448	-16.86326672137	50.4581909179688	NaN	NaN	NaN	NaN	NaN	NaN
-5.7397972069448	-17.64451672137	50.4581909179688	NaN	NaN	NaN	NaN	NaN	NaN
-5.7397972069448	-18.42576672137	50.4581909179688	NaN	NaN	NaN	NaN	NaN	NaN
-5.7397972069448	-19.20701672137	50.4581909179688	NaN	NaN	NaN	NaN	NaN	NaN
-5.7397972069448	-19.98826672137	50.4581909179688	NaN	NaN	NaN	NaN	NaN	NaN
-5.7397972069448	-20.76951672137	50.4581909179688	NaN	NaN	NaN	NaN	NaN	NaN
-5.7397972069448	178.44923327863	49.6769409179688	NaN	NaN	NaN	NaN	NaN	NaN
-5.7397972069448	177.66798327863	49.6769409179688	NaN	NaN	NaN	NaN	NaN	NaN
-5.7397972069448	176.88673327863	49.6769409179688	NaN	NaN	NaN	NaN	NaN	NaN
-5.7397972069448	176.10548327863	49.6769409179688	NaN	NaN	NaN	NaN	NaN	NaN
-5.7397972069448	175.32423327863	49.6769409179688	NaN	NaN	NaN	NaN	NaN	NaN
-5.7397972069448	174.54298327863	49.6769409179688	NaN	NaN	NaN	NaN	NaN	NaN
-5.7397972069448	173.76173327863	49.6769409179688	NaN	NaN	NaN	NaN	NaN	NaN
-5.7397972069448	172.98048327863	49.6769409179688	NaN	NaN	NaN	NaN	NaN	NaN
-5.7397972069448	172.19923327863	49.6769409179688	NaN	NaN	NaN	NaN	NaN	NaN
-5.7397972069448	171.41798327863	49.6769409179688	NaN	NaN	NaN	NaN	NaN	NaN
-5.7397972069448	170.63673327863	49.6769409179688	NaN	NaN	NaN	NaN	NaN	NaN
-5.7397972069448	169.85548327863	49.6769409179688	NaN	NaN	NaN	NaN	NaN	NaN
-5.7397972069448	169.07423327863	49.6769409179688	NaN	NaN	NaN	NaN	NaN	NaN
-5.7397972069448	168.29298327863	49.6769409179688	NaN	NaN	NaN	NaN	NaN	NaN
-5.7397972069448	167.51173327863	49.6769409179688	NaN	NaN	NaN	NaN	NaN	NaN
-5.7397972069448	166.73048327863	49.6769409179688	NaN	NaN	NaN	NaN	NaN	NaN
-5.7397972069448	165.94923327863	49.6769409179688	NaN	NaN	NaN	NaN	NaN	NaN
-5.7397972069448	165.16798327863	49.6769409179688	NaN	NaN	NaN	NaN	NaN	NaN
-5.7397972069448	164.38673327863	49.6769409179688	NaN	NaN	NaN	NaN	NaN	NaN
-5.7397972069448	163.60548327863	49.6769409179688	NaN	NaN	NaN	NaN	NaN	NaN
-5.7397972069448	162.82423327863	49.6769409179688	NaN	NaN	NaN	NaN	NaN	NaN
-5.7397972069448	162.04298327863	49.6769409179688	NaN	NaN	NaN	NaN	NaN	NaN
-5.7397972069448	161.26173327863	49.6769409179688	NaN	NaN	NaN	NaN	NaN	NaN
-5.7397972069448	160.48048327863	49.6769409179688	NaN	NaN	NaN	NaN	NaN	NaN
-5.7397972069448	159.69923327863	49.6769409179688	NaN	NaN	NaN	NaN	NaN	NaN
-5.7397972069448	158.91798327863	49.6769409179688	NaN	NaN	NaN	NaN	NaN	NaN
-5.7397972069448	158.13673327863	49.6769409179688	NaN	NaN	NaN	NaN	NaN	NaN
-5.7397972069448	157.35548327863	49.6769409179688	NaN	NaN	NaN	NaN	NaN	NaN
-5.7397972069448	156.57423327863	49.6769409179688	NaN	NaN	NaN	NaN	NaN	NaN
-5.7397972069448	155.79298327863	49.6769409179688	NaN	NaN	NaN	NaN	NaN	NaN
-5.7397972069448	155.01173327863	49.6769409179688	NaN	NaN	NaN	NaN	NaN	NaN
-5.7397972069448	154.23048327863	49.6769409179688	NaN	NaN	NaN	NaN	NaN	NaN
-5.7397972069448	153.44923327863	49.6769409179688	NaN	NaN	NaN	NaN	NaN	NaN
-5.7397972069448	152.66798327863	49.6769409179688	NaN	NaN	NaN	NaN	NaN	NaN
-5.7397972069448	151.88673327863	49.6769409179688	NaN	NaN	NaN	NaN	NaN	NaN
-5.7397972069448	151.10548327863	49.6769409179688	NaN	NaN	NaN	NaN	NaN	NaN
-5.7397972069448	150.32423327863	49.6769409179688	NaN	NaN	NaN	NaN	NaN	NaN
-5.7397972069448	149.54298327863	49.6769409179688	NaN	NaN	NaN	NaN	NaN	NaN
-5.7397972069448	148.76173327863	49.6769409179688	NaN	NaN	NaN	NaN	NaN	NaN
-5.7397972069448	147.98048327863	49.6769409179688	NaN	NaN	NaN	NaN	NaN	NaN
-5.7397972069448	147.19923327863	49.6769409179688	NaN	NaN	NaN	NaN	NaN	NaN
-5.7397972069448	146.41798327863	49.6769409179688	NaN	NaN	NaN	NaN	NaN	NaN
-5.7397972069448	145.63673327863	49.6769409179688	NaN	NaN	NaN	NaN	NaN	NaN
-5.7397972069448	144.85548327863	49.6769409179688	NaN	NaN	NaN	NaN	NaN	NaN
-5.7397972069448	144.07423327863	49.6769409179688	NaN	NaN	NaN	NaN	NaN	NaN
-5.7397972069448	143.29298327863	49.6769409179688	NaN	NaN	NaN	NaN	NaN	NaN
-5.7397972069448	142.51173327863	49.6769409179688	NaN	NaN	NaN	NaN	NaN	NaN
-5.7397972069448	141.73048327863	49.6769409179688	NaN	NaN	NaN	NaN	NaN	NaN
-5.7397972069448	140.94923327863	49.6769409179688	NaN	NaN	NaN	NaN	NaN	NaN
-5.7397972069448	140.16798327863	49.6769409179688	NaN	NaN	NaN	NaN	NaN	NaN
-5.7397972069448	139.38673327863	49.6769409179688	NaN	NaN	NaN	NaN	NaN	NaN
-5.7397972069448	138.60548327863	49.6769409179688	NaN	NaN	NaN	NaN	NaN	NaN
-5.7397972069448	137.82423327863	49.6769409179688	NaN	NaN	NaN	NaN	NaN	NaN
-5.7397972069448	137.04298327863	49.6769409179688	NaN	NaN	NaN	NaN	NaN	NaN
-5.7397972069448	136.26173327863	49.6769409179688	NaN	NaN	NaN	NaN	NaN	NaN
-5.7397972069448	135.48048327863	49.6769409179688	NaN	NaN	NaN	NaN	NaN	NaN
-5.7397972069448	134.69923327863	49.6769409179688	NaN	NaN	NaN	NaN	NaN	NaN
-5.7397972069448	133.91798327863	49.6769409179688	NaN	NaN	NaN	NaN	NaN	NaN
-5.7397972069448	133.13673327863	49.6769409179688	NaN	NaN	NaN	NaN	NaN	NaN
-5.7397972069448	132.35548327863	49.6769409179688	NaN	NaN	NaN	NaN	NaN	NaN
-5.7397972069448	131.57423327863	49.6769409179688	NaN	NaN	NaN	NaN	NaN	NaN
-5.7397972069448	130.79298327863	49.6769409179688	NaN	NaN	NaN	NaN	NaN	NaN
-5.7397972069448	130.01173327863	49.6769409179688	NaN	NaN	NaN	NaN	NaN	NaN
-5.7397972069448	129.23048327863	49.6769409179688	NaN	NaN	NaN	NaN	NaN	NaN
-5.7397972069448	128.44923327863	49.6769409179688	NaN	NaN	NaN	NaN	NaN	NaN
-5.7397972069448	127.66798327863	49.6769409179688	NaN	NaN	NaN	NaN	NaN	NaN
-5.7397972069448	126.88673327863	49.6769409179688	NaN	NaN	NaN	NaN	NaN	NaN
-5.7397972069448	126.10548327863	49.6769409179688	NaN	NaN	NaN	NaN	NaN	NaN
-5.7397972069448	125.32423327863	49.6769409179688	NaN	NaN	NaN	NaN	NaN	NaN
-5.7397972069448	124.54298327863	49.6769409179688	NaN	NaN	NaN	NaN	NaN	NaN
-5.7397972069448	123.76173327863	49.6769409179688	NaN	NaN	NaN	NaN	NaN	NaN
-5.7397972069448	122.98048327863	49.6769409179688	NaN	NaN	NaN	NaN	NaN	NaN
-5.7397972069448	122.19923327863	49.6769409179688	NaN	NaN	NaN	NaN	NaN	NaN
-5.7397972069448	121.41798327863	49.6769409179688	NaN	NaN	NaN	NaN	NaN	NaN
-5.7397972069448	120.63673327863	49.6769409179688	NaN	NaN	NaN	NaN	NaN	NaN
-5.7397972069448	119.85548327863	49.6769409179688	NaN	NaN	NaN	NaN	NaN	NaN
-5.7397972069448	119.07423327863	49.6769409179688	NaN	NaN	NaN	NaN	NaN	NaN
-5.7397972069448	118.29298327863	49.6769409179688	NaN	NaN	NaN	NaN	NaN	NaN
-5.7397972069448	117.51173327863	49.6769409179688	NaN	NaN	NaN	NaN	NaN	NaN
-5.7397972069448	116.73048327863	49.6769409179688	NaN	NaN	NaN	NaN	NaN	NaN
-5.7397972069448	115.94923327863	49.6769409179688	NaN	NaN	NaN	NaN	NaN	NaN
-5.7397972069448	115.16798327863	49.6769409179688	NaN	NaN	NaN	NaN	NaN	NaN
-5.7397972069448	114.38673327863	49.6769409179688	NaN	NaN	NaN	NaN	NaN	NaN
-5.7397972069448	113.60548327863	49.6769409179688	NaN	NaN	NaN	NaN	NaN	NaN
-5.7397972069448	112.82423327863	49.6769409179688	NaN	NaN	NaN	NaN	NaN	NaN
-5.7397972069448	112.04298327863	49.6769409179688	NaN	NaN	NaN	NaN	NaN	NaN
-5.7397972069448	111.26173327863	49.6769409179688	NaN	NaN	NaN	NaN	NaN	NaN
-5.7397972069448	110.48048327863	49.6769409179688	NaN	NaN	NaN	NaN	NaN	NaN
-5.7397972069448	109.69923327863	49.6769409179688	NaN	NaN	NaN	NaN	NaN	NaN
-5.7397972069448	108.91798327863	49.6769409179688	NaN	NaN	NaN	NaN	NaN	NaN
-5.7397972069448	108.13673327863	49.6769409179688	NaN	NaN	NaN	NaN	NaN	NaN
-5.7397972069448	107.35548327863	49.6769409179688	NaN	NaN	NaN	NaN	NaN	NaN
-5.7397972069448	106.57423327863	49.6769409179688	NaN	NaN	NaN	NaN	NaN	NaN
-5.7397972069448	105.79298327863	49.6769409179688	NaN	NaN	NaN	NaN	NaN	NaN
-5.7397972069448	105.01173327863	49.6769409179688	NaN	NaN	NaN	NaN	NaN	NaN
-5.7397972069448	104.23048327863	49.6769409179688	NaN	NaN	NaN	NaN	NaN	NaN
-5.7397972069448	103.44923327863	49.6769409179688	NaN	NaN	NaN	NaN	NaN	NaN
-5.7397972069448	102.66798327863	49.6769409179688	NaN	NaN	NaN	NaN	NaN	NaN
-5.7397972069448	101.88673327863	49.6769409179688	NaN	NaN	NaN	NaN	NaN	NaN
-5.7397972069448	101.10548327863	49.6769409179688	NaN	NaN	NaN	NaN	NaN	NaN
-5.7397972069448	100.32423327863	49.6769409179688	NaN	NaN	NaN	NaN	NaN	NaN
-5.7397972069448	99.54298327863	49.6769409179688	NaN	NaN	NaN	NaN	NaN	NaN
-5.7397972069448	98.76173327863	49.6769409179688	NaN	NaN	NaN	NaN	NaN	NaN
-5.7397972069448	97.98048327863	49.6769409179688	NaN	NaN	NaN	NaN	NaN	NaN
-5.7397972069448	97.19923327863	49.6769409179688	NaN	NaN	NaN	NaN	NaN	NaN
-5.7397972069448	96.41798327863	49.6769409179688	NaN	NaN	NaN	NaN	NaN	NaN
-5.7397972069448	95.63673327863	49.6769409179688	NaN	NaN	NaN	NaN	NaN	NaN
-5.7397972069448	94.85548327863	49.6769409179688	NaN	NaN	NaN	NaN	NaN	NaN
-5.7397972069448	94.07423327863	49.6769409179688	NaN	NaN	NaN	NaN	NaN	NaN
-5.7397972069448	93.29298327863	49.6769409179688	NaN	NaN	NaN	NaN	NaN	NaN
-5.7397972069448	92.51173327863	49.6769409179688	NaN	NaN	NaN	NaN	NaN	NaN
-5.7397972069448	91.73048327863	49.6769409179688	NaN	NaN	NaN	NaN	NaN	NaN
-5.7397972069448	90.94923327863	49.6769409179688	NaN	NaN	NaN	NaN	NaN	NaN
-5.7397972069448	90.16798327863	49.6769409179688	NaN	NaN	NaN	NaN	NaN	NaN
-5.7397972069448	89.38673327863	49.6769409179688	NaN	NaN	NaN	NaN	NaN	NaN
-5.7397972069448	88.60548327863	49.6769409179688	NaN	NaN	NaN	NaN	NaN	NaN
-5.7397972069448	87.82423327863	49.6769409179688	NaN	NaN	NaN	NaN	NaN	NaN
-5.7397972069448	87.04298327863	49.6769409179688	NaN	NaN	NaN	NaN	NaN	NaN
-5.7397972069448	86.26173327863	49.6769409179688	NaN	NaN	NaN	NaN	NaN	NaN
-5.7397972069448	85.48048327863	49.6769409179688	NaN	NaN	NaN	NaN	NaN	NaN
-5.7397972069448	84.69923327863	49.6769409179688	NaN	NaN	NaN	NaN	NaN	NaN
-5.7397972069448	83.91798327863	49.6769409179688	NaN	NaN	NaN	NaN	NaN	NaN
-5.7397972069448	83.13673327863	49.6769409179688	NaN	NaN	NaN	NaN	NaN	NaN
-5.7397972069448	82.35548327863	49.6769409179688	NaN	NaN	NaN	NaN	NaN	NaN
-5.7397972069448	81.57423327863	49.6769409179688	NaN	NaN	NaN	NaN	NaN	NaN
-5.7397972069448	80.79298327863	49.6769409179688	NaN	NaN	NaN	NaN	NaN	NaN
-5.7397972069448	80.01173327863	49.6769409179688	NaN	NaN	NaN	NaN	NaN	NaN
-5.7397972069448	79.23048327863	49.6769409179688	NaN	NaN	NaN	NaN	NaN	NaN
-5.7397972069448	78.44923327863	49.6769409179688	NaN	NaN	NaN	NaN	NaN	NaN
-5.7397972069448	77.66798327863	49.6769409179688	NaN	NaN	NaN	NaN	NaN	NaN
-5.7397972069448	76.88673327863	49.6769409179688	NaN	NaN	NaN	NaN	NaN	NaN
-5.7397972069448	76.10548327863	49.6769409179688	NaN	NaN	NaN	NaN	NaN	NaN
-5.7397972069448	75.32423327863	49.6769409179688	NaN	NaN	NaN	NaN	NaN	NaN
-5.7397972069448	74.54298327863	49.6769409179688	NaN	NaN	NaN	NaN	NaN	NaN
-5.7397972069448	73.76173327863	49.6769409179688	NaN	NaN	NaN	NaN	NaN	NaN
-5.7397972069448	72.98048327863	49.6769409179688	NaN	NaN	NaN	NaN	NaN	NaN
-5.7397972069448	72.19923327863	49.6769409179688	NaN	NaN	NaN	NaN	NaN	NaN
-5.7397972069448	71.41798327863	49.6769409179688	NaN	NaN	NaN	NaN	NaN	NaN
-5.7397972069448	70.63673327863	49.6769409179688	NaN	NaN	NaN	NaN	NaN	NaN
-5.7397972069448	69.85548327863	49.6769409179688	NaN	NaN	NaN	NaN	NaN	NaN
-5.7397972069448	69.07423327863	49.6769409179688	NaN	NaN	NaN	NaN	NaN	NaN
-5.7397972069448	68.29298327863	49.6769409179688	NaN	NaN	NaN	NaN	NaN	NaN
-5.7397972069448	67.51173327863	49.6769409179688	NaN	NaN	NaN	NaN	NaN	NaN
-5.7397972069448	66.73048327863	49.6769409179688	NaN	NaN	NaN	NaN	NaN	NaN
-5.7397972069448	65.94923327863	49.6769409179688	NaN	NaN	NaN	NaN	NaN	NaN
-5.7397972069448	65.16798327863	49.6769409179688	NaN	NaN	NaN	NaN	NaN	NaN
-5.7397972069448	64.38673327863	49.6769409179688	NaN	NaN	NaN	NaN	NaN	NaN
-5.7397972069448	63.60548327863	49.6769409179688	NaN	NaN	NaN	NaN	NaN	NaN
-5.7397972069448	62.82423327863	49.6769409179688	NaN	NaN	NaN	NaN	NaN	NaN
-5.7397972069448	62.04298327863	49.6769409179688	NaN	NaN	NaN	NaN	NaN	NaN
-5.7397972069448	61.26173327863	49.6769409179688	NaN	NaN	NaN	NaN	NaN	NaN
-5.7397972069448	60.48048327863	49.6769409179688	NaN	NaN	NaN	NaN	NaN	NaN
-5.7397972069448	59.69923327863	49.6769409179688	NaN	NaN	NaN	NaN	NaN	NaN
-5.7397972069448	58.91798327863	49.6769409179688	NaN	NaN	NaN	NaN	NaN	NaN
-5.7397972069448	58.13673327863	49.6769409179688	NaN	NaN	NaN	NaN	NaN	NaN
-5.7397972069448	57.35548327863	49.6769409179688	NaN	NaN	NaN	NaN	NaN	NaN
-5.7397972069448	56.57423327863	49.6769409179688	NaN	NaN	NaN	NaN	NaN	NaN
-5.7397972069448	55.79298327863	49.6769409179688	NaN	NaN	NaN	NaN	NaN	NaN
-5.7397972069448	55.01173327863	49.6769409179688	NaN	NaN	NaN	NaN	NaN	NaN
-5.7397972069448	54.23048327863	49.6769409179688	NaN	NaN	NaN	NaN	NaN	NaN
-5.7397972069448	53.44923327863	49.6769409179688	NaN	NaN	NaN	NaN	NaN	NaN
-5.7397972069448	52.66798327863	49.6769409179688	NaN	NaN	NaN	NaN	NaN	NaN
-5.7397972069448	51.88673327863	49.6769409179688	NaN	NaN	NaN	NaN	NaN	NaN
-5.7397972069448	51.10548327863	49.6769409179688	NaN	NaN	NaN	NaN	NaN	NaN
-5.7397972069448	50.32423327863	49.6769409179688	NaN	NaN	NaN	NaN	NaN	NaN
-5.7397972069448	49.54298327863	49.6769409179688	NaN	NaN	NaN	NaN	NaN	NaN
-5.7397972069448	48.76173327863	49.6769409179688	NaN	NaN	NaN	NaN	NaN	NaN
-5.7397972069448	47.98048327863	49.6769409179688	NaN	NaN	NaN	NaN	NaN	NaN
-5.7397972069448	47.19923327863	49.6769409179688	NaN	NaN	NaN	NaN	NaN	NaN
-5.7397972069448	46.41798327863	49.6769409179688	NaN	NaN	NaN	NaN	NaN	NaN
-5.7397972069448	45.63673327863	49.6769409179688	NaN	NaN	NaN	NaN	NaN	NaN
-5.7397972069448	44.85548327863	49.6769409179688	NaN	NaN	NaN	NaN	NaN	NaN
-5.7397972069448	44.07423327863	49.6769409179688	NaN	NaN	NaN	NaN	NaN	NaN
-5.7397972069448	43.29298327863	49.6769409179688	NaN	NaN	NaN	NaN	NaN	NaN
-5.7397972069448	42.51173327863	49.6769409179688	NaN	NaN	NaN	NaN	NaN	NaN
-5.7397972069448	41.73048327863	49.6769409179688	NaN	NaN	NaN	NaN	NaN	NaN
-5.7397972069448	40.94923327863	49.6769409179688	NaN	NaN	NaN	NaN	NaN	NaN
-5.7397972069448	40.16798327863	49.6769409179688	NaN	NaN	NaN	NaN	NaN	NaN
-5.7397972069448	39.38673327863	49.6769409179688	NaN	NaN	NaN	NaN	NaN	NaN
-5.7397972069448	38.60548327863	49.6769409179688	NaN	NaN	NaN	NaN	NaN	NaN
-5.7397972069448	37.82423327863	49.6769409179688	NaN	NaN	NaN	NaN	NaN	NaN
-5.7397972069448	37.04298327863	49.6769409179688	NaN	NaN	NaN	NaN	NaN	NaN
-5.7397972069448	36.26173327863	49.6769409179688	NaN	NaN	NaN	NaN	NaN	NaN
-5.7397972069448	35.48048327863	49.6769409179688	NaN	NaN	NaN	NaN	NaN	NaN
-5.7397972069448	34.69923327863	49.6769409179688	NaN	NaN	NaN	NaN	NaN	NaN
-5.7397972069448	33.91798327863	49.6769409179688	NaN	NaN	NaN	NaN	NaN	NaN
-5.7397972069448	33.13673327863	49.6769409179688	NaN	NaN	NaN	NaN	NaN	NaN
-5.7397972069448	32.35548327863	49.6769409179688	NaN	NaN	NaN	NaN	NaN	NaN
-5.7397972069448	31.57423327863	49.6769409179688	NaN	NaN	NaN	NaN	NaN	NaN
-5.7397972069448	30.79298327863	49.6769409179688	NaN	NaN	NaN	NaN	NaN	NaN
-5.7397972069448	30.01173327863	49.6769409179688	NaN	NaN	NaN	NaN	NaN	NaN
-5.7397972069448	29.23048327863	49.6769409179688	NaN	NaN	NaN	NaN	NaN	NaN
-5.7397972069448	28.44923327863	49.6769409179688	NaN	NaN	NaN	NaN	NaN	NaN
-5.7397972069448	27.66798327863	49.6769409179688	NaN	NaN	NaN	NaN	NaN	NaN
-5.7397972069448	26.88673327863	49.6769409179688	NaN	NaN	NaN	NaN	NaN	NaN
-5.7397972069448	26.10548327863	49.6769409179688	NaN	NaN	NaN	NaN	NaN	NaN
-5.7397972069448	25.32423327863	49.6769409179688	NaN	NaN	NaN	NaN	NaN	NaN
-5.7397972069448	24.54298327863	49.6769409179688	NaN	NaN	NaN	NaN	NaN	NaN
-5.7397972069448	23.76173327863	49.6769409179688	NaN	NaN	NaN	NaN	NaN	NaN
-5.7397972069448	22.98048327863	49.6769409179688	NaN	NaN	NaN	NaN	NaN	NaN
-5.7397972069448	22.19923327863	49.6769409179688	NaN	NaN	NaN	NaN	NaN	NaN
-5.7397972069448	21.41798327863	49.6769409179688	NaN	NaN	NaN	NaN	NaN	NaN
-5.7397972069448	20.63673327863	49.6769409179688	NaN	NaN	NaN	NaN	NaN	NaN
-5.7397972069448	19.85548327863	49.6769409179688	NaN	NaN	NaN	NaN	NaN	NaN
-5.7397972069448	19.07423327863	49.6769409179688	NaN	NaN	NaN	NaN	NaN	NaN
-5.7397972069448	18.29298327863	49.6769409179688	NaN	NaN	NaN	NaN	NaN	NaN
-5.7397972069448	17.51173327863	49.6769409179688	NaN	NaN	NaN	NaN	NaN	NaN
-5.7397972069448	16.73048327863	49.6769409179688	NaN	NaN	NaN	NaN	NaN	NaN
-5.7397972069448	15.94923327863	49.6769409179688	NaN	NaN	NaN	NaN	NaN	NaN
-5.7397972069448	15.16798327863	49.6769409179688	NaN	NaN	NaN	NaN	NaN	NaN
-5.7397972069448	14.38673327863	49.6769409179688	NaN	NaN	NaN	NaN	NaN	NaN
-5.7397972069448	13.60548327863	49.6769409179688	NaN	NaN	NaN	NaN	NaN	NaN
-5.7397972069448	12.82423327863	49.6769409179688	NaN	NaN	NaN	NaN	NaN	NaN
-5.7397972069448	12.04298327863	49.6769409179688	NaN	NaN	NaN	NaN	NaN	NaN
-5.7397972069448	11.26173327863	49.6769409179688	NaN	NaN	NaN	NaN	NaN	NaN
-5.7397972069448	10.48048327863	49.6769409179688	NaN	NaN	NaN	NaN	NaN	NaN
-5.7397972069448	9.69923327863	49.6769409179688	NaN	NaN	NaN	NaN	NaN	NaN
-5.7397972069448	8.91798327863	49.6769409179688	NaN	NaN	NaN	NaN	NaN	NaN
-5.7397972069448	8.13673327863	49.6769409179688	NaN	NaN	NaN	NaN	NaN	NaN
-5.7397972069448	7.35548327863	49.6769409179688	NaN	NaN	NaN	NaN	NaN	NaN
-5.7397972069448	6.57423327863	49.6769409179688	NaN	NaN	NaN	NaN	NaN	NaN
-5.7397972069448	5.79298327863	49.6769409179688	NaN	NaN	NaN	NaN	NaN	NaN
-5.7397972069448	5.01173327863	49.6769409179688	NaN	NaN	NaN	NaN	NaN	NaN
-5.7397972069448	4.23048327863	49.6769409179688	NaN	NaN	NaN	NaN	NaN	NaN
-5.7397972069448	3.44923327863	49.6769409179688	NaN	NaN	NaN	NaN	NaN	NaN
-5.7397972069448	2.66798327863	49.6769409179688	NaN	NaN	NaN	NaN	NaN	NaN
-5.7397972069448	1.88673327863	49.6769409179688	NaN	NaN	NaN	NaN	NaN	NaN
-5.7397972069448	1.10548327863	49.6769409179688	NaN	NaN	NaN	NaN	NaN	NaN
-5.7397972069448	0.324233278630004	49.6769409179688	NaN	NaN	NaN	NaN	NaN	NaN
-5.7397972069448	-0.457016721369996	49.6769409179688	NaN	NaN	NaN	NaN	NaN	NaN
-5.7397972069448	-1.23826672137	49.6769409179688	NaN	NaN	NaN	NaN	NaN	NaN
-5.7397972069448	-2.01951672137	49.6769409179688	NaN	NaN	NaN	NaN	NaN	NaN
-5.7397972069448	-2.80076672137	49.6769409179688	NaN	NaN	NaN	NaN	NaN	NaN
-5.7397972069448	-3.58201672137	49.6769409179688	NaN	NaN	NaN	NaN	NaN	NaN
-5.7397972069448	-4.36326672137	49.6769409179688	NaN	NaN	NaN	NaN	NaN	NaN
-5.7397972069448	-5.14451672137	49.6769409179688	NaN	NaN	NaN	NaN	NaN	NaN
-5.7397972069448	-5.92576672137	49.6769409179688	NaN	NaN	NaN	NaN	NaN	NaN
-5.7397972069448	-6.70701672137	49.6769409179688	NaN	NaN	NaN	NaN	NaN	NaN
-5.7397972069448	-7.48826672137	49.6769409179688	NaN	NaN	NaN	NaN	NaN	NaN
-5.7397972069448	-8.26951672137	49.6769409179688	NaN	NaN	NaN	NaN	NaN	NaN
-5.7397972069448	-9.05076672137	49.6769409179688	NaN	NaN	NaN	NaN	NaN	NaN
-5.7397972069448	-9.83201672137	49.6769409179688	NaN	NaN	NaN	NaN	NaN	NaN
-5.7397972069448	-10.61326672137	49.6769409179688	NaN	NaN	NaN	NaN	NaN	NaN
-5.7397972069448	-11.39451672137	49.6769409179688	NaN	NaN	NaN	NaN	NaN	NaN
-5.7397972069448	-12.17576672137	49.6769409179688	NaN	NaN	NaN	NaN	NaN	NaN
-5.7397972069448	-12.95701672137	49.6769409179688	NaN	NaN	NaN	NaN	NaN	NaN
-5.7397972069448	-13.73826672137	49.6769409179688	NaN	NaN	NaN	NaN	NaN	NaN
-5.7397972069448	-14.51951672137	49.6769409179688	NaN	NaN	NaN	NaN	NaN	NaN
-5.7397972069448	-15.30076672137	49.6769409179688	NaN	NaN	NaN	NaN	NaN	NaN
-5.7397972069448	-16.08201672137	49.6769409179688	NaN	NaN	NaN	NaN	NaN	NaN
-5.7397972069448	-16.86326672137	49.6769409179688	NaN	NaN	NaN	NaN	NaN	NaN
-5.7397972069448	-17.64451672137	49.6769409179688	NaN	NaN	NaN	NaN	NaN	NaN
-5.7397972069448	-18.42576672137	49.6769409179688	NaN	NaN	NaN	NaN	NaN	NaN
-5.7397972069448	-19.20701672137	49.6769409179688	NaN	NaN	NaN	NaN	NaN	NaN
-5.7397972069448	-19.98826672137	49.6769409179688	NaN	NaN	NaN	NaN	NaN	NaN
-5.7397972069448	-20.76951672137	49.6769409179688	NaN	NaN	NaN	NaN	NaN	NaN
-5.7397972069448	178.44923327863	48.8956909179688	NaN	NaN	NaN	NaN	NaN	NaN
-5.7397972069448	177.66798327863	48.8956909179688	NaN	NaN	NaN	NaN	NaN	NaN
-5.7397972069448	176.88673327863	48.8956909179688	NaN	NaN	NaN	NaN	NaN	NaN
-5.7397972069448	176.10548327863	48.8956909179688	NaN	NaN	NaN	NaN	NaN	NaN
-5.7397972069448	175.32423327863	48.8956909179688	NaN	NaN	NaN	NaN	NaN	NaN
-5.7397972069448	174.54298327863	48.8956909179688	NaN	NaN	NaN	NaN	NaN	NaN
-5.7397972069448	173.76173327863	48.8956909179688	NaN	NaN	NaN	NaN	NaN	NaN
-5.7397972069448	172.98048327863	48.8956909179688	NaN	NaN	NaN	NaN	NaN	NaN
-5.7397972069448	172.19923327863	48.8956909179688	NaN	NaN	NaN	NaN	NaN	NaN
-5.7397972069448	171.41798327863	48.8956909179688	NaN	NaN	NaN	NaN	NaN	NaN
-5.7397972069448	170.63673327863	48.8956909179688	NaN	NaN	NaN	NaN	NaN	NaN
-5.7397972069448	169.85548327863	48.8956909179688	NaN	NaN	NaN	NaN	NaN	NaN
-5.7397972069448	169.07423327863	48.8956909179688	NaN	NaN	NaN	NaN	NaN	NaN
-5.7397972069448	168.29298327863	48.8956909179688	NaN	NaN	NaN	NaN	NaN	NaN
-5.7397972069448	167.51173327863	48.8956909179688	NaN	NaN	NaN	NaN	NaN	NaN
-5.7397972069448	166.73048327863	48.8956909179688	NaN	NaN	NaN	NaN	NaN	NaN
-5.7397972069448	165.94923327863	48.8956909179688	NaN	NaN	NaN	NaN	NaN	NaN
-5.7397972069448	165.16798327863	48.8956909179688	NaN	NaN	NaN	NaN	NaN	NaN
-5.7397972069448	164.38673327863	48.8956909179688	NaN	NaN	NaN	NaN	NaN	NaN
-5.7397972069448	163.60548327863	48.8956909179688	NaN	NaN	NaN	NaN	NaN	NaN
-5.7397972069448	162.82423327863	48.8956909179688	NaN	NaN	NaN	NaN	NaN	NaN
-5.7397972069448	162.04298327863	48.8956909179688	NaN	NaN	NaN	NaN	NaN	NaN
-5.7397972069448	161.26173327863	48.8956909179688	NaN	NaN	NaN	NaN	NaN	NaN
-5.7397972069448	160.48048327863	48.8956909179688	NaN	NaN	NaN	NaN	NaN	NaN
-5.7397972069448	159.69923327863	48.8956909179688	NaN	NaN	NaN	NaN	NaN	NaN
-5.7397972069448	158.91798327863	48.8956909179688	NaN	NaN	NaN	NaN	NaN	NaN
-5.7397972069448	158.13673327863	48.8956909179688	NaN	NaN	NaN	NaN	NaN	NaN
-5.7397972069448	157.35548327863	48.8956909179688	NaN	NaN	NaN	NaN	NaN	NaN
-5.7397972069448	156.57423327863	48.8956909179688	NaN	NaN	NaN	NaN	NaN	NaN
-5.7397972069448	155.79298327863	48.8956909179688	NaN	NaN	NaN	NaN	NaN	NaN
-5.7397972069448	155.01173327863	48.8956909179688	NaN	NaN	NaN	NaN	NaN	NaN
-5.7397972069448	154.23048327863	48.8956909179688	NaN	NaN	NaN	NaN	NaN	NaN
-5.7397972069448	153.44923327863	48.8956909179688	NaN	NaN	NaN	NaN	NaN	NaN
-5.7397972069448	152.66798327863	48.8956909179688	NaN	NaN	NaN	NaN	NaN	NaN
-5.7397972069448	151.88673327863	48.8956909179688	NaN	NaN	NaN	NaN	NaN	NaN
-5.7397972069448	151.10548327863	48.8956909179688	NaN	NaN	NaN	NaN	NaN	NaN
-5.7397972069448	150.32423327863	48.8956909179688	NaN	NaN	NaN	NaN	NaN	NaN
-5.7397972069448	149.54298327863	48.8956909179688	NaN	NaN	NaN	NaN	NaN	NaN
-5.7397972069448	148.76173327863	48.8956909179688	NaN	NaN	NaN	NaN	NaN	NaN
-5.7397972069448	147.98048327863	48.8956909179688	NaN	NaN	NaN	NaN	NaN	NaN
-5.7397972069448	147.19923327863	48.8956909179688	NaN	NaN	NaN	NaN	NaN	NaN
-5.7397972069448	146.41798327863	48.8956909179688	NaN	NaN	NaN	NaN	NaN	NaN
-5.7397972069448	145.63673327863	48.8956909179688	NaN	NaN	NaN	NaN	NaN	NaN
-5.7397972069448	144.85548327863	48.8956909179688	NaN	NaN	NaN	NaN	NaN	NaN
-5.7397972069448	144.07423327863	48.8956909179688	NaN	NaN	NaN	NaN	NaN	NaN
-5.7397972069448	143.29298327863	48.8956909179688	NaN	NaN	NaN	NaN	NaN	NaN
-5.7397972069448	142.51173327863	48.8956909179688	NaN	NaN	NaN	NaN	NaN	NaN
-5.7397972069448	141.73048327863	48.8956909179688	NaN	NaN	NaN	NaN	NaN	NaN
-5.7397972069448	140.94923327863	48.8956909179688	NaN	NaN	NaN	NaN	NaN	NaN
-5.7397972069448	140.16798327863	48.8956909179688	NaN	NaN	NaN	NaN	NaN	NaN
-5.7397972069448	139.38673327863	48.8956909179688	NaN	NaN	NaN	NaN	NaN	NaN
-5.7397972069448	138.60548327863	48.8956909179688	NaN	NaN	NaN	NaN	NaN	NaN
-5.7397972069448	137.82423327863	48.8956909179688	NaN	NaN	NaN	NaN	NaN	NaN
-5.7397972069448	137.04298327863	48.8956909179688	NaN	NaN	NaN	NaN	NaN	NaN
-5.7397972069448	136.26173327863	48.8956909179688	NaN	NaN	NaN	NaN	NaN	NaN
-5.7397972069448	135.48048327863	48.8956909179688	NaN	NaN	NaN	NaN	NaN	NaN
-5.7397972069448	134.69923327863	48.8956909179688	NaN	NaN	NaN	NaN	NaN	NaN
-5.7397972069448	133.91798327863	48.8956909179688	NaN	NaN	NaN	NaN	NaN	NaN
-5.7397972069448	133.13673327863	48.8956909179688	NaN	NaN	NaN	NaN	NaN	NaN
-5.7397972069448	132.35548327863	48.8956909179688	NaN	NaN	NaN	NaN	NaN	NaN
-5.7397972069448	131.57423327863	48.8956909179688	NaN	NaN	NaN	NaN	NaN	NaN
-5.7397972069448	130.79298327863	48.8956909179688	NaN	NaN	NaN	NaN	NaN	NaN
-5.7397972069448	130.01173327863	48.8956909179688	NaN	NaN	NaN	NaN	NaN	NaN
-5.7397972069448	129.23048327863	48.8956909179688	NaN	NaN	NaN	NaN	NaN	NaN
-5.7397972069448	128.44923327863	48.8956909179688	NaN	NaN	NaN	NaN	NaN	NaN
-5.7397972069448	127.66798327863	48.8956909179688	NaN	NaN	NaN	NaN	NaN	NaN
-5.7397972069448	126.88673327863	48.8956909179688	NaN	NaN	NaN	NaN	NaN	NaN
-5.7397972069448	126.10548327863	48.8956909179688	NaN	NaN	NaN	NaN	NaN	NaN
-5.7397972069448	125.32423327863	48.8956909179688	NaN	NaN	NaN	NaN	NaN	NaN
-5.7397972069448	124.54298327863	48.8956909179688	NaN	NaN	NaN	NaN	NaN	NaN
-5.7397972069448	123.76173327863	48.8956909179688	NaN	NaN	NaN	NaN	NaN	NaN
-5.7397972069448	122.98048327863	48.8956909179688	NaN	NaN	NaN	NaN	NaN	NaN
-5.7397972069448	122.19923327863	48.8956909179688	NaN	NaN	NaN	NaN	NaN	NaN
-5.7397972069448	121.41798327863	48.8956909179688	NaN	NaN	NaN	NaN	NaN	NaN
-5.7397972069448	120.63673327863	48.8956909179688	NaN	NaN	NaN	NaN	NaN	NaN
-5.7397972069448	119.85548327863	48.8956909179688	NaN	NaN	NaN	NaN	NaN	NaN
-5.7397972069448	119.07423327863	48.8956909179688	NaN	NaN	NaN	NaN	NaN	NaN
-5.7397972069448	118.29298327863	48.8956909179688	NaN	NaN	NaN	NaN	NaN	NaN
-5.7397972069448	117.51173327863	48.8956909179688	NaN	NaN	NaN	NaN	NaN	NaN
-5.7397972069448	116.73048327863	48.8956909179688	NaN	NaN	NaN	NaN	NaN	NaN
-5.7397972069448	115.94923327863	48.8956909179688	NaN	NaN	NaN	NaN	NaN	NaN
-5.7397972069448	115.16798327863	48.8956909179688	NaN	NaN	NaN	NaN	NaN	NaN
-5.7397972069448	114.38673327863	48.8956909179688	NaN	NaN	NaN	NaN	NaN	NaN
-5.7397972069448	113.60548327863	48.8956909179688	NaN	NaN	NaN	NaN	NaN	NaN
-5.7397972069448	112.82423327863	48.8956909179688	NaN	NaN	NaN	NaN	NaN	NaN
-5.7397972069448	112.04298327863	48.8956909179688	NaN	NaN	NaN	NaN	NaN	NaN
-5.7397972069448	111.26173327863	48.8956909179688	NaN	NaN	NaN	NaN	NaN	NaN
-5.7397972069448	110.48048327863	48.8956909179688	NaN	NaN	NaN	NaN	NaN	NaN
-5.7397972069448	109.69923327863	48.8956909179688	NaN	NaN	NaN	NaN	NaN	NaN
-5.7397972069448	108.91798327863	48.8956909179688	NaN	NaN	NaN	NaN	NaN	NaN
-5.7397972069448	108.13673327863	48.8956909179688	NaN	NaN	NaN	NaN	NaN	NaN
-5.7397972069448	107.35548327863	48.8956909179688	NaN	NaN	NaN	NaN	NaN	NaN
-5.7397972069448	106.57423327863	48.8956909179688	NaN	NaN	NaN	NaN	NaN	NaN
-5.7397972069448	105.79298327863	48.8956909179688	NaN	NaN	NaN	NaN	NaN	NaN
-5.7397972069448	105.01173327863	48.8956909179688	NaN	NaN	NaN	NaN	NaN	NaN
-5.7397972069448	104.23048327863	48.8956909179688	NaN	NaN	NaN	NaN	NaN	NaN
-5.7397972069448	103.44923327863	48.8956909179688	NaN	NaN	NaN	NaN	NaN	NaN
-5.7397972069448	102.66798327863	48.8956909179688	NaN	NaN	NaN	NaN	NaN	NaN
-5.7397972069448	101.88673327863	48.8956909179688	NaN	NaN	NaN	NaN	NaN	NaN
-5.7397972069448	101.10548327863	48.8956909179688	NaN	NaN	NaN	NaN	NaN	NaN
-5.7397972069448	100.32423327863	48.8956909179688	NaN	NaN	NaN	NaN	NaN	NaN
-5.7397972069448	99.54298327863	48.8956909179688	NaN	NaN	NaN	NaN	NaN	NaN
-5.7397972069448	98.76173327863	48.8956909179688	NaN	NaN	NaN	NaN	NaN	NaN
-5.7397972069448	97.98048327863	48.8956909179688	NaN	NaN	NaN	NaN	NaN	NaN
-5.7397972069448	97.19923327863	48.8956909179688	NaN	NaN	NaN	NaN	NaN	NaN
-5.7397972069448	96.41798327863	48.8956909179688	NaN	NaN	NaN	NaN	NaN	NaN
-5.7397972069448	95.63673327863	48.8956909179688	NaN	NaN	NaN	NaN	NaN	NaN
-5.7397972069448	94.85548327863	48.8956909179688	NaN	NaN	NaN	NaN	NaN	NaN
-5.7397972069448	94.07423327863	48.8956909179688	NaN	NaN	NaN	NaN	NaN	NaN
-5.7397972069448	93.29298327863	48.8956909179688	NaN	NaN	NaN	NaN	NaN	NaN
-5.7397972069448	92.51173327863	48.8956909179688	NaN	NaN	NaN	NaN	NaN	NaN
-5.7397972069448	91.73048327863	48.8956909179688	NaN	NaN	NaN	NaN	NaN	NaN
-5.7397972069448	90.94923327863	48.8956909179688	NaN	NaN	NaN	NaN	NaN	NaN
-5.7397972069448	90.16798327863	48.8956909179688	NaN	NaN	NaN	NaN	NaN	NaN
-5.7397972069448	89.38673327863	48.8956909179688	NaN	NaN	NaN	NaN	NaN	NaN
-5.7397972069448	88.60548327863	48.8956909179688	NaN	NaN	NaN	NaN	NaN	NaN
-5.7397972069448	87.82423327863	48.8956909179688	NaN	NaN	NaN	NaN	NaN	NaN
-5.7397972069448	87.04298327863	48.8956909179688	NaN	NaN	NaN	NaN	NaN	NaN
-5.7397972069448	86.26173327863	48.8956909179688	NaN	NaN	NaN	NaN	NaN	NaN
-5.7397972069448	85.48048327863	48.8956909179688	NaN	NaN	NaN	NaN	NaN	NaN
-5.7397972069448	84.69923327863	48.8956909179688	NaN	NaN	NaN	NaN	NaN	NaN
-5.7397972069448	83.91798327863	48.8956909179688	NaN	NaN	NaN	NaN	NaN	NaN
-5.7397972069448	83.13673327863	48.8956909179688	NaN	NaN	NaN	NaN	NaN	NaN
-5.7397972069448	82.35548327863	48.8956909179688	NaN	NaN	NaN	NaN	NaN	NaN
-5.7397972069448	81.57423327863	48.8956909179688	NaN	NaN	NaN	NaN	NaN	NaN
-5.7397972069448	80.79298327863	48.8956909179688	NaN	NaN	NaN	NaN	NaN	NaN
-5.7397972069448	80.01173327863	48.8956909179688	NaN	NaN	NaN	NaN	NaN	NaN
-5.7397972069448	79.23048327863	48.8956909179688	NaN	NaN	NaN	NaN	NaN	NaN
-5.7397972069448	78.44923327863	48.8956909179688	NaN	NaN	NaN	NaN	NaN	NaN
-5.7397972069448	77.66798327863	48.8956909179688	NaN	NaN	NaN	NaN	NaN	NaN
-5.7397972069448	76.88673327863	48.8956909179688	NaN	NaN	NaN	NaN	NaN	NaN
-5.7397972069448	76.10548327863	48.8956909179688	NaN	NaN	NaN	NaN	NaN	NaN
-5.7397972069448	75.32423327863	48.8956909179688	NaN	NaN	NaN	NaN	NaN	NaN
-5.7397972069448	74.54298327863	48.8956909179688	NaN	NaN	NaN	NaN	NaN	NaN
-5.7397972069448	73.76173327863	48.8956909179688	NaN	NaN	NaN	NaN	NaN	NaN
-5.7397972069448	72.98048327863	48.8956909179688	NaN	NaN	NaN	NaN	NaN	NaN
-5.7397972069448	72.19923327863	48.8956909179688	NaN	NaN	NaN	NaN	NaN	NaN
-5.7397972069448	71.41798327863	48.8956909179688	NaN	NaN	NaN	NaN	NaN	NaN
-5.7397972069448	70.63673327863	48.8956909179688	NaN	NaN	NaN	NaN	NaN	NaN
-5.7397972069448	69.85548327863	48.8956909179688	NaN	NaN	NaN	NaN	NaN	NaN
-5.7397972069448	69.07423327863	48.8956909179688	NaN	NaN	NaN	NaN	NaN	NaN
-5.7397972069448	68.29298327863	48.8956909179688	NaN	NaN	NaN	NaN	NaN	NaN
-5.7397972069448	67.51173327863	48.8956909179688	NaN	NaN	NaN	NaN	NaN	NaN
-5.7397972069448	66.73048327863	48.8956909179688	NaN	NaN	NaN	NaN	NaN	NaN
-5.7397972069448	65.94923327863	48.8956909179688	NaN	NaN	NaN	NaN	NaN	NaN
-5.7397972069448	65.16798327863	48.8956909179688	NaN	NaN	NaN	NaN	NaN	NaN
-5.7397972069448	64.38673327863	48.8956909179688	NaN	NaN	NaN	NaN	NaN	NaN
-5.7397972069448	63.60548327863	48.8956909179688	NaN	NaN	NaN	NaN	NaN	NaN
-5.7397972069448	62.82423327863	48.8956909179688	NaN	NaN	NaN	NaN	NaN	NaN
-5.7397972069448	62.04298327863	48.8956909179688	NaN	NaN	NaN	NaN	NaN	NaN
-5.7397972069448	61.26173327863	48.8956909179688	NaN	NaN	NaN	NaN	NaN	NaN
-5.7397972069448	60.48048327863	48.8956909179688	NaN	NaN	NaN	NaN	NaN	NaN
-5.7397972069448	59.69923327863	48.8956909179688	NaN	NaN	NaN	NaN	NaN	NaN
-5.7397972069448	58.91798327863	48.8956909179688	NaN	NaN	NaN	NaN	NaN	NaN
-5.7397972069448	58.13673327863	48.8956909179688	NaN	NaN	NaN	NaN	NaN	NaN
-5.7397972069448	57.35548327863	48.8956909179688	NaN	NaN	NaN	NaN	NaN	NaN
-5.7397972069448	56.57423327863	48.8956909179688	NaN	NaN	NaN	NaN	NaN	NaN
-5.7397972069448	55.79298327863	48.8956909179688	NaN	NaN	NaN	NaN	NaN	NaN
-5.7397972069448	55.01173327863	48.8956909179688	NaN	NaN	NaN	NaN	NaN	NaN
-5.7397972069448	54.23048327863	48.8956909179688	NaN	NaN	NaN	NaN	NaN	NaN
-5.7397972069448	53.44923327863	48.8956909179688	NaN	NaN	NaN	NaN	NaN	NaN
-5.7397972069448	52.66798327863	48.8956909179688	NaN	NaN	NaN	NaN	NaN	NaN
-5.7397972069448	51.88673327863	48.8956909179688	NaN	NaN	NaN	NaN	NaN	NaN
-5.7397972069448	51.10548327863	48.8956909179688	NaN	NaN	NaN	NaN	NaN	NaN
-5.7397972069448	50.32423327863	48.8956909179688	NaN	NaN	NaN	NaN	NaN	NaN
-5.7397972069448	49.54298327863	48.8956909179688	NaN	NaN	NaN	NaN	NaN	NaN
-5.7397972069448	48.76173327863	48.8956909179688	NaN	NaN	NaN	NaN	NaN	NaN
-5.7397972069448	47.98048327863	48.8956909179688	NaN	NaN	NaN	NaN	NaN	NaN
-5.7397972069448	47.19923327863	48.8956909179688	NaN	NaN	NaN	NaN	NaN	NaN
-5.7397972069448	46.41798327863	48.8956909179688	NaN	NaN	NaN	NaN	NaN	NaN
-5.7397972069448	45.63673327863	48.8956909179688	NaN	NaN	NaN	NaN	NaN	NaN
-5.7397972069448	44.85548327863	48.8956909179688	NaN	NaN	NaN	NaN	NaN	NaN
-5.7397972069448	44.07423327863	48.8956909179688	NaN	NaN	NaN	NaN	NaN	NaN
-5.7397972069448	43.29298327863	48.8956909179688	NaN	NaN	NaN	NaN	NaN	NaN
-5.7397972069448	42.51173327863	48.8956909179688	NaN	NaN	NaN	NaN	NaN	NaN
-5.7397972069448	41.73048327863	48.8956909179688	NaN	NaN	NaN	NaN	NaN	NaN
-5.7397972069448	40.94923327863	48.8956909179688	NaN	NaN	NaN	NaN	NaN	NaN
-5.7397972069448	40.16798327863	48.8956909179688	NaN	NaN	NaN	NaN	NaN	NaN
-5.7397972069448	39.38673327863	48.8956909179688	NaN	NaN	NaN	NaN	NaN	NaN
-5.7397972069448	38.60548327863	48.8956909179688	NaN	NaN	NaN	NaN	NaN	NaN
-5.7397972069448	37.82423327863	48.8956909179688	NaN	NaN	NaN	NaN	NaN	NaN
-5.7397972069448	37.04298327863	48.8956909179688	NaN	NaN	NaN	NaN	NaN	NaN
-5.7397972069448	36.26173327863	48.8956909179688	NaN	NaN	NaN	NaN	NaN	NaN
-5.7397972069448	35.48048327863	48.8956909179688	NaN	NaN	NaN	NaN	NaN	NaN
-5.7397972069448	34.69923327863	48.8956909179688	NaN	NaN	NaN	NaN	NaN	NaN
-5.7397972069448	33.91798327863	48.8956909179688	NaN	NaN	NaN	NaN	NaN	NaN
-5.7397972069448	33.13673327863	48.8956909179688	NaN	NaN	NaN	NaN	NaN	NaN
-5.7397972069448	32.35548327863	48.8956909179688	NaN	NaN	NaN	NaN	NaN	NaN
-5.7397972069448	31.57423327863	48.8956909179688	NaN	NaN	NaN	NaN	NaN	NaN
-5.7397972069448	30.79298327863	48.8956909179688	NaN	NaN	NaN	NaN	NaN	NaN
-5.7397972069448	30.01173327863	48.8956909179688	NaN	NaN	NaN	NaN	NaN	NaN
-5.7397972069448	29.23048327863	48.8956909179688	NaN	NaN	NaN	NaN	NaN	NaN
-5.7397972069448	28.44923327863	48.8956909179688	NaN	NaN	NaN	NaN	NaN	NaN
-5.7397972069448	27.66798327863	48.8956909179688	NaN	NaN	NaN	NaN	NaN	NaN
-5.7397972069448	26.88673327863	48.8956909179688	NaN	NaN	NaN	NaN	NaN	NaN
-5.7397972069448	26.10548327863	48.8956909179688	NaN	NaN	NaN	NaN	NaN	NaN
-5.7397972069448	25.32423327863	48.8956909179688	NaN	NaN	NaN	NaN	NaN	NaN
-5.7397972069448	24.54298327863	48.8956909179688	NaN	NaN	NaN	NaN	NaN	NaN
-5.7397972069448	23.76173327863	48.8956909179688	NaN	NaN	NaN	NaN	NaN	NaN
-5.7397972069448	22.98048327863	48.8956909179688	NaN	NaN	NaN	NaN	NaN	NaN
-5.7397972069448	22.19923327863	48.8956909179688	NaN	NaN	NaN	NaN	NaN	NaN
-5.7397972069448	21.41798327863	48.8956909179688	NaN	NaN	NaN	NaN	NaN	NaN
-5.7397972069448	20.63673327863	48.8956909179688	NaN	NaN	NaN	NaN	NaN	NaN
-5.7397972069448	19.85548327863	48.8956909179688	NaN	NaN	NaN	NaN	NaN	NaN
-5.7397972069448	19.07423327863	48.8956909179688	NaN	NaN	NaN	NaN	NaN	NaN
-5.7397972069448	18.29298327863	48.8956909179688	NaN	NaN	NaN	NaN	NaN	NaN
-5.7397972069448	17.51173327863	48.8956909179688	NaN	NaN	NaN	NaN	NaN	NaN
-5.7397972069448	16.73048327863	48.8956909179688	NaN	NaN	NaN	NaN	NaN	NaN
-5.7397972069448	15.94923327863	48.8956909179688	NaN	NaN	NaN	NaN	NaN	NaN
-5.7397972069448	15.16798327863	48.8956909179688	NaN	NaN	NaN	NaN	NaN	NaN
-5.7397972069448	14.38673327863	48.8956909179688	NaN	NaN	NaN	NaN	NaN	NaN
-5.7397972069448	13.60548327863	48.8956909179688	NaN	NaN	NaN	NaN	NaN	NaN
-5.7397972069448	12.82423327863	48.8956909179688	NaN	NaN	NaN	NaN	NaN	NaN
-5.7397972069448	12.04298327863	48.8956909179688	NaN	NaN	NaN	NaN	NaN	NaN
-5.7397972069448	11.26173327863	48.8956909179688	NaN	NaN	NaN	NaN	NaN	NaN
-5.7397972069448	10.48048327863	48.8956909179688	NaN	NaN	NaN	NaN	NaN	NaN
-5.7397972069448	9.69923327863	48.8956909179688	NaN	NaN	NaN	NaN	NaN	NaN
-5.7397972069448	8.91798327863	48.8956909179688	NaN	NaN	NaN	NaN	NaN	NaN
-5.7397972069448	8.13673327863	48.8956909179688	NaN	NaN	NaN	NaN	NaN	NaN
-5.7397972069448	7.35548327863	48.8956909179688	NaN	NaN	NaN	NaN	NaN	NaN
-5.7397972069448	6.57423327863	48.8956909179688	NaN	NaN	NaN	NaN	NaN	NaN
-5.7397972069448	5.79298327863	48.8956909179688	NaN	NaN	NaN	NaN	NaN	NaN
-5.7397972069448	5.01173327863	48.8956909179688	NaN	NaN	NaN	NaN	NaN	NaN
-5.7397972069448	4.23048327863	48.8956909179688	NaN	NaN	NaN	NaN	NaN	NaN
-5.7397972069448	3.44923327863	48.8956909179688	NaN	NaN	NaN	NaN	NaN	NaN
-5.7397972069448	2.66798327863	48.8956909179688	NaN	NaN	NaN	NaN	NaN	NaN
-5.7397972069448	1.88673327863	48.8956909179688	NaN	NaN	NaN	NaN	NaN	NaN
-5.7397972069448	1.10548327863	48.8956909179688	NaN	NaN	NaN	NaN	NaN	NaN
-5.7397972069448	0.324233278630004	48.8956909179688	NaN	NaN	NaN	NaN	NaN	NaN
-5.7397972069448	-0.457016721369996	48.8956909179688	NaN	NaN	NaN	NaN	NaN	NaN
-5.7397972069448	-1.23826672137	48.8956909179688	NaN	NaN	NaN	NaN	NaN	NaN
-5.7397972069448	-2.01951672137	48.8956909179688	NaN	NaN	NaN	NaN	NaN	NaN
-5.7397972069448	-2.80076672137	48.8956909179688	NaN	NaN	NaN	NaN	NaN	NaN
-5.7397972069448	-3.58201672137	48.8956909179688	NaN	NaN	NaN	NaN	NaN	NaN
-5.7397972069448	-4.36326672137	48.8956909179688	NaN	NaN	NaN	NaN	NaN	NaN
-5.7397972069448	-5.14451672137	48.8956909179688	NaN	NaN	NaN	NaN	NaN	NaN
-5.7397972069448	-5.92576672137	48.8956909179688	NaN	NaN	NaN	NaN	NaN	NaN
-5.7397972069448	-6.70701672137	48.8956909179688	NaN	NaN	NaN	NaN	NaN	NaN
-5.7397972069448	-7.48826672137	48.8956909179688	NaN	NaN	NaN	NaN	NaN	NaN
-5.7397972069448	-8.26951672137	48.8956909179688	NaN	NaN	NaN	NaN	NaN	NaN
-5.7397972069448	-9.05076672137	48.8956909179688	NaN	NaN	NaN	NaN	NaN	NaN
-5.7397972069448	-9.83201672137	48.8956909179688	NaN	NaN	NaN	NaN	NaN	NaN
-5.7397972069448	-10.61326672137	48.8956909179688	NaN	NaN	NaN	NaN	NaN	NaN
-5.7397972069448	-11.39451672137	48.8956909179688	NaN	NaN	NaN	NaN	NaN	NaN
-5.7397972069448	-12.17576672137	48.8956909179688	NaN	NaN	NaN	NaN	NaN	NaN
-5.7397972069448	-12.95701672137	48.8956909179688	NaN	NaN	NaN	NaN	NaN	NaN
-5.7397972069448	-13.73826672137	48.8956909179688	NaN	NaN	NaN	NaN	NaN	NaN
-5.7397972069448	-14.51951672137	48.8956909179688	NaN	NaN	NaN	NaN	NaN	NaN
-5.7397972069448	-15.30076672137	48.8956909179688	NaN	NaN	NaN	NaN	NaN	NaN
-5.7397972069448	-16.08201672137	48.8956909179688	NaN	NaN	NaN	NaN	NaN	NaN
-5.7397972069448	-16.86326672137	48.8956909179688	NaN	NaN	NaN	NaN	NaN	NaN
-5.7397972069448	-17.64451672137	48.8956909179688	NaN	NaN	NaN	NaN	NaN	NaN
-5.7397972069448	-18.42576672137	48.8956909179688	NaN	NaN	NaN	NaN	NaN	NaN
-5.7397972069448	-19.20701672137	48.8956909179688	NaN	NaN	NaN	NaN	NaN	NaN
-5.7397972069448	-19.98826672137	48.8956909179688	NaN	NaN	NaN	NaN	NaN	NaN
-5.7397972069448	-20.76951672137	48.8956909179688	NaN	NaN	NaN	NaN	NaN	NaN
-5.7397972069448	178.44923327863	48.1144409179688	NaN	NaN	NaN	NaN	NaN	NaN
-5.7397972069448	177.66798327863	48.1144409179688	NaN	NaN	NaN	NaN	NaN	NaN
-5.7397972069448	176.88673327863	48.1144409179688	NaN	NaN	NaN	NaN	NaN	NaN
-5.7397972069448	176.10548327863	48.1144409179688	NaN	NaN	NaN	NaN	NaN	NaN
-5.7397972069448	175.32423327863	48.1144409179688	NaN	NaN	NaN	NaN	NaN	NaN
-5.7397972069448	174.54298327863	48.1144409179688	NaN	NaN	NaN	NaN	NaN	NaN
-5.7397972069448	173.76173327863	48.1144409179688	NaN	NaN	NaN	NaN	NaN	NaN
-5.7397972069448	172.98048327863	48.1144409179688	NaN	NaN	NaN	NaN	NaN	NaN
-5.7397972069448	172.19923327863	48.1144409179688	NaN	NaN	NaN	NaN	NaN	NaN
-5.7397972069448	171.41798327863	48.1144409179688	NaN	NaN	NaN	NaN	NaN	NaN
-5.7397972069448	170.63673327863	48.1144409179688	NaN	NaN	NaN	NaN	NaN	NaN
-5.7397972069448	169.85548327863	48.1144409179688	NaN	NaN	NaN	NaN	NaN	NaN
-5.7397972069448	169.07423327863	48.1144409179688	NaN	NaN	NaN	NaN	NaN	NaN
-5.7397972069448	168.29298327863	48.1144409179688	NaN	NaN	NaN	NaN	NaN	NaN
-5.7397972069448	167.51173327863	48.1144409179688	NaN	NaN	NaN	NaN	NaN	NaN
-5.7397972069448	166.73048327863	48.1144409179688	NaN	NaN	NaN	NaN	NaN	NaN
-5.7397972069448	165.94923327863	48.1144409179688	NaN	NaN	NaN	NaN	NaN	NaN
-5.7397972069448	165.16798327863	48.1144409179688	NaN	NaN	NaN	NaN	NaN	NaN
-5.7397972069448	164.38673327863	48.1144409179688	NaN	NaN	NaN	NaN	NaN	NaN
-5.7397972069448	163.60548327863	48.1144409179688	NaN	NaN	NaN	NaN	NaN	NaN
-5.7397972069448	162.82423327863	48.1144409179688	NaN	NaN	NaN	NaN	NaN	NaN
-5.7397972069448	162.04298327863	48.1144409179688	NaN	NaN	NaN	NaN	NaN	NaN
-5.7397972069448	161.26173327863	48.1144409179688	NaN	NaN	NaN	NaN	NaN	NaN
-5.7397972069448	160.48048327863	48.1144409179688	NaN	NaN	NaN	NaN	NaN	NaN
-5.7397972069448	159.69923327863	48.1144409179688	NaN	NaN	NaN	NaN	NaN	NaN
-5.7397972069448	158.91798327863	48.1144409179688	NaN	NaN	NaN	NaN	NaN	NaN
-5.7397972069448	158.13673327863	48.1144409179688	NaN	NaN	NaN	NaN	NaN	NaN
-5.7397972069448	157.35548327863	48.1144409179688	NaN	NaN	NaN	NaN	NaN	NaN
-5.7397972069448	156.57423327863	48.1144409179688	NaN	NaN	NaN	NaN	NaN	NaN
-5.7397972069448	155.79298327863	48.1144409179688	NaN	NaN	NaN	NaN	NaN	NaN
-5.7397972069448	155.01173327863	48.1144409179688	NaN	NaN	NaN	NaN	NaN	NaN
-5.7397972069448	154.23048327863	48.1144409179688	NaN	NaN	NaN	NaN	NaN	NaN
-5.7397972069448	153.44923327863	48.1144409179688	NaN	NaN	NaN	NaN	NaN	NaN
-5.7397972069448	152.66798327863	48.1144409179688	NaN	NaN	NaN	NaN	NaN	NaN
-5.7397972069448	151.88673327863	48.1144409179688	NaN	NaN	NaN	NaN	NaN	NaN
-5.7397972069448	151.10548327863	48.1144409179688	NaN	NaN	NaN	NaN	NaN	NaN
-5.7397972069448	150.32423327863	48.1144409179688	NaN	NaN	NaN	NaN	NaN	NaN
-5.7397972069448	149.54298327863	48.1144409179688	NaN	NaN	NaN	NaN	NaN	NaN
-5.7397972069448	148.76173327863	48.1144409179688	NaN	NaN	NaN	NaN	NaN	NaN
-5.7397972069448	147.98048327863	48.1144409179688	NaN	NaN	NaN	NaN	NaN	NaN
-5.7397972069448	147.19923327863	48.1144409179688	NaN	NaN	NaN	NaN	NaN	NaN
-5.7397972069448	146.41798327863	48.1144409179688	NaN	NaN	NaN	NaN	NaN	NaN
-5.7397972069448	145.63673327863	48.1144409179688	NaN	NaN	NaN	NaN	NaN	NaN
-5.7397972069448	144.85548327863	48.1144409179688	NaN	NaN	NaN	NaN	NaN	NaN
-5.7397972069448	144.07423327863	48.1144409179688	NaN	NaN	NaN	NaN	NaN	NaN
-5.7397972069448	143.29298327863	48.1144409179688	NaN	NaN	NaN	NaN	NaN	NaN
-5.7397972069448	142.51173327863	48.1144409179688	NaN	NaN	NaN	NaN	NaN	NaN
-5.7397972069448	141.73048327863	48.1144409179688	NaN	NaN	NaN	NaN	NaN	NaN
-5.7397972069448	140.94923327863	48.1144409179688	NaN	NaN	NaN	NaN	NaN	NaN
-5.7397972069448	140.16798327863	48.1144409179688	NaN	NaN	NaN	NaN	NaN	NaN
-5.7397972069448	139.38673327863	48.1144409179688	NaN	NaN	NaN	NaN	NaN	NaN
-5.7397972069448	138.60548327863	48.1144409179688	NaN	NaN	NaN	NaN	NaN	NaN
-5.7397972069448	137.82423327863	48.1144409179688	NaN	NaN	NaN	NaN	NaN	NaN
-5.7397972069448	137.04298327863	48.1144409179688	NaN	NaN	NaN	NaN	NaN	NaN
-5.7397972069448	136.26173327863	48.1144409179688	NaN	NaN	NaN	NaN	NaN	NaN
-5.7397972069448	135.48048327863	48.1144409179688	NaN	NaN	NaN	NaN	NaN	NaN
-5.7397972069448	134.69923327863	48.1144409179688	NaN	NaN	NaN	NaN	NaN	NaN
-5.7397972069448	133.91798327863	48.1144409179688	NaN	NaN	NaN	NaN	NaN	NaN
-5.7397972069448	133.13673327863	48.1144409179688	NaN	NaN	NaN	NaN	NaN	NaN
-5.7397972069448	132.35548327863	48.1144409179688	NaN	NaN	NaN	NaN	NaN	NaN
-5.7397972069448	131.57423327863	48.1144409179688	NaN	NaN	NaN	NaN	NaN	NaN
-5.7397972069448	130.79298327863	48.1144409179688	NaN	NaN	NaN	NaN	NaN	NaN
-5.7397972069448	130.01173327863	48.1144409179688	NaN	NaN	NaN	NaN	NaN	NaN
-5.7397972069448	129.23048327863	48.1144409179688	NaN	NaN	NaN	NaN	NaN	NaN
-5.7397972069448	128.44923327863	48.1144409179688	NaN	NaN	NaN	NaN	NaN	NaN
-5.7397972069448	127.66798327863	48.1144409179688	NaN	NaN	NaN	NaN	NaN	NaN
-5.7397972069448	126.88673327863	48.1144409179688	NaN	NaN	NaN	NaN	NaN	NaN
-5.7397972069448	126.10548327863	48.1144409179688	NaN	NaN	NaN	NaN	NaN	NaN
-5.7397972069448	125.32423327863	48.1144409179688	NaN	NaN	NaN	NaN	NaN	NaN
-5.7397972069448	124.54298327863	48.1144409179688	NaN	NaN	NaN	NaN	NaN	NaN
-5.7397972069448	123.76173327863	48.1144409179688	NaN	NaN	NaN	NaN	NaN	NaN
-5.7397972069448	122.98048327863	48.1144409179688	NaN	NaN	NaN	NaN	NaN	NaN
-5.7397972069448	122.19923327863	48.1144409179688	NaN	NaN	NaN	NaN	NaN	NaN
-5.7397972069448	121.41798327863	48.1144409179688	NaN	NaN	NaN	NaN	NaN	NaN
-5.7397972069448	120.63673327863	48.1144409179688	NaN	NaN	NaN	NaN	NaN	NaN
-5.7397972069448	119.85548327863	48.1144409179688	NaN	NaN	NaN	NaN	NaN	NaN
-5.7397972069448	119.07423327863	48.1144409179688	NaN	NaN	NaN	NaN	NaN	NaN
-5.7397972069448	118.29298327863	48.1144409179688	NaN	NaN	NaN	NaN	NaN	NaN
-5.7397972069448	117.51173327863	48.1144409179688	NaN	NaN	NaN	NaN	NaN	NaN
-5.7397972069448	116.73048327863	48.1144409179688	NaN	NaN	NaN	NaN	NaN	NaN
-5.7397972069448	115.94923327863	48.1144409179688	NaN	NaN	NaN	NaN	NaN	NaN
-5.7397972069448	115.16798327863	48.1144409179688	NaN	NaN	NaN	NaN	NaN	NaN
-5.7397972069448	114.38673327863	48.1144409179688	NaN	NaN	NaN	NaN	NaN	NaN
-5.7397972069448	113.60548327863	48.1144409179688	NaN	NaN	NaN	NaN	NaN	NaN
-5.7397972069448	112.82423327863	48.1144409179688	NaN	NaN	NaN	NaN	NaN	NaN
-5.7397972069448	112.04298327863	48.1144409179688	NaN	NaN	NaN	NaN	NaN	NaN
-5.7397972069448	111.26173327863	48.1144409179688	NaN	NaN	NaN	NaN	NaN	NaN
-5.7397972069448	110.48048327863	48.1144409179688	NaN	NaN	NaN	NaN	NaN	NaN
-5.7397972069448	109.69923327863	48.1144409179688	NaN	NaN	NaN	NaN	NaN	NaN
-5.7397972069448	108.91798327863	48.1144409179688	NaN	NaN	NaN	NaN	NaN	NaN
-5.7397972069448	108.13673327863	48.1144409179688	NaN	NaN	NaN	NaN	NaN	NaN
-5.7397972069448	107.35548327863	48.1144409179688	NaN	NaN	NaN	NaN	NaN	NaN
-5.7397972069448	106.57423327863	48.1144409179688	NaN	NaN	NaN	NaN	NaN	NaN
-5.7397972069448	105.79298327863	48.1144409179688	NaN	NaN	NaN	NaN	NaN	NaN
-5.7397972069448	105.01173327863	48.1144409179688	NaN	NaN	NaN	NaN	NaN	NaN
-5.7397972069448	104.23048327863	48.1144409179688	NaN	NaN	NaN	NaN	NaN	NaN
-5.7397972069448	103.44923327863	48.1144409179688	NaN	NaN	NaN	NaN	NaN	NaN
-5.7397972069448	102.66798327863	48.1144409179688	NaN	NaN	NaN	NaN	NaN	NaN
-5.7397972069448	101.88673327863	48.1144409179688	NaN	NaN	NaN	NaN	NaN	NaN
-5.7397972069448	101.10548327863	48.1144409179688	NaN	NaN	NaN	NaN	NaN	NaN
-5.7397972069448	100.32423327863	48.1144409179688	NaN	NaN	NaN	NaN	NaN	NaN
-5.7397972069448	99.54298327863	48.1144409179688	NaN	NaN	NaN	NaN	NaN	NaN
-5.7397972069448	98.76173327863	48.1144409179688	NaN	NaN	NaN	NaN	NaN	NaN
-5.7397972069448	97.98048327863	48.1144409179688	NaN	NaN	NaN	NaN	NaN	NaN
-5.7397972069448	97.19923327863	48.1144409179688	NaN	NaN	NaN	NaN	NaN	NaN
-5.7397972069448	96.41798327863	48.1144409179688	NaN	NaN	NaN	NaN	NaN	NaN
-5.7397972069448	95.63673327863	48.1144409179688	NaN	NaN	NaN	NaN	NaN	NaN
-5.7397972069448	94.85548327863	48.1144409179688	NaN	NaN	NaN	NaN	NaN	NaN
-5.7397972069448	94.07423327863	48.1144409179688	NaN	NaN	NaN	NaN	NaN	NaN
-5.7397972069448	93.29298327863	48.1144409179688	NaN	NaN	NaN	NaN	NaN	NaN
-5.7397972069448	92.51173327863	48.1144409179688	NaN	NaN	NaN	NaN	NaN	NaN
-5.7397972069448	91.73048327863	48.1144409179688	NaN	NaN	NaN	NaN	NaN	NaN
-5.7397972069448	90.94923327863	48.1144409179688	NaN	NaN	NaN	NaN	NaN	NaN
-5.7397972069448	90.16798327863	48.1144409179688	NaN	NaN	NaN	NaN	NaN	NaN
-5.7397972069448	89.38673327863	48.1144409179688	NaN	NaN	NaN	NaN	NaN	NaN
-5.7397972069448	88.60548327863	48.1144409179688	NaN	NaN	NaN	NaN	NaN	NaN
-5.7397972069448	87.82423327863	48.1144409179688	NaN	NaN	NaN	NaN	NaN	NaN
-5.7397972069448	87.04298327863	48.1144409179688	NaN	NaN	NaN	NaN	NaN	NaN
-5.7397972069448	86.26173327863	48.1144409179688	NaN	NaN	NaN	NaN	NaN	NaN
-5.7397972069448	85.48048327863	48.1144409179688	NaN	NaN	NaN	NaN	NaN	NaN
-5.7397972069448	84.69923327863	48.1144409179688	NaN	NaN	NaN	NaN	NaN	NaN
-5.7397972069448	83.91798327863	48.1144409179688	NaN	NaN	NaN	NaN	NaN	NaN
-5.7397972069448	83.13673327863	48.1144409179688	NaN	NaN	NaN	NaN	NaN	NaN
-5.7397972069448	82.35548327863	48.1144409179688	NaN	NaN	NaN	NaN	NaN	NaN
-5.7397972069448	81.57423327863	48.1144409179688	NaN	NaN	NaN	NaN	NaN	NaN
-5.7397972069448	80.79298327863	48.1144409179688	NaN	NaN	NaN	NaN	NaN	NaN
-5.7397972069448	80.01173327863	48.1144409179688	NaN	NaN	NaN	NaN	NaN	NaN
-5.7397972069448	79.23048327863	48.1144409179688	NaN	NaN	NaN	NaN	NaN	NaN
-5.7397972069448	78.44923327863	48.1144409179688	NaN	NaN	NaN	NaN	NaN	NaN
-5.7397972069448	77.66798327863	48.1144409179688	NaN	NaN	NaN	NaN	NaN	NaN
-5.7397972069448	76.88673327863	48.1144409179688	NaN	NaN	NaN	NaN	NaN	NaN
-5.7397972069448	76.10548327863	48.1144409179688	NaN	NaN	NaN	NaN	NaN	NaN
-5.7397972069448	75.32423327863	48.1144409179688	NaN	NaN	NaN	NaN	NaN	NaN
-5.7397972069448	74.54298327863	48.1144409179688	NaN	NaN	NaN	NaN	NaN	NaN
-5.7397972069448	73.76173327863	48.1144409179688	NaN	NaN	NaN	NaN	NaN	NaN
-5.7397972069448	72.98048327863	48.1144409179688	NaN	NaN	NaN	NaN	NaN	NaN
-5.7397972069448	72.19923327863	48.1144409179688	NaN	NaN	NaN	NaN	NaN	NaN
-5.7397972069448	71.41798327863	48.1144409179688	NaN	NaN	NaN	NaN	NaN	NaN
-5.7397972069448	70.63673327863	48.1144409179688	NaN	NaN	NaN	NaN	NaN	NaN
-5.7397972069448	69.85548327863	48.1144409179688	NaN	NaN	NaN	NaN	NaN	NaN
-5.7397972069448	69.07423327863	48.1144409179688	NaN	NaN	NaN	NaN	NaN	NaN
-5.7397972069448	68.29298327863	48.1144409179688	NaN	NaN	NaN	NaN	NaN	NaN
-5.7397972069448	67.51173327863	48.1144409179688	NaN	NaN	NaN	NaN	NaN	NaN
-5.7397972069448	66.73048327863	48.1144409179688	NaN	NaN	NaN	NaN	NaN	NaN
-5.7397972069448	65.94923327863	48.1144409179688	NaN	NaN	NaN	NaN	NaN	NaN
-5.7397972069448	65.16798327863	48.1144409179688	NaN	NaN	NaN	NaN	NaN	NaN
-5.7397972069448	64.38673327863	48.1144409179688	NaN	NaN	NaN	NaN	NaN	NaN
-5.7397972069448	63.60548327863	48.1144409179688	NaN	NaN	NaN	NaN	NaN	NaN
-5.7397972069448	62.82423327863	48.1144409179688	NaN	NaN	NaN	NaN	NaN	NaN
-5.7397972069448	62.04298327863	48.1144409179688	NaN	NaN	NaN	NaN	NaN	NaN
-5.7397972069448	61.26173327863	48.1144409179688	NaN	NaN	NaN	NaN	NaN	NaN
-5.7397972069448	60.48048327863	48.1144409179688	NaN	NaN	NaN	NaN	NaN	NaN
-5.7397972069448	59.69923327863	48.1144409179688	NaN	NaN	NaN	NaN	NaN	NaN
-5.7397972069448	58.91798327863	48.1144409179688	NaN	NaN	NaN	NaN	NaN	NaN
-5.7397972069448	58.13673327863	48.1144409179688	NaN	NaN	NaN	NaN	NaN	NaN
-5.7397972069448	57.35548327863	48.1144409179688	NaN	NaN	NaN	NaN	NaN	NaN
-5.7397972069448	56.57423327863	48.1144409179688	NaN	NaN	NaN	NaN	NaN	NaN
-5.7397972069448	55.79298327863	48.1144409179688	NaN	NaN	NaN	NaN	NaN	NaN
-5.7397972069448	55.01173327863	48.1144409179688	NaN	NaN	NaN	NaN	NaN	NaN
-5.7397972069448	54.23048327863	48.1144409179688	NaN	NaN	NaN	NaN	NaN	NaN
-5.7397972069448	53.44923327863	48.1144409179688	NaN	NaN	NaN	NaN	NaN	NaN
-5.7397972069448	52.66798327863	48.1144409179688	NaN	NaN	NaN	NaN	NaN	NaN
-5.7397972069448	51.88673327863	48.1144409179688	NaN	NaN	NaN	NaN	NaN	NaN
-5.7397972069448	51.10548327863	48.1144409179688	NaN	NaN	NaN	NaN	NaN	NaN
-5.7397972069448	50.32423327863	48.1144409179688	NaN	NaN	NaN	NaN	NaN	NaN
-5.7397972069448	49.54298327863	48.1144409179688	NaN	NaN	NaN	NaN	NaN	NaN
-5.7397972069448	48.76173327863	48.1144409179688	NaN	NaN	NaN	NaN	NaN	NaN
-5.7397972069448	47.98048327863	48.1144409179688	NaN	NaN	NaN	NaN	NaN	NaN
-5.7397972069448	47.19923327863	48.1144409179688	NaN	NaN	NaN	NaN	NaN	NaN
-5.7397972069448	46.41798327863	48.1144409179688	NaN	NaN	NaN	NaN	NaN	NaN
-5.7397972069448	45.63673327863	48.1144409179688	NaN	NaN	NaN	NaN	NaN	NaN
-5.7397972069448	44.85548327863	48.1144409179688	NaN	NaN	NaN	NaN	NaN	NaN
-5.7397972069448	44.07423327863	48.1144409179688	NaN	NaN	NaN	NaN	NaN	NaN
-5.7397972069448	43.29298327863	48.1144409179688	NaN	NaN	NaN	NaN	NaN	NaN
-5.7397972069448	42.51173327863	48.1144409179688	NaN	NaN	NaN	NaN	NaN	NaN
-5.7397972069448	41.73048327863	48.1144409179688	NaN	NaN	NaN	NaN	NaN	NaN
-5.7397972069448	40.94923327863	48.1144409179688	NaN	NaN	NaN	NaN	NaN	NaN
-5.7397972069448	40.16798327863	48.1144409179688	NaN	NaN	NaN	NaN	NaN	NaN
-5.7397972069448	39.38673327863	48.1144409179688	NaN	NaN	NaN	NaN	NaN	NaN
-5.7397972069448	38.60548327863	48.1144409179688	NaN	NaN	NaN	NaN	NaN	NaN
-5.7397972069448	37.82423327863	48.1144409179688	NaN	NaN	NaN	NaN	NaN	NaN
-5.7397972069448	37.04298327863	48.1144409179688	NaN	NaN	NaN	NaN	NaN	NaN
-5.7397972069448	36.26173327863	48.1144409179688	NaN	NaN	NaN	NaN	NaN	NaN
-5.7397972069448	35.48048327863	48.1144409179688	NaN	NaN	NaN	NaN	NaN	NaN
-5.7397972069448	34.69923327863	48.1144409179688	NaN	NaN	NaN	NaN	NaN	NaN
-5.7397972069448	33.91798327863	48.1144409179688	NaN	NaN	NaN	NaN	NaN	NaN
-5.7397972069448	33.13673327863	48.1144409179688	NaN	NaN	NaN	NaN	NaN	NaN
-5.7397972069448	32.35548327863	48.1144409179688	NaN	NaN	NaN	NaN	NaN	NaN
-5.7397972069448	31.57423327863	48.1144409179688	NaN	NaN	NaN	NaN	NaN	NaN
-5.7397972069448	30.79298327863	48.1144409179688	NaN	NaN	NaN	NaN	NaN	NaN
-5.7397972069448	30.01173327863	48.1144409179688	NaN	NaN	NaN	NaN	NaN	NaN
-5.7397972069448	29.23048327863	48.1144409179688	NaN	NaN	NaN	NaN	NaN	NaN
-5.7397972069448	28.44923327863	48.1144409179688	NaN	NaN	NaN	NaN	NaN	NaN
-5.7397972069448	27.66798327863	48.1144409179688	NaN	NaN	NaN	NaN	NaN	NaN
-5.7397972069448	26.88673327863	48.1144409179688	NaN	NaN	NaN	NaN	NaN	NaN
-5.7397972069448	26.10548327863	48.1144409179688	NaN	NaN	NaN	NaN	NaN	NaN
-5.7397972069448	25.32423327863	48.1144409179688	NaN	NaN	NaN	NaN	NaN	NaN
-5.7397972069448	24.54298327863	48.1144409179688	NaN	NaN	NaN	NaN	NaN	NaN
-5.7397972069448	23.76173327863	48.1144409179688	NaN	NaN	NaN	NaN	NaN	NaN
-5.7397972069448	22.98048327863	48.1144409179688	NaN	NaN	NaN	NaN	NaN	NaN
-5.7397972069448	22.19923327863	48.1144409179688	NaN	NaN	NaN	NaN	NaN	NaN
-5.7397972069448	21.41798327863	48.1144409179688	NaN	NaN	NaN	NaN	NaN	NaN
-5.7397972069448	20.63673327863	48.1144409179688	NaN	NaN	NaN	NaN	NaN	NaN
-5.7397972069448	19.85548327863	48.1144409179688	NaN	NaN	NaN	NaN	NaN	NaN
-5.7397972069448	19.07423327863	48.1144409179688	NaN	NaN	NaN	NaN	NaN	NaN
-5.7397972069448	18.29298327863	48.1144409179688	NaN	NaN	NaN	NaN	NaN	NaN
-5.7397972069448	17.51173327863	48.1144409179688	NaN	NaN	NaN	NaN	NaN	NaN
-5.7397972069448	16.73048327863	48.1144409179688	NaN	NaN	NaN	NaN	NaN	NaN
-5.7397972069448	15.94923327863	48.1144409179688	NaN	NaN	NaN	NaN	NaN	NaN
-5.7397972069448	15.16798327863	48.1144409179688	NaN	NaN	NaN	NaN	NaN	NaN
-5.7397972069448	14.38673327863	48.1144409179688	NaN	NaN	NaN	NaN	NaN	NaN
-5.7397972069448	13.60548327863	48.1144409179688	NaN	NaN	NaN	NaN	NaN	NaN
-5.7397972069448	12.82423327863	48.1144409179688	NaN	NaN	NaN	NaN	NaN	NaN
-5.7397972069448	12.04298327863	48.1144409179688	NaN	NaN	NaN	NaN	NaN	NaN
-5.7397972069448	11.26173327863	48.1144409179688	NaN	NaN	NaN	NaN	NaN	NaN
-5.7397972069448	10.48048327863	48.1144409179688	NaN	NaN	NaN	NaN	NaN	NaN
-5.7397972069448	9.69923327863	48.1144409179688	NaN	NaN	NaN	NaN	NaN	NaN
-5.7397972069448	8.91798327863	48.1144409179688	NaN	NaN	NaN	NaN	NaN	NaN
-5.7397972069448	8.13673327863	48.1144409179688	NaN	NaN	NaN	NaN	NaN	NaN
-5.7397972069448	7.35548327863	48.1144409179688	NaN	NaN	NaN	NaN	NaN	NaN
-5.7397972069448	6.57423327863	48.1144409179688	NaN	NaN	NaN	NaN	NaN	NaN
-5.7397972069448	5.79298327863	48.1144409179688	NaN	NaN	NaN	NaN	NaN	NaN
-5.7397972069448	5.01173327863	48.1144409179688	NaN	NaN	NaN	NaN	NaN	NaN
-5.7397972069448	4.23048327863	48.1144409179688	NaN	NaN	NaN	NaN	NaN	NaN
-5.7397972069448	3.44923327863	48.1144409179688	NaN	NaN	NaN	NaN	NaN	NaN
-5.7397972069448	2.66798327863	48.1144409179688	NaN	NaN	NaN	NaN	NaN	NaN
-5.7397972069448	1.88673327863	48.1144409179688	NaN	NaN	NaN	NaN	NaN	NaN
-5.7397972069448	1.10548327863	48.1144409179688	NaN	NaN	NaN	NaN	NaN	NaN
-5.7397972069448	0.324233278630004	48.1144409179688	NaN	NaN	NaN	NaN	NaN	NaN
-5.7397972069448	-0.457016721369996	48.1144409179688	NaN	NaN	NaN	NaN	NaN	NaN
-5.7397972069448	-1.23826672137	48.1144409179688	NaN	NaN	NaN	NaN	NaN	NaN
-5.7397972069448	-2.01951672137	48.1144409179688	NaN	NaN	NaN	NaN	NaN	NaN
-5.7397972069448	-2.80076672137	48.1144409179688	NaN	NaN	NaN	NaN	NaN	NaN
-5.7397972069448	-3.58201672137	48.1144409179688	NaN	NaN	NaN	NaN	NaN	NaN
-5.7397972069448	-4.36326672137	48.1144409179688	NaN	NaN	NaN	NaN	NaN	NaN
-5.7397972069448	-5.14451672137	48.1144409179688	NaN	NaN	NaN	NaN	NaN	NaN
-5.7397972069448	-5.92576672137	48.1144409179688	NaN	NaN	NaN	NaN	NaN	NaN
-5.7397972069448	-6.70701672137	48.1144409179688	NaN	NaN	NaN	NaN	NaN	NaN
-5.7397972069448	-7.48826672137	48.1144409179688	NaN	NaN	NaN	NaN	NaN	NaN
-5.7397972069448	-8.26951672137	48.1144409179688	NaN	NaN	NaN	NaN	NaN	NaN
-5.7397972069448	-9.05076672137	48.1144409179688	NaN	NaN	NaN	NaN	NaN	NaN
-5.7397972069448	-9.83201672137	48.1144409179688	NaN	NaN	NaN	NaN	NaN	NaN
-5.7397972069448	-10.61326672137	48.1144409179688	NaN	NaN	NaN	NaN	NaN	NaN
-5.7397972069448	-11.39451672137	48.1144409179688	NaN	NaN	NaN	NaN	NaN	NaN
-5.7397972069448	-12.17576672137	48.1144409179688	NaN	NaN	NaN	NaN	NaN	NaN
-5.7397972069448	-12.95701672137	48.1144409179688	NaN	NaN	NaN	NaN	NaN	NaN
-5.7397972069448	-13.73826672137	48.1144409179688	NaN	NaN	NaN	NaN	NaN	NaN
-5.7397972069448	-14.51951672137	48.1144409179688	NaN	NaN	NaN	NaN	NaN	NaN
-5.7397972069448	-15.30076672137	48.1144409179688	NaN	NaN	NaN	NaN	NaN	NaN
-5.7397972069448	-16.08201672137	48.1144409179688	NaN	NaN	NaN	NaN	NaN	NaN
-5.7397972069448	-16.86326672137	48.1144409179688	NaN	NaN	NaN	NaN	NaN	NaN
-5.7397972069448	-17.64451672137	48.1144409179688	NaN	NaN	NaN	NaN	NaN	NaN
-5.7397972069448	-18.42576672137	48.1144409179688	NaN	NaN	NaN	NaN	NaN	NaN
-5.7397972069448	-19.20701672137	48.1144409179688	NaN	NaN	NaN	NaN	NaN	NaN
-5.7397972069448	-19.98826672137	48.1144409179688	NaN	NaN	NaN	NaN	NaN	NaN
-5.7397972069448	-20.76951672137	48.1144409179688	NaN	NaN	NaN	NaN	NaN	NaN
-5.7397972069448	178.44923327863	47.3331909179688	NaN	NaN	NaN	NaN	NaN	NaN
-5.7397972069448	177.66798327863	47.3331909179688	NaN	NaN	NaN	NaN	NaN	NaN
-5.7397972069448	176.88673327863	47.3331909179688	NaN	NaN	NaN	NaN	NaN	NaN
-5.7397972069448	176.10548327863	47.3331909179688	NaN	NaN	NaN	NaN	NaN	NaN
-5.7397972069448	175.32423327863	47.3331909179688	NaN	NaN	NaN	NaN	NaN	NaN
-5.7397972069448	174.54298327863	47.3331909179688	NaN	NaN	NaN	NaN	NaN	NaN
-5.7397972069448	173.76173327863	47.3331909179688	NaN	NaN	NaN	NaN	NaN	NaN
-5.7397972069448	172.98048327863	47.3331909179688	NaN	NaN	NaN	NaN	NaN	NaN
-5.7397972069448	172.19923327863	47.3331909179688	NaN	NaN	NaN	NaN	NaN	NaN
-5.7397972069448	171.41798327863	47.3331909179688	NaN	NaN	NaN	NaN	NaN	NaN
-5.7397972069448	170.63673327863	47.3331909179688	NaN	NaN	NaN	NaN	NaN	NaN
-5.7397972069448	169.85548327863	47.3331909179688	NaN	NaN	NaN	NaN	NaN	NaN
-5.7397972069448	169.07423327863	47.3331909179688	NaN	NaN	NaN	NaN	NaN	NaN
-5.7397972069448	168.29298327863	47.3331909179688	NaN	NaN	NaN	NaN	NaN	NaN
-5.7397972069448	167.51173327863	47.3331909179688	NaN	NaN	NaN	NaN	NaN	NaN
-5.7397972069448	166.73048327863	47.3331909179688	NaN	NaN	NaN	NaN	NaN	NaN
-5.7397972069448	165.94923327863	47.3331909179688	NaN	NaN	NaN	NaN	NaN	NaN
-5.7397972069448	165.16798327863	47.3331909179688	NaN	NaN	NaN	NaN	NaN	NaN
-5.7397972069448	164.38673327863	47.3331909179688	NaN	NaN	NaN	NaN	NaN	NaN
-5.7397972069448	163.60548327863	47.3331909179688	NaN	NaN	NaN	NaN	NaN	NaN
-5.7397972069448	162.82423327863	47.3331909179688	NaN	NaN	NaN	NaN	NaN	NaN
-5.7397972069448	162.04298327863	47.3331909179688	NaN	NaN	NaN	NaN	NaN	NaN
-5.7397972069448	161.26173327863	47.3331909179688	NaN	NaN	NaN	NaN	NaN	NaN
-5.7397972069448	160.48048327863	47.3331909179688	NaN	NaN	NaN	NaN	NaN	NaN
-5.7397972069448	159.69923327863	47.3331909179688	NaN	NaN	NaN	NaN	NaN	NaN
-5.7397972069448	158.91798327863	47.3331909179688	NaN	NaN	NaN	NaN	NaN	NaN
-5.7397972069448	158.13673327863	47.3331909179688	NaN	NaN	NaN	NaN	NaN	NaN
-5.7397972069448	157.35548327863	47.3331909179688	NaN	NaN	NaN	NaN	NaN	NaN
-5.7397972069448	156.57423327863	47.3331909179688	NaN	NaN	NaN	NaN	NaN	NaN
-5.7397972069448	155.79298327863	47.3331909179688	NaN	NaN	NaN	NaN	NaN	NaN
-5.7397972069448	155.01173327863	47.3331909179688	NaN	NaN	NaN	NaN	NaN	NaN
-5.7397972069448	154.23048327863	47.3331909179688	NaN	NaN	NaN	NaN	NaN	NaN
-5.7397972069448	153.44923327863	47.3331909179688	NaN	NaN	NaN	NaN	NaN	NaN
-5.7397972069448	152.66798327863	47.3331909179688	NaN	NaN	NaN	NaN	NaN	NaN
-5.7397972069448	151.88673327863	47.3331909179688	NaN	NaN	NaN	NaN	NaN	NaN
-5.7397972069448	151.10548327863	47.3331909179688	NaN	NaN	NaN	NaN	NaN	NaN
-5.7397972069448	150.32423327863	47.3331909179688	NaN	NaN	NaN	NaN	NaN	NaN
-5.7397972069448	149.54298327863	47.3331909179688	NaN	NaN	NaN	NaN	NaN	NaN
-5.7397972069448	148.76173327863	47.3331909179688	NaN	NaN	NaN	NaN	NaN	NaN
-5.7397972069448	147.98048327863	47.3331909179688	NaN	NaN	NaN	NaN	NaN	NaN
-5.7397972069448	147.19923327863	47.3331909179688	NaN	NaN	NaN	NaN	NaN	NaN
-5.7397972069448	146.41798327863	47.3331909179688	NaN	NaN	NaN	NaN	NaN	NaN
-5.7397972069448	145.63673327863	47.3331909179688	NaN	NaN	NaN	NaN	NaN	NaN
-5.7397972069448	144.85548327863	47.3331909179688	NaN	NaN	NaN	NaN	NaN	NaN
-5.7397972069448	144.07423327863	47.3331909179688	NaN	NaN	NaN	NaN	NaN	NaN
-5.7397972069448	143.29298327863	47.3331909179688	NaN	NaN	NaN	NaN	NaN	NaN
-5.7397972069448	142.51173327863	47.3331909179688	NaN	NaN	NaN	NaN	NaN	NaN
-5.7397972069448	141.73048327863	47.3331909179688	NaN	NaN	NaN	NaN	NaN	NaN
-5.7397972069448	140.94923327863	47.3331909179688	NaN	NaN	NaN	NaN	NaN	NaN
-5.7397972069448	140.16798327863	47.3331909179688	NaN	NaN	NaN	NaN	NaN	NaN
-5.7397972069448	139.38673327863	47.3331909179688	NaN	NaN	NaN	NaN	NaN	NaN
-5.7397972069448	138.60548327863	47.3331909179688	NaN	NaN	NaN	NaN	NaN	NaN
-5.7397972069448	137.82423327863	47.3331909179688	NaN	NaN	NaN	NaN	NaN	NaN
-5.7397972069448	137.04298327863	47.3331909179688	NaN	NaN	NaN	NaN	NaN	NaN
-5.7397972069448	136.26173327863	47.3331909179688	NaN	NaN	NaN	NaN	NaN	NaN
-5.7397972069448	135.48048327863	47.3331909179688	NaN	NaN	NaN	NaN	NaN	NaN
-5.7397972069448	134.69923327863	47.3331909179688	NaN	NaN	NaN	NaN	NaN	NaN
-5.7397972069448	133.91798327863	47.3331909179688	NaN	NaN	NaN	NaN	NaN	NaN
-5.7397972069448	133.13673327863	47.3331909179688	NaN	NaN	NaN	NaN	NaN	NaN
-5.7397972069448	132.35548327863	47.3331909179688	NaN	NaN	NaN	NaN	NaN	NaN
-5.7397972069448	131.57423327863	47.3331909179688	NaN	NaN	NaN	NaN	NaN	NaN
-5.7397972069448	130.79298327863	47.3331909179688	NaN	NaN	NaN	NaN	NaN	NaN
-5.7397972069448	130.01173327863	47.3331909179688	NaN	NaN	NaN	NaN	NaN	NaN
-5.7397972069448	129.23048327863	47.3331909179688	NaN	NaN	NaN	NaN	NaN	NaN
-5.7397972069448	128.44923327863	47.3331909179688	NaN	NaN	NaN	NaN	NaN	NaN
-5.7397972069448	127.66798327863	47.3331909179688	NaN	NaN	NaN	NaN	NaN	NaN
-5.7397972069448	126.88673327863	47.3331909179688	NaN	NaN	NaN	NaN	NaN	NaN
-5.7397972069448	126.10548327863	47.3331909179688	NaN	NaN	NaN	NaN	NaN	NaN
-5.7397972069448	125.32423327863	47.3331909179688	NaN	NaN	NaN	NaN	NaN	NaN
-5.7397972069448	124.54298327863	47.3331909179688	NaN	NaN	NaN	NaN	NaN	NaN
-5.7397972069448	123.76173327863	47.3331909179688	NaN	NaN	NaN	NaN	NaN	NaN
-5.7397972069448	122.98048327863	47.3331909179688	NaN	NaN	NaN	NaN	NaN	NaN
-5.7397972069448	122.19923327863	47.3331909179688	NaN	NaN	NaN	NaN	NaN	NaN
-5.7397972069448	121.41798327863	47.3331909179688	NaN	NaN	NaN	NaN	NaN	NaN
-5.7397972069448	120.63673327863	47.3331909179688	NaN	NaN	NaN	NaN	NaN	NaN
-5.7397972069448	119.85548327863	47.3331909179688	NaN	NaN	NaN	NaN	NaN	NaN
-5.7397972069448	119.07423327863	47.3331909179688	NaN	NaN	NaN	NaN	NaN	NaN
-5.7397972069448	118.29298327863	47.3331909179688	NaN	NaN	NaN	NaN	NaN	NaN
-5.7397972069448	117.51173327863	47.3331909179688	NaN	NaN	NaN	NaN	NaN	NaN
-5.7397972069448	116.73048327863	47.3331909179688	NaN	NaN	NaN	NaN	NaN	NaN
-5.7397972069448	115.94923327863	47.3331909179688	NaN	NaN	NaN	NaN	NaN	NaN
-5.7397972069448	115.16798327863	47.3331909179688	NaN	NaN	NaN	NaN	NaN	NaN
-5.7397972069448	114.38673327863	47.3331909179688	NaN	NaN	NaN	NaN	NaN	NaN
-5.7397972069448	113.60548327863	47.3331909179688	NaN	NaN	NaN	NaN	NaN	NaN
-5.7397972069448	112.82423327863	47.3331909179688	NaN	NaN	NaN	NaN	NaN	NaN
-5.7397972069448	112.04298327863	47.3331909179688	NaN	NaN	NaN	NaN	NaN	NaN
-5.7397972069448	111.26173327863	47.3331909179688	NaN	NaN	NaN	NaN	NaN	NaN
-5.7397972069448	110.48048327863	47.3331909179688	NaN	NaN	NaN	NaN	NaN	NaN
-5.7397972069448	109.69923327863	47.3331909179688	NaN	NaN	NaN	NaN	NaN	NaN
-5.7397972069448	108.91798327863	47.3331909179688	NaN	NaN	NaN	NaN	NaN	NaN
-5.7397972069448	108.13673327863	47.3331909179688	NaN	NaN	NaN	NaN	NaN	NaN
-5.7397972069448	107.35548327863	47.3331909179688	NaN	NaN	NaN	NaN	NaN	NaN
-5.7397972069448	106.57423327863	47.3331909179688	NaN	NaN	NaN	NaN	NaN	NaN
-5.7397972069448	105.79298327863	47.3331909179688	NaN	NaN	NaN	NaN	NaN	NaN
-5.7397972069448	105.01173327863	47.3331909179688	NaN	NaN	NaN	NaN	NaN	NaN
-5.7397972069448	104.23048327863	47.3331909179688	NaN	NaN	NaN	NaN	NaN	NaN
-5.7397972069448	103.44923327863	47.3331909179688	NaN	NaN	NaN	NaN	NaN	NaN
-5.7397972069448	102.66798327863	47.3331909179688	NaN	NaN	NaN	NaN	NaN	NaN
-5.7397972069448	101.88673327863	47.3331909179688	NaN	NaN	NaN	NaN	NaN	NaN
-5.7397972069448	101.10548327863	47.3331909179688	NaN	NaN	NaN	NaN	NaN	NaN
-5.7397972069448	100.32423327863	47.3331909179688	NaN	NaN	NaN	NaN	NaN	NaN
-5.7397972069448	99.54298327863	47.3331909179688	NaN	NaN	NaN	NaN	NaN	NaN
-5.7397972069448	98.76173327863	47.3331909179688	NaN	NaN	NaN	NaN	NaN	NaN
-5.7397972069448	97.98048327863	47.3331909179688	NaN	NaN	NaN	NaN	NaN	NaN
-5.7397972069448	97.19923327863	47.3331909179688	NaN	NaN	NaN	NaN	NaN	NaN
-5.7397972069448	96.41798327863	47.3331909179688	NaN	NaN	NaN	NaN	NaN	NaN
-5.7397972069448	95.63673327863	47.3331909179688	NaN	NaN	NaN	NaN	NaN	NaN
-5.7397972069448	94.85548327863	47.3331909179688	NaN	NaN	NaN	NaN	NaN	NaN
-5.7397972069448	94.07423327863	47.3331909179688	NaN	NaN	NaN	NaN	NaN	NaN
-5.7397972069448	93.29298327863	47.3331909179688	NaN	NaN	NaN	NaN	NaN	NaN
-5.7397972069448	92.51173327863	47.3331909179688	NaN	NaN	NaN	NaN	NaN	NaN
-5.7397972069448	91.73048327863	47.3331909179688	NaN	NaN	NaN	NaN	NaN	NaN
-5.7397972069448	90.94923327863	47.3331909179688	NaN	NaN	NaN	NaN	NaN	NaN
-5.7397972069448	90.16798327863	47.3331909179688	NaN	NaN	NaN	NaN	NaN	NaN
-5.7397972069448	89.38673327863	47.3331909179688	NaN	NaN	NaN	NaN	NaN	NaN
-5.7397972069448	88.60548327863	47.3331909179688	NaN	NaN	NaN	NaN	NaN	NaN
-5.7397972069448	87.82423327863	47.3331909179688	NaN	NaN	NaN	NaN	NaN	NaN
-5.7397972069448	87.04298327863	47.3331909179688	NaN	NaN	NaN	NaN	NaN	NaN
-5.7397972069448	86.26173327863	47.3331909179688	NaN	NaN	NaN	NaN	NaN	NaN
-5.7397972069448	85.48048327863	47.3331909179688	NaN	NaN	NaN	NaN	NaN	NaN
-5.7397972069448	84.69923327863	47.3331909179688	NaN	NaN	NaN	NaN	NaN	NaN
-5.7397972069448	83.91798327863	47.3331909179688	NaN	NaN	NaN	NaN	NaN	NaN
-5.7397972069448	83.13673327863	47.3331909179688	NaN	NaN	NaN	NaN	NaN	NaN
-5.7397972069448	82.35548327863	47.3331909179688	NaN	NaN	NaN	NaN	NaN	NaN
-5.7397972069448	81.57423327863	47.3331909179688	NaN	NaN	NaN	NaN	NaN	NaN
-5.7397972069448	80.79298327863	47.3331909179688	NaN	NaN	NaN	NaN	NaN	NaN
-5.7397972069448	80.01173327863	47.3331909179688	NaN	NaN	NaN	NaN	NaN	NaN
-5.7397972069448	79.23048327863	47.3331909179688	NaN	NaN	NaN	NaN	NaN	NaN
-5.7397972069448	78.44923327863	47.3331909179688	NaN	NaN	NaN	NaN	NaN	NaN
-5.7397972069448	77.66798327863	47.3331909179688	NaN	NaN	NaN	NaN	NaN	NaN
-5.7397972069448	76.88673327863	47.3331909179688	NaN	NaN	NaN	NaN	NaN	NaN
-5.7397972069448	76.10548327863	47.3331909179688	NaN	NaN	NaN	NaN	NaN	NaN
-5.7397972069448	75.32423327863	47.3331909179688	NaN	NaN	NaN	NaN	NaN	NaN
-5.7397972069448	74.54298327863	47.3331909179688	NaN	NaN	NaN	NaN	NaN	NaN
-5.7397972069448	73.76173327863	47.3331909179688	NaN	NaN	NaN	NaN	NaN	NaN
-5.7397972069448	72.98048327863	47.3331909179688	NaN	NaN	NaN	NaN	NaN	NaN
-5.7397972069448	72.19923327863	47.3331909179688	NaN	NaN	NaN	NaN	NaN	NaN
-5.7397972069448	71.41798327863	47.3331909179688	NaN	NaN	NaN	NaN	NaN	NaN
-5.7397972069448	70.63673327863	47.3331909179688	NaN	NaN	NaN	NaN	NaN	NaN
-5.7397972069448	69.85548327863	47.3331909179688	NaN	NaN	NaN	NaN	NaN	NaN
-5.7397972069448	69.07423327863	47.3331909179688	NaN	NaN	NaN	NaN	NaN	NaN
-5.7397972069448	68.29298327863	47.3331909179688	NaN	NaN	NaN	NaN	NaN	NaN
-5.7397972069448	67.51173327863	47.3331909179688	NaN	NaN	NaN	NaN	NaN	NaN
-5.7397972069448	66.73048327863	47.3331909179688	NaN	NaN	NaN	NaN	NaN	NaN
-5.7397972069448	65.94923327863	47.3331909179688	NaN	NaN	NaN	NaN	NaN	NaN
-5.7397972069448	65.16798327863	47.3331909179688	NaN	NaN	NaN	NaN	NaN	NaN
-5.7397972069448	64.38673327863	47.3331909179688	NaN	NaN	NaN	NaN	NaN	NaN
-5.7397972069448	63.60548327863	47.3331909179688	NaN	NaN	NaN	NaN	NaN	NaN
-5.7397972069448	62.82423327863	47.3331909179688	NaN	NaN	NaN	NaN	NaN	NaN
-5.7397972069448	62.04298327863	47.3331909179688	NaN	NaN	NaN	NaN	NaN	NaN
-5.7397972069448	61.26173327863	47.3331909179688	NaN	NaN	NaN	NaN	NaN	NaN
-5.7397972069448	60.48048327863	47.3331909179688	NaN	NaN	NaN	NaN	NaN	NaN
-5.7397972069448	59.69923327863	47.3331909179688	NaN	NaN	NaN	NaN	NaN	NaN
-5.7397972069448	58.91798327863	47.3331909179688	NaN	NaN	NaN	NaN	NaN	NaN
-5.7397972069448	58.13673327863	47.3331909179688	NaN	NaN	NaN	NaN	NaN	NaN
-5.7397972069448	57.35548327863	47.3331909179688	NaN	NaN	NaN	NaN	NaN	NaN
-5.7397972069448	56.57423327863	47.3331909179688	NaN	NaN	NaN	NaN	NaN	NaN
-5.7397972069448	55.79298327863	47.3331909179688	NaN	NaN	NaN	NaN	NaN	NaN
-5.7397972069448	55.01173327863	47.3331909179688	NaN	NaN	NaN	NaN	NaN	NaN
-5.7397972069448	54.23048327863	47.3331909179688	NaN	NaN	NaN	NaN	NaN	NaN
-5.7397972069448	53.44923327863	47.3331909179688	NaN	NaN	NaN	NaN	NaN	NaN
-5.7397972069448	52.66798327863	47.3331909179688	NaN	NaN	NaN	NaN	NaN	NaN
-5.7397972069448	51.88673327863	47.3331909179688	NaN	NaN	NaN	NaN	NaN	NaN
-5.7397972069448	51.10548327863	47.3331909179688	NaN	NaN	NaN	NaN	NaN	NaN
-5.7397972069448	50.32423327863	47.3331909179688	NaN	NaN	NaN	NaN	NaN	NaN
-5.7397972069448	49.54298327863	47.3331909179688	NaN	NaN	NaN	NaN	NaN	NaN
-5.7397972069448	48.76173327863	47.3331909179688	NaN	NaN	NaN	NaN	NaN	NaN
-5.7397972069448	47.98048327863	47.3331909179688	NaN	NaN	NaN	NaN	NaN	NaN
-5.7397972069448	47.19923327863	47.3331909179688	NaN	NaN	NaN	NaN	NaN	NaN
-5.7397972069448	46.41798327863	47.3331909179688	NaN	NaN	NaN	NaN	NaN	NaN
-5.7397972069448	45.63673327863	47.3331909179688	NaN	NaN	NaN	NaN	NaN	NaN
-5.7397972069448	44.85548327863	47.3331909179688	NaN	NaN	NaN	NaN	NaN	NaN
-5.7397972069448	44.07423327863	47.3331909179688	NaN	NaN	NaN	NaN	NaN	NaN
-5.7397972069448	43.29298327863	47.3331909179688	NaN	NaN	NaN	NaN	NaN	NaN
-5.7397972069448	42.51173327863	47.3331909179688	NaN	NaN	NaN	NaN	NaN	NaN
-5.7397972069448	41.73048327863	47.3331909179688	NaN	NaN	NaN	NaN	NaN	NaN
-5.7397972069448	40.94923327863	47.3331909179688	NaN	NaN	NaN	NaN	NaN	NaN
-5.7397972069448	40.16798327863	47.3331909179688	NaN	NaN	NaN	NaN	NaN	NaN
-5.7397972069448	39.38673327863	47.3331909179688	NaN	NaN	NaN	NaN	NaN	NaN
-5.7397972069448	38.60548327863	47.3331909179688	NaN	NaN	NaN	NaN	NaN	NaN
-5.7397972069448	37.82423327863	47.3331909179688	NaN	NaN	NaN	NaN	NaN	NaN
-5.7397972069448	37.04298327863	47.3331909179688	NaN	NaN	NaN	NaN	NaN	NaN
-5.7397972069448	36.26173327863	47.3331909179688	NaN	NaN	NaN	NaN	NaN	NaN
-5.7397972069448	35.48048327863	47.3331909179688	NaN	NaN	NaN	NaN	NaN	NaN
-5.7397972069448	34.69923327863	47.3331909179688	NaN	NaN	NaN	NaN	NaN	NaN
-5.7397972069448	33.91798327863	47.3331909179688	NaN	NaN	NaN	NaN	NaN	NaN
-5.7397972069448	33.13673327863	47.3331909179688	NaN	NaN	NaN	NaN	NaN	NaN
-5.7397972069448	32.35548327863	47.3331909179688	NaN	NaN	NaN	NaN	NaN	NaN
-5.7397972069448	31.57423327863	47.3331909179688	NaN	NaN	NaN	NaN	NaN	NaN
-5.7397972069448	30.79298327863	47.3331909179688	NaN	NaN	NaN	NaN	NaN	NaN
-5.7397972069448	30.01173327863	47.3331909179688	NaN	NaN	NaN	NaN	NaN	NaN
-5.7397972069448	29.23048327863	47.3331909179688	NaN	NaN	NaN	NaN	NaN	NaN
-5.7397972069448	28.44923327863	47.3331909179688	NaN	NaN	NaN	NaN	NaN	NaN
-5.7397972069448	27.66798327863	47.3331909179688	NaN	NaN	NaN	NaN	NaN	NaN
-5.7397972069448	26.88673327863	47.3331909179688	NaN	NaN	NaN	NaN	NaN	NaN
-5.7397972069448	26.10548327863	47.3331909179688	NaN	NaN	NaN	NaN	NaN	NaN
-5.7397972069448	25.32423327863	47.3331909179688	NaN	NaN	NaN	NaN	NaN	NaN
-5.7397972069448	24.54298327863	47.3331909179688	NaN	NaN	NaN	NaN	NaN	NaN
-5.7397972069448	23.76173327863	47.3331909179688	NaN	NaN	NaN	NaN	NaN	NaN
-5.7397972069448	22.98048327863	47.3331909179688	NaN	NaN	NaN	NaN	NaN	NaN
-5.7397972069448	22.19923327863	47.3331909179688	NaN	NaN	NaN	NaN	NaN	NaN
-5.7397972069448	21.41798327863	47.3331909179688	NaN	NaN	NaN	NaN	NaN	NaN
-5.7397972069448	20.63673327863	47.3331909179688	NaN	NaN	NaN	NaN	NaN	NaN
-5.7397972069448	19.85548327863	47.3331909179688	NaN	NaN	NaN	NaN	NaN	NaN
-5.7397972069448	19.07423327863	47.3331909179688	NaN	NaN	NaN	NaN	NaN	NaN
-5.7397972069448	18.29298327863	47.3331909179688	NaN	NaN	NaN	NaN	NaN	NaN
-5.7397972069448	17.51173327863	47.3331909179688	NaN	NaN	NaN	NaN	NaN	NaN
[truncated: 63,537 more rows]
