# Supplementary material for: Human upper-airway respiratory airflow: In vivo comparison of computational fluid dynamics simulations and hyperpolarized 129Xe phase contrast MRI velocimetry
Source: PLoS One. 2021 Aug 19;16(8):e0256460. doi: 10.1371/journal.pone.0256460 (PMC8376109; doi:10.1371/journal.pone.0256460)
Supplement: S1 Data — (ZIP) [file pone.0256460.s001.zip › Subject_2.csv]

Position_map_x	Position_map_y	Position_map_z	CFD_Vx_NanMeansOutsideAirwayLumen	CFD_Vy_NanMeansOutsideAirwayLumen	CFD_Vz_NanMeansOutsideAirwayLumen	PC_Vx_NanMeansOutsideAirwayLumen	PC_Vy_NanMeansOutsideAirwayLumen	PC_Vz_NanMeansOutsideAirwayLumen
-8.473124389071	166.2798165977	115.802921295166	NaN	NaN	NaN	NaN	NaN	NaN
-8.473124389071	165.4985665977	115.802921295166	NaN	NaN	NaN	NaN	NaN	NaN
-8.473124389071	164.7173165977	115.802921295166	NaN	NaN	NaN	NaN	NaN	NaN
-8.473124389071	163.9360665977	115.802921295166	NaN	NaN	NaN	NaN	NaN	NaN
-8.473124389071	163.1548165977	115.802921295166	NaN	NaN	NaN	NaN	NaN	NaN
-8.473124389071	162.3735665977	115.802921295166	NaN	NaN	NaN	NaN	NaN	NaN
-8.473124389071	161.5923165977	115.802921295166	NaN	NaN	NaN	NaN	NaN	NaN
-8.473124389071	160.8110665977	115.802921295166	NaN	NaN	NaN	NaN	NaN	NaN
-8.473124389071	160.0298165977	115.802921295166	NaN	NaN	NaN	NaN	NaN	NaN
-8.473124389071	159.2485665977	115.802921295166	NaN	NaN	NaN	NaN	NaN	NaN
-8.473124389071	158.4673165977	115.802921295166	NaN	NaN	NaN	NaN	NaN	NaN
-8.473124389071	157.6860665977	115.802921295166	NaN	NaN	NaN	NaN	NaN	NaN
-8.473124389071	156.9048165977	115.802921295166	NaN	NaN	NaN	NaN	NaN	NaN
-8.473124389071	156.1235665977	115.802921295166	NaN	NaN	NaN	NaN	NaN	NaN
-8.473124389071	155.3423165977	115.802921295166	NaN	NaN	NaN	NaN	NaN	NaN
-8.473124389071	154.5610665977	115.802921295166	NaN	NaN	NaN	NaN	NaN	NaN
-8.473124389071	153.7798165977	115.802921295166	NaN	NaN	NaN	NaN	NaN	NaN
-8.473124389071	152.9985665977	115.802921295166	NaN	NaN	NaN	NaN	NaN	NaN
-8.473124389071	152.2173165977	115.802921295166	NaN	NaN	NaN	NaN	NaN	NaN
-8.473124389071	151.4360665977	115.802921295166	NaN	NaN	NaN	NaN	NaN	NaN
-8.473124389071	150.6548165977	115.802921295166	NaN	NaN	NaN	NaN	NaN	NaN
-8.473124389071	149.8735665977	115.802921295166	NaN	NaN	NaN	NaN	NaN	NaN
-8.473124389071	149.0923165977	115.802921295166	NaN	NaN	NaN	NaN	NaN	NaN
-8.473124389071	148.3110665977	115.802921295166	NaN	NaN	NaN	NaN	NaN	NaN
-8.473124389071	147.5298165977	115.802921295166	NaN	NaN	NaN	NaN	NaN	NaN
-8.473124389071	146.7485665977	115.802921295166	NaN	NaN	NaN	NaN	NaN	NaN
-8.473124389071	145.9673165977	115.802921295166	NaN	NaN	NaN	NaN	NaN	NaN
-8.473124389071	145.1860665977	115.802921295166	NaN	NaN	NaN	NaN	NaN	NaN
-8.473124389071	144.4048165977	115.802921295166	NaN	NaN	NaN	NaN	NaN	NaN
-8.473124389071	143.6235665977	115.802921295166	NaN	NaN	NaN	NaN	NaN	NaN
-8.473124389071	142.8423165977	115.802921295166	NaN	NaN	NaN	NaN	NaN	NaN
-8.473124389071	142.0610665977	115.802921295166	NaN	NaN	NaN	NaN	NaN	NaN
-8.473124389071	141.2798165977	115.802921295166	NaN	NaN	NaN	NaN	NaN	NaN
-8.473124389071	140.4985665977	115.802921295166	NaN	NaN	NaN	NaN	NaN	NaN
-8.473124389071	139.7173165977	115.802921295166	NaN	NaN	NaN	NaN	NaN	NaN
-8.473124389071	138.9360665977	115.802921295166	NaN	NaN	NaN	NaN	NaN	NaN
-8.473124389071	138.1548165977	115.802921295166	NaN	NaN	NaN	NaN	NaN	NaN
-8.473124389071	137.3735665977	115.802921295166	NaN	NaN	NaN	NaN	NaN	NaN
-8.473124389071	136.5923165977	115.802921295166	NaN	NaN	NaN	NaN	NaN	NaN
-8.473124389071	135.8110665977	115.802921295166	NaN	NaN	NaN	NaN	NaN	NaN
-8.473124389071	135.0298165977	115.802921295166	NaN	NaN	NaN	NaN	NaN	NaN
-8.473124389071	134.2485665977	115.802921295166	NaN	NaN	NaN	NaN	NaN	NaN
-8.473124389071	133.4673165977	115.802921295166	NaN	NaN	NaN	NaN	NaN	NaN
-8.473124389071	132.6860665977	115.802921295166	NaN	NaN	NaN	NaN	NaN	NaN
-8.473124389071	131.9048165977	115.802921295166	NaN	NaN	NaN	NaN	NaN	NaN
-8.473124389071	131.1235665977	115.802921295166	NaN	NaN	NaN	NaN	NaN	NaN
-8.473124389071	130.3423165977	115.802921295166	NaN	NaN	NaN	NaN	NaN	NaN
-8.473124389071	129.5610665977	115.802921295166	NaN	NaN	NaN	NaN	NaN	NaN
-8.473124389071	128.7798165977	115.802921295166	NaN	NaN	NaN	NaN	NaN	NaN
-8.473124389071	127.9985665977	115.802921295166	NaN	NaN	NaN	NaN	NaN	NaN
-8.473124389071	127.2173165977	115.802921295166	NaN	NaN	NaN	NaN	NaN	NaN
-8.473124389071	126.4360665977	115.802921295166	NaN	NaN	NaN	NaN	NaN	NaN
-8.473124389071	125.6548165977	115.802921295166	NaN	NaN	NaN	NaN	NaN	NaN
-8.473124389071	124.8735665977	115.802921295166	NaN	NaN	NaN	NaN	NaN	NaN
-8.473124389071	124.0923165977	115.802921295166	NaN	NaN	NaN	NaN	NaN	NaN
-8.473124389071	123.3110665977	115.802921295166	NaN	NaN	NaN	NaN	NaN	NaN
-8.473124389071	122.5298165977	115.802921295166	NaN	NaN	NaN	NaN	NaN	NaN
-8.473124389071	121.7485665977	115.802921295166	NaN	NaN	NaN	NaN	NaN	NaN
-8.473124389071	120.9673165977	115.802921295166	NaN	NaN	NaN	NaN	NaN	NaN
-8.473124389071	120.1860665977	115.802921295166	NaN	NaN	NaN	NaN	NaN	NaN
-8.473124389071	119.4048165977	115.802921295166	NaN	NaN	NaN	NaN	NaN	NaN
-8.473124389071	118.6235665977	115.802921295166	NaN	NaN	NaN	NaN	NaN	NaN
-8.473124389071	117.8423165977	115.802921295166	NaN	NaN	NaN	NaN	NaN	NaN
-8.473124389071	117.0610665977	115.802921295166	NaN	NaN	NaN	NaN	NaN	NaN
-8.473124389071	116.2798165977	115.802921295166	NaN	NaN	NaN	NaN	NaN	NaN
-8.473124389071	115.4985665977	115.802921295166	NaN	NaN	NaN	NaN	NaN	NaN
-8.473124389071	114.7173165977	115.802921295166	NaN	NaN	NaN	NaN	NaN	NaN
-8.473124389071	113.9360665977	115.802921295166	NaN	NaN	NaN	NaN	NaN	NaN
-8.473124389071	113.1548165977	115.802921295166	NaN	NaN	NaN	NaN	NaN	NaN
-8.473124389071	112.3735665977	115.802921295166	NaN	NaN	NaN	NaN	NaN	NaN
-8.473124389071	111.5923165977	115.802921295166	NaN	NaN	NaN	NaN	NaN	NaN
-8.473124389071	110.8110665977	115.802921295166	NaN	NaN	NaN	NaN	NaN	NaN
-8.473124389071	110.0298165977	115.802921295166	NaN	NaN	NaN	NaN	NaN	NaN
-8.473124389071	109.2485665977	115.802921295166	NaN	NaN	NaN	NaN	NaN	NaN
-8.473124389071	108.4673165977	115.802921295166	NaN	NaN	NaN	NaN	NaN	NaN
-8.473124389071	107.6860665977	115.802921295166	NaN	NaN	NaN	NaN	NaN	NaN
-8.473124389071	106.9048165977	115.802921295166	NaN	NaN	NaN	NaN	NaN	NaN
-8.473124389071	106.1235665977	115.802921295166	NaN	NaN	NaN	NaN	NaN	NaN
-8.473124389071	105.3423165977	115.802921295166	NaN	NaN	NaN	NaN	NaN	NaN
-8.473124389071	104.5610665977	115.802921295166	NaN	NaN	NaN	NaN	NaN	NaN
-8.473124389071	103.7798165977	115.802921295166	NaN	NaN	NaN	NaN	NaN	NaN
-8.473124389071	102.9985665977	115.802921295166	NaN	NaN	NaN	NaN	NaN	NaN
-8.473124389071	102.2173165977	115.802921295166	NaN	NaN	NaN	NaN	NaN	NaN
-8.473124389071	101.4360665977	115.802921295166	NaN	NaN	NaN	NaN	NaN	NaN
-8.473124389071	100.6548165977	115.802921295166	NaN	NaN	NaN	NaN	NaN	NaN
-8.473124389071	99.8735665977	115.802921295166	NaN	NaN	NaN	NaN	NaN	NaN
-8.473124389071	99.0923165977	115.802921295166	NaN	NaN	NaN	NaN	NaN	NaN
-8.473124389071	98.3110665977	115.802921295166	NaN	NaN	NaN	NaN	NaN	NaN
-8.473124389071	97.5298165977	115.802921295166	NaN	NaN	NaN	NaN	NaN	NaN
-8.473124389071	96.7485665977	115.802921295166	NaN	NaN	NaN	NaN	NaN	NaN
-8.473124389071	95.9673165977	115.802921295166	NaN	NaN	NaN	NaN	NaN	NaN
-8.473124389071	95.1860665977	115.802921295166	NaN	NaN	NaN	NaN	NaN	NaN
-8.473124389071	94.4048165977	115.802921295166	NaN	NaN	NaN	NaN	NaN	NaN
-8.473124389071	93.6235665977	115.802921295166	NaN	NaN	NaN	NaN	NaN	NaN
-8.473124389071	92.8423165977	115.802921295166	NaN	NaN	NaN	NaN	NaN	NaN
-8.473124389071	92.0610665977	115.802921295166	NaN	NaN	NaN	NaN	NaN	NaN
-8.473124389071	91.2798165977	115.802921295166	NaN	NaN	NaN	NaN	NaN	NaN
-8.473124389071	90.4985665977	115.802921295166	NaN	NaN	NaN	NaN	NaN	NaN
-8.473124389071	89.7173165977	115.802921295166	NaN	NaN	NaN	NaN	NaN	NaN
-8.473124389071	88.9360665977	115.802921295166	NaN	NaN	NaN	NaN	NaN	NaN
-8.473124389071	88.1548165977	115.802921295166	NaN	NaN	NaN	NaN	NaN	NaN
-8.473124389071	87.3735665977	115.802921295166	NaN	NaN	NaN	NaN	NaN	NaN
-8.473124389071	86.5923165977	115.802921295166	NaN	NaN	NaN	NaN	NaN	NaN
-8.473124389071	85.8110665977	115.802921295166	NaN	NaN	NaN	NaN	NaN	NaN
-8.473124389071	85.0298165977	115.802921295166	NaN	NaN	NaN	NaN	NaN	NaN
-8.473124389071	84.2485665977	115.802921295166	NaN	NaN	NaN	NaN	NaN	NaN
-8.473124389071	83.4673165977	115.802921295166	NaN	NaN	NaN	NaN	NaN	NaN
-8.473124389071	82.6860665977	115.802921295166	NaN	NaN	NaN	NaN	NaN	NaN
-8.473124389071	81.9048165977	115.802921295166	NaN	NaN	NaN	NaN	NaN	NaN
-8.473124389071	81.1235665977	115.802921295166	NaN	NaN	NaN	NaN	NaN	NaN
-8.473124389071	80.3423165977	115.802921295166	NaN	NaN	NaN	NaN	NaN	NaN
-8.473124389071	79.5610665977	115.802921295166	NaN	NaN	NaN	NaN	NaN	NaN
-8.473124389071	78.7798165977	115.802921295166	NaN	NaN	NaN	NaN	NaN	NaN
-8.473124389071	77.9985665977	115.802921295166	NaN	NaN	NaN	NaN	NaN	NaN
-8.473124389071	77.2173165977	115.802921295166	NaN	NaN	NaN	NaN	NaN	NaN
-8.473124389071	76.4360665977	115.802921295166	NaN	NaN	NaN	NaN	NaN	NaN
-8.473124389071	75.6548165977	115.802921295166	NaN	NaN	NaN	NaN	NaN	NaN
-8.473124389071	74.8735665977	115.802921295166	NaN	NaN	NaN	NaN	NaN	NaN
-8.473124389071	74.0923165977	115.802921295166	NaN	NaN	NaN	NaN	NaN	NaN
-8.473124389071	73.3110665977	115.802921295166	NaN	NaN	NaN	NaN	NaN	NaN
-8.473124389071	72.5298165977	115.802921295166	NaN	NaN	NaN	NaN	NaN	NaN
-8.473124389071	71.7485665977	115.802921295166	NaN	NaN	NaN	NaN	NaN	NaN
-8.473124389071	70.9673165977	115.802921295166	NaN	NaN	NaN	NaN	NaN	NaN
-8.473124389071	70.1860665977	115.802921295166	NaN	NaN	NaN	NaN	NaN	NaN
-8.473124389071	69.4048165977	115.802921295166	NaN	NaN	NaN	NaN	NaN	NaN
-8.473124389071	68.6235665977	115.802921295166	NaN	NaN	NaN	NaN	NaN	NaN
-8.473124389071	67.8423165977	115.802921295166	NaN	NaN	NaN	NaN	NaN	NaN
-8.473124389071	67.0610665977	115.802921295166	NaN	NaN	NaN	NaN	NaN	NaN
-8.473124389071	66.2798165977	115.802921295166	NaN	NaN	NaN	NaN	NaN	NaN
-8.473124389071	65.4985665977	115.802921295166	NaN	NaN	NaN	NaN	NaN	NaN
-8.473124389071	64.7173165977	115.802921295166	NaN	NaN	NaN	NaN	NaN	NaN
-8.473124389071	63.9360665977	115.802921295166	NaN	NaN	NaN	NaN	NaN	NaN
-8.473124389071	63.1548165977	115.802921295166	NaN	NaN	NaN	NaN	NaN	NaN
-8.473124389071	62.3735665977	115.802921295166	NaN	NaN	NaN	NaN	NaN	NaN
-8.473124389071	61.5923165977	115.802921295166	NaN	NaN	NaN	NaN	NaN	NaN
-8.473124389071	60.8110665977	115.802921295166	NaN	NaN	NaN	NaN	NaN	NaN
-8.473124389071	60.0298165977	115.802921295166	NaN	NaN	NaN	NaN	NaN	NaN
-8.473124389071	59.2485665977	115.802921295166	NaN	NaN	NaN	NaN	NaN	NaN
-8.473124389071	58.4673165977	115.802921295166	NaN	NaN	NaN	NaN	NaN	NaN
-8.473124389071	57.6860665977	115.802921295166	NaN	NaN	NaN	NaN	NaN	NaN
-8.473124389071	56.9048165977	115.802921295166	NaN	NaN	NaN	NaN	NaN	NaN
-8.473124389071	56.1235665977	115.802921295166	NaN	NaN	NaN	NaN	NaN	NaN
-8.473124389071	55.3423165977	115.802921295166	NaN	NaN	NaN	NaN	NaN	NaN
-8.473124389071	54.5610665977	115.802921295166	NaN	NaN	NaN	NaN	NaN	NaN
-8.473124389071	53.7798165977	115.802921295166	NaN	NaN	NaN	NaN	NaN	NaN
-8.473124389071	52.9985665977	115.802921295166	NaN	NaN	NaN	NaN	NaN	NaN
-8.473124389071	52.2173165977	115.802921295166	NaN	NaN	NaN	NaN	NaN	NaN
-8.473124389071	51.4360665977	115.802921295166	NaN	NaN	NaN	NaN	NaN	NaN
-8.473124389071	50.6548165977	115.802921295166	NaN	NaN	NaN	NaN	NaN	NaN
-8.473124389071	49.8735665977	115.802921295166	NaN	NaN	NaN	NaN	NaN	NaN
-8.473124389071	49.0923165977	115.802921295166	NaN	NaN	NaN	NaN	NaN	NaN
-8.473124389071	48.3110665977	115.802921295166	NaN	NaN	NaN	NaN	NaN	NaN
-8.473124389071	47.5298165977	115.802921295166	NaN	NaN	NaN	NaN	NaN	NaN
-8.473124389071	46.7485665977	115.802921295166	NaN	NaN	NaN	NaN	NaN	NaN
-8.473124389071	45.9673165977	115.802921295166	NaN	NaN	NaN	NaN	NaN	NaN
-8.473124389071	45.1860665977	115.802921295166	NaN	NaN	NaN	NaN	NaN	NaN
-8.473124389071	44.4048165977	115.802921295166	NaN	NaN	NaN	NaN	NaN	NaN
-8.473124389071	43.6235665977	115.802921295166	NaN	NaN	NaN	NaN	NaN	NaN
-8.473124389071	42.8423165977	115.802921295166	NaN	NaN	NaN	NaN	NaN	NaN
-8.473124389071	42.0610665977	115.802921295166	NaN	NaN	NaN	NaN	NaN	NaN
-8.473124389071	41.2798165977	115.802921295166	NaN	NaN	NaN	NaN	NaN	NaN
-8.473124389071	40.4985665977	115.802921295166	NaN	NaN	NaN	NaN	NaN	NaN
-8.473124389071	39.7173165977	115.802921295166	NaN	NaN	NaN	NaN	NaN	NaN
-8.473124389071	38.9360665977	115.802921295166	NaN	NaN	NaN	NaN	NaN	NaN
-8.473124389071	38.1548165977	115.802921295166	NaN	NaN	NaN	NaN	NaN	NaN
-8.473124389071	37.3735665977	115.802921295166	NaN	NaN	NaN	NaN	NaN	NaN
-8.473124389071	36.5923165977	115.802921295166	NaN	NaN	NaN	NaN	NaN	NaN
-8.473124389071	35.8110665977	115.802921295166	NaN	NaN	NaN	NaN	NaN	NaN
-8.473124389071	35.0298165977	115.802921295166	NaN	NaN	NaN	NaN	NaN	NaN
-8.473124389071	34.2485665977	115.802921295166	NaN	NaN	NaN	NaN	NaN	NaN
-8.473124389071	33.4673165977	115.802921295166	NaN	NaN	NaN	NaN	NaN	NaN
-8.473124389071	32.6860665977	115.802921295166	NaN	NaN	NaN	NaN	NaN	NaN
-8.473124389071	31.9048165977	115.802921295166	NaN	NaN	NaN	NaN	NaN	NaN
-8.473124389071	31.1235665977	115.802921295166	NaN	NaN	NaN	NaN	NaN	NaN
-8.473124389071	30.3423165977	115.802921295166	NaN	NaN	NaN	NaN	NaN	NaN
-8.473124389071	29.5610665977	115.802921295166	NaN	NaN	NaN	NaN	NaN	NaN
-8.473124389071	28.7798165977	115.802921295166	NaN	NaN	NaN	NaN	NaN	NaN
-8.473124389071	27.9985665977	115.802921295166	NaN	NaN	NaN	NaN	NaN	NaN
-8.473124389071	27.2173165977	115.802921295166	NaN	NaN	NaN	NaN	NaN	NaN
-8.473124389071	26.4360665977	115.802921295166	NaN	NaN	NaN	NaN	NaN	NaN
-8.473124389071	25.6548165977	115.802921295166	NaN	NaN	NaN	NaN	NaN	NaN
-8.473124389071	24.8735665977	115.802921295166	NaN	NaN	NaN	NaN	NaN	NaN
-8.473124389071	24.0923165977	115.802921295166	NaN	NaN	NaN	NaN	NaN	NaN
-8.473124389071	23.3110665977	115.802921295166	NaN	NaN	NaN	NaN	NaN	NaN
-8.473124389071	22.5298165977	115.802921295166	NaN	NaN	NaN	NaN	NaN	NaN
-8.473124389071	21.7485665977	115.802921295166	NaN	NaN	NaN	NaN	NaN	NaN
-8.473124389071	20.9673165977	115.802921295166	NaN	NaN	NaN	NaN	NaN	NaN
-8.473124389071	20.1860665977	115.802921295166	NaN	NaN	NaN	NaN	NaN	NaN
-8.473124389071	19.4048165977	115.802921295166	NaN	NaN	NaN	NaN	NaN	NaN
-8.473124389071	18.6235665977	115.802921295166	NaN	NaN	NaN	NaN	NaN	NaN
-8.473124389071	17.8423165977	115.802921295166	NaN	NaN	NaN	NaN	NaN	NaN
-8.473124389071	17.0610665977	115.802921295166	NaN	NaN	NaN	NaN	NaN	NaN
-8.473124389071	16.2798165977	115.802921295166	NaN	NaN	NaN	NaN	NaN	NaN
-8.473124389071	15.4985665977	115.802921295166	NaN	NaN	NaN	NaN	NaN	NaN
-8.473124389071	14.7173165977	115.802921295166	NaN	NaN	NaN	NaN	NaN	NaN
-8.473124389071	13.9360665977	115.802921295166	NaN	NaN	NaN	NaN	NaN	NaN
-8.473124389071	13.1548165977	115.802921295166	NaN	NaN	NaN	NaN	NaN	NaN
-8.473124389071	12.3735665977	115.802921295166	NaN	NaN	NaN	NaN	NaN	NaN
-8.473124389071	11.5923165977	115.802921295166	NaN	NaN	NaN	NaN	NaN	NaN
-8.473124389071	10.8110665977	115.802921295166	NaN	NaN	NaN	NaN	NaN	NaN
-8.473124389071	10.0298165977	115.802921295166	NaN	NaN	NaN	NaN	NaN	NaN
-8.473124389071	9.24856659770001	115.802921295166	NaN	NaN	NaN	NaN	NaN	NaN
-8.473124389071	8.46731659770001	115.802921295166	NaN	NaN	NaN	NaN	NaN	NaN
-8.473124389071	7.68606659770001	115.802921295166	NaN	NaN	NaN	NaN	NaN	NaN
-8.473124389071	6.90481659770001	115.802921295166	NaN	NaN	NaN	NaN	NaN	NaN
-8.473124389071	6.12356659770001	115.802921295166	NaN	NaN	NaN	NaN	NaN	NaN
-8.473124389071	5.34231659770001	115.802921295166	NaN	NaN	NaN	NaN	NaN	NaN
-8.473124389071	4.56106659770001	115.802921295166	NaN	NaN	NaN	NaN	NaN	NaN
-8.473124389071	3.77981659770001	115.802921295166	NaN	NaN	NaN	NaN	NaN	NaN
-8.473124389071	2.99856659770001	115.802921295166	NaN	NaN	NaN	NaN	NaN	NaN
-8.473124389071	2.21731659770001	115.802921295166	NaN	NaN	NaN	NaN	NaN	NaN
-8.473124389071	1.43606659770001	115.802921295166	NaN	NaN	NaN	NaN	NaN	NaN
-8.473124389071	0.654816597700005	115.802921295166	NaN	NaN	NaN	NaN	NaN	NaN
-8.473124389071	-0.126433402299995	115.802921295166	NaN	NaN	NaN	NaN	NaN	NaN
-8.473124389071	-0.907683402299995	115.802921295166	NaN	NaN	NaN	NaN	NaN	NaN
-8.473124389071	-1.68893340229999	115.802921295166	NaN	NaN	NaN	NaN	NaN	NaN
-8.473124389071	-2.47018340229999	115.802921295166	NaN	NaN	NaN	NaN	NaN	NaN
-8.473124389071	-3.25143340229999	115.802921295166	NaN	NaN	NaN	NaN	NaN	NaN
-8.473124389071	-4.03268340229999	115.802921295166	NaN	NaN	NaN	NaN	NaN	NaN
-8.473124389071	-4.81393340229999	115.802921295166	NaN	NaN	NaN	NaN	NaN	NaN
-8.473124389071	-5.59518340229999	115.802921295166	NaN	NaN	NaN	NaN	NaN	NaN
-8.473124389071	-6.37643340229999	115.802921295166	NaN	NaN	NaN	NaN	NaN	NaN
-8.473124389071	-7.15768340229999	115.802921295166	NaN	NaN	NaN	NaN	NaN	NaN
-8.473124389071	-7.93893340229999	115.802921295166	NaN	NaN	NaN	NaN	NaN	NaN
-8.473124389071	-8.72018340229999	115.802921295166	NaN	NaN	NaN	NaN	NaN	NaN
-8.473124389071	-9.50143340229999	115.802921295166	NaN	NaN	NaN	NaN	NaN	NaN
-8.473124389071	-10.2826834023	115.802921295166	NaN	NaN	NaN	NaN	NaN	NaN
-8.473124389071	-11.0639334023	115.802921295166	NaN	NaN	NaN	NaN	NaN	NaN
-8.473124389071	-11.8451834023	115.802921295166	NaN	NaN	NaN	NaN	NaN	NaN
-8.473124389071	-12.6264334023	115.802921295166	NaN	NaN	NaN	NaN	NaN	NaN
-8.473124389071	-13.4076834023	115.802921295166	NaN	NaN	NaN	NaN	NaN	NaN
-8.473124389071	-14.1889334023	115.802921295166	NaN	NaN	NaN	NaN	NaN	NaN
-8.473124389071	-14.9701834023	115.802921295166	NaN	NaN	NaN	NaN	NaN	NaN
-8.473124389071	-15.7514334023	115.802921295166	NaN	NaN	NaN	NaN	NaN	NaN
-8.473124389071	-16.5326834023	115.802921295166	NaN	NaN	NaN	NaN	NaN	NaN
-8.473124389071	-17.3139334023	115.802921295166	NaN	NaN	NaN	NaN	NaN	NaN
-8.473124389071	-18.0951834023	115.802921295166	NaN	NaN	NaN	NaN	NaN	NaN
-8.473124389071	-18.8764334023	115.802921295166	NaN	NaN	NaN	NaN	NaN	NaN
-8.473124389071	-19.6576834023	115.802921295166	NaN	NaN	NaN	NaN	NaN	NaN
-8.473124389071	-20.4389334023	115.802921295166	NaN	NaN	NaN	NaN	NaN	NaN
-8.473124389071	-21.2201834023	115.802921295166	NaN	NaN	NaN	NaN	NaN	NaN
-8.473124389071	-22.0014334023	115.802921295166	NaN	NaN	NaN	NaN	NaN	NaN
-8.473124389071	-22.7826834023	115.802921295166	NaN	NaN	NaN	NaN	NaN	NaN
-8.473124389071	-23.5639334023	115.802921295166	NaN	NaN	NaN	NaN	NaN	NaN
-8.473124389071	-24.3451834023	115.802921295166	NaN	NaN	NaN	NaN	NaN	NaN
-8.473124389071	-25.1264334023	115.802921295166	NaN	NaN	NaN	NaN	NaN	NaN
-8.473124389071	-25.9076834023	115.802921295166	NaN	NaN	NaN	NaN	NaN	NaN
-8.473124389071	-26.6889334023	115.802921295166	NaN	NaN	NaN	NaN	NaN	NaN
-8.473124389071	-27.4701834023	115.802921295166	NaN	NaN	NaN	NaN	NaN	NaN
-8.473124389071	-28.2514334023	115.802921295166	NaN	NaN	NaN	NaN	NaN	NaN
-8.473124389071	-29.0326834023	115.802921295166	NaN	NaN	NaN	NaN	NaN	NaN
-8.473124389071	-29.8139334023	115.802921295166	NaN	NaN	NaN	NaN	NaN	NaN
-8.473124389071	-30.5951834023	115.802921295166	NaN	NaN	NaN	NaN	NaN	NaN
-8.473124389071	-31.3764334023	115.802921295166	NaN	NaN	NaN	NaN	NaN	NaN
-8.473124389071	-32.1576834023	115.802921295166	NaN	NaN	NaN	NaN	NaN	NaN
-8.473124389071	-32.9389334023	115.802921295166	NaN	NaN	NaN	NaN	NaN	NaN
-8.473124389071	166.2798165977	115.021671295166	NaN	NaN	NaN	NaN	NaN	NaN
-8.473124389071	165.4985665977	115.021671295166	NaN	NaN	NaN	NaN	NaN	NaN
-8.473124389071	164.7173165977	115.021671295166	NaN	NaN	NaN	NaN	NaN	NaN
-8.473124389071	163.9360665977	115.021671295166	NaN	NaN	NaN	NaN	NaN	NaN
-8.473124389071	163.1548165977	115.021671295166	NaN	NaN	NaN	NaN	NaN	NaN
-8.473124389071	162.3735665977	115.021671295166	NaN	NaN	NaN	NaN	NaN	NaN
-8.473124389071	161.5923165977	115.021671295166	NaN	NaN	NaN	NaN	NaN	NaN
-8.473124389071	160.8110665977	115.021671295166	NaN	NaN	NaN	NaN	NaN	NaN
-8.473124389071	160.0298165977	115.021671295166	NaN	NaN	NaN	NaN	NaN	NaN
-8.473124389071	159.2485665977	115.021671295166	NaN	NaN	NaN	NaN	NaN	NaN
-8.473124389071	158.4673165977	115.021671295166	NaN	NaN	NaN	NaN	NaN	NaN
-8.473124389071	157.6860665977	115.021671295166	NaN	NaN	NaN	NaN	NaN	NaN
-8.473124389071	156.9048165977	115.021671295166	NaN	NaN	NaN	NaN	NaN	NaN
-8.473124389071	156.1235665977	115.021671295166	NaN	NaN	NaN	NaN	NaN	NaN
-8.473124389071	155.3423165977	115.021671295166	NaN	NaN	NaN	NaN	NaN	NaN
-8.473124389071	154.5610665977	115.021671295166	NaN	NaN	NaN	NaN	NaN	NaN
-8.473124389071	153.7798165977	115.021671295166	NaN	NaN	NaN	NaN	NaN	NaN
-8.473124389071	152.9985665977	115.021671295166	NaN	NaN	NaN	NaN	NaN	NaN
-8.473124389071	152.2173165977	115.021671295166	NaN	NaN	NaN	NaN	NaN	NaN
-8.473124389071	151.4360665977	115.021671295166	NaN	NaN	NaN	NaN	NaN	NaN
-8.473124389071	150.6548165977	115.021671295166	NaN	NaN	NaN	NaN	NaN	NaN
-8.473124389071	149.8735665977	115.021671295166	NaN	NaN	NaN	NaN	NaN	NaN
-8.473124389071	149.0923165977	115.021671295166	NaN	NaN	NaN	NaN	NaN	NaN
-8.473124389071	148.3110665977	115.021671295166	NaN	NaN	NaN	NaN	NaN	NaN
-8.473124389071	147.5298165977	115.021671295166	NaN	NaN	NaN	NaN	NaN	NaN
-8.473124389071	146.7485665977	115.021671295166	NaN	NaN	NaN	NaN	NaN	NaN
-8.473124389071	145.9673165977	115.021671295166	NaN	NaN	NaN	NaN	NaN	NaN
-8.473124389071	145.1860665977	115.021671295166	NaN	NaN	NaN	NaN	NaN	NaN
-8.473124389071	144.4048165977	115.021671295166	NaN	NaN	NaN	NaN	NaN	NaN
-8.473124389071	143.6235665977	115.021671295166	NaN	NaN	NaN	NaN	NaN	NaN
-8.473124389071	142.8423165977	115.021671295166	NaN	NaN	NaN	NaN	NaN	NaN
-8.473124389071	142.0610665977	115.021671295166	NaN	NaN	NaN	NaN	NaN	NaN
-8.473124389071	141.2798165977	115.021671295166	NaN	NaN	NaN	NaN	NaN	NaN
-8.473124389071	140.4985665977	115.021671295166	NaN	NaN	NaN	NaN	NaN	NaN
-8.473124389071	139.7173165977	115.021671295166	NaN	NaN	NaN	NaN	NaN	NaN
-8.473124389071	138.9360665977	115.021671295166	NaN	NaN	NaN	NaN	NaN	NaN
-8.473124389071	138.1548165977	115.021671295166	NaN	NaN	NaN	NaN	NaN	NaN
-8.473124389071	137.3735665977	115.021671295166	NaN	NaN	NaN	NaN	NaN	NaN
-8.473124389071	136.5923165977	115.021671295166	NaN	NaN	NaN	NaN	NaN	NaN
-8.473124389071	135.8110665977	115.021671295166	NaN	NaN	NaN	NaN	NaN	NaN
-8.473124389071	135.0298165977	115.021671295166	NaN	NaN	NaN	NaN	NaN	NaN
-8.473124389071	134.2485665977	115.021671295166	NaN	NaN	NaN	NaN	NaN	NaN
-8.473124389071	133.4673165977	115.021671295166	NaN	NaN	NaN	NaN	NaN	NaN
-8.473124389071	132.6860665977	115.021671295166	NaN	NaN	NaN	NaN	NaN	NaN
-8.473124389071	131.9048165977	115.021671295166	NaN	NaN	NaN	NaN	NaN	NaN
-8.473124389071	131.1235665977	115.021671295166	NaN	NaN	NaN	NaN	NaN	NaN
-8.473124389071	130.3423165977	115.021671295166	NaN	NaN	NaN	NaN	NaN	NaN
-8.473124389071	129.5610665977	115.021671295166	NaN	NaN	NaN	NaN	NaN	NaN
-8.473124389071	128.7798165977	115.021671295166	NaN	NaN	NaN	NaN	NaN	NaN
-8.473124389071	127.9985665977	115.021671295166	NaN	NaN	NaN	NaN	NaN	NaN
-8.473124389071	127.2173165977	115.021671295166	NaN	NaN	NaN	NaN	NaN	NaN
-8.473124389071	126.4360665977	115.021671295166	NaN	NaN	NaN	NaN	NaN	NaN
-8.473124389071	125.6548165977	115.021671295166	NaN	NaN	NaN	NaN	NaN	NaN
-8.473124389071	124.8735665977	115.021671295166	NaN	NaN	NaN	NaN	NaN	NaN
-8.473124389071	124.0923165977	115.021671295166	NaN	NaN	NaN	NaN	NaN	NaN
-8.473124389071	123.3110665977	115.021671295166	NaN	NaN	NaN	NaN	NaN	NaN
-8.473124389071	122.5298165977	115.021671295166	NaN	NaN	NaN	NaN	NaN	NaN
-8.473124389071	121.7485665977	115.021671295166	NaN	NaN	NaN	NaN	NaN	NaN
-8.473124389071	120.9673165977	115.021671295166	NaN	NaN	NaN	NaN	NaN	NaN
-8.473124389071	120.1860665977	115.021671295166	NaN	NaN	NaN	NaN	NaN	NaN
-8.473124389071	119.4048165977	115.021671295166	NaN	NaN	NaN	NaN	NaN	NaN
-8.473124389071	118.6235665977	115.021671295166	NaN	NaN	NaN	NaN	NaN	NaN
-8.473124389071	117.8423165977	115.021671295166	NaN	NaN	NaN	NaN	NaN	NaN
-8.473124389071	117.0610665977	115.021671295166	NaN	NaN	NaN	NaN	NaN	NaN
-8.473124389071	116.2798165977	115.021671295166	NaN	NaN	NaN	NaN	NaN	NaN
-8.473124389071	115.4985665977	115.021671295166	NaN	NaN	NaN	NaN	NaN	NaN
-8.473124389071	114.7173165977	115.021671295166	NaN	NaN	NaN	NaN	NaN	NaN
-8.473124389071	113.9360665977	115.021671295166	NaN	NaN	NaN	NaN	NaN	NaN
-8.473124389071	113.1548165977	115.021671295166	NaN	NaN	NaN	NaN	NaN	NaN
-8.473124389071	112.3735665977	115.021671295166	NaN	NaN	NaN	NaN	NaN	NaN
-8.473124389071	111.5923165977	115.021671295166	NaN	NaN	NaN	NaN	NaN	NaN
-8.473124389071	110.8110665977	115.021671295166	NaN	NaN	NaN	NaN	NaN	NaN
-8.473124389071	110.0298165977	115.021671295166	NaN	NaN	NaN	NaN	NaN	NaN
-8.473124389071	109.2485665977	115.021671295166	NaN	NaN	NaN	NaN	NaN	NaN
-8.473124389071	108.4673165977	115.021671295166	NaN	NaN	NaN	NaN	NaN	NaN
-8.473124389071	107.6860665977	115.021671295166	NaN	NaN	NaN	NaN	NaN	NaN
-8.473124389071	106.9048165977	115.021671295166	NaN	NaN	NaN	NaN	NaN	NaN
-8.473124389071	106.1235665977	115.021671295166	NaN	NaN	NaN	NaN	NaN	NaN
-8.473124389071	105.3423165977	115.021671295166	NaN	NaN	NaN	NaN	NaN	NaN
-8.473124389071	104.5610665977	115.021671295166	NaN	NaN	NaN	NaN	NaN	NaN
-8.473124389071	103.7798165977	115.021671295166	NaN	NaN	NaN	NaN	NaN	NaN
-8.473124389071	102.9985665977	115.021671295166	NaN	NaN	NaN	NaN	NaN	NaN
-8.473124389071	102.2173165977	115.021671295166	NaN	NaN	NaN	NaN	NaN	NaN
-8.473124389071	101.4360665977	115.021671295166	NaN	NaN	NaN	NaN	NaN	NaN
-8.473124389071	100.6548165977	115.021671295166	NaN	NaN	NaN	NaN	NaN	NaN
-8.473124389071	99.8735665977	115.021671295166	NaN	NaN	NaN	NaN	NaN	NaN
-8.473124389071	99.0923165977	115.021671295166	NaN	NaN	NaN	NaN	NaN	NaN
-8.473124389071	98.3110665977	115.021671295166	NaN	NaN	NaN	NaN	NaN	NaN
-8.473124389071	97.5298165977	115.021671295166	NaN	NaN	NaN	NaN	NaN	NaN
-8.473124389071	96.7485665977	115.021671295166	NaN	NaN	NaN	NaN	NaN	NaN
-8.473124389071	95.9673165977	115.021671295166	NaN	NaN	NaN	NaN	NaN	NaN
-8.473124389071	95.1860665977	115.021671295166	NaN	NaN	NaN	NaN	NaN	NaN
-8.473124389071	94.4048165977	115.021671295166	NaN	NaN	NaN	NaN	NaN	NaN
-8.473124389071	93.6235665977	115.021671295166	NaN	NaN	NaN	NaN	NaN	NaN
-8.473124389071	92.8423165977	115.021671295166	NaN	NaN	NaN	NaN	NaN	NaN
-8.473124389071	92.0610665977	115.021671295166	NaN	NaN	NaN	NaN	NaN	NaN
-8.473124389071	91.2798165977	115.021671295166	NaN	NaN	NaN	NaN	NaN	NaN
-8.473124389071	90.4985665977	115.021671295166	NaN	NaN	NaN	NaN	NaN	NaN
-8.473124389071	89.7173165977	115.021671295166	NaN	NaN	NaN	NaN	NaN	NaN
-8.473124389071	88.9360665977	115.021671295166	NaN	NaN	NaN	NaN	NaN	NaN
-8.473124389071	88.1548165977	115.021671295166	NaN	NaN	NaN	NaN	NaN	NaN
-8.473124389071	87.3735665977	115.021671295166	NaN	NaN	NaN	NaN	NaN	NaN
-8.473124389071	86.5923165977	115.021671295166	NaN	NaN	NaN	NaN	NaN	NaN
-8.473124389071	85.8110665977	115.021671295166	NaN	NaN	NaN	NaN	NaN	NaN
-8.473124389071	85.0298165977	115.021671295166	NaN	NaN	NaN	NaN	NaN	NaN
-8.473124389071	84.2485665977	115.021671295166	NaN	NaN	NaN	NaN	NaN	NaN
-8.473124389071	83.4673165977	115.021671295166	NaN	NaN	NaN	NaN	NaN	NaN
-8.473124389071	82.6860665977	115.021671295166	NaN	NaN	NaN	NaN	NaN	NaN
-8.473124389071	81.9048165977	115.021671295166	NaN	NaN	NaN	NaN	NaN	NaN
-8.473124389071	81.1235665977	115.021671295166	NaN	NaN	NaN	NaN	NaN	NaN
-8.473124389071	80.3423165977	115.021671295166	NaN	NaN	NaN	NaN	NaN	NaN
-8.473124389071	79.5610665977	115.021671295166	NaN	NaN	NaN	NaN	NaN	NaN
-8.473124389071	78.7798165977	115.021671295166	NaN	NaN	NaN	NaN	NaN	NaN
-8.473124389071	77.9985665977	115.021671295166	NaN	NaN	NaN	NaN	NaN	NaN
-8.473124389071	77.2173165977	115.021671295166	NaN	NaN	NaN	NaN	NaN	NaN
-8.473124389071	76.4360665977	115.021671295166	NaN	NaN	NaN	NaN	NaN	NaN
-8.473124389071	75.6548165977	115.021671295166	NaN	NaN	NaN	NaN	NaN	NaN
-8.473124389071	74.8735665977	115.021671295166	NaN	NaN	NaN	NaN	NaN	NaN
-8.473124389071	74.0923165977	115.021671295166	NaN	NaN	NaN	NaN	NaN	NaN
-8.473124389071	73.3110665977	115.021671295166	NaN	NaN	NaN	NaN	NaN	NaN
-8.473124389071	72.5298165977	115.021671295166	NaN	NaN	NaN	NaN	NaN	NaN
-8.473124389071	71.7485665977	115.021671295166	NaN	NaN	NaN	NaN	NaN	NaN
-8.473124389071	70.9673165977	115.021671295166	NaN	NaN	NaN	NaN	NaN	NaN
-8.473124389071	70.1860665977	115.021671295166	NaN	NaN	NaN	NaN	NaN	NaN
-8.473124389071	69.4048165977	115.021671295166	NaN	NaN	NaN	NaN	NaN	NaN
-8.473124389071	68.6235665977	115.021671295166	NaN	NaN	NaN	NaN	NaN	NaN
-8.473124389071	67.8423165977	115.021671295166	NaN	NaN	NaN	NaN	NaN	NaN
-8.473124389071	67.0610665977	115.021671295166	NaN	NaN	NaN	NaN	NaN	NaN
-8.473124389071	66.2798165977	115.021671295166	NaN	NaN	NaN	NaN	NaN	NaN
-8.473124389071	65.4985665977	115.021671295166	NaN	NaN	NaN	NaN	NaN	NaN
-8.473124389071	64.7173165977	115.021671295166	NaN	NaN	NaN	NaN	NaN	NaN
-8.473124389071	63.9360665977	115.021671295166	NaN	NaN	NaN	NaN	NaN	NaN
-8.473124389071	63.1548165977	115.021671295166	NaN	NaN	NaN	NaN	NaN	NaN
-8.473124389071	62.3735665977	115.021671295166	NaN	NaN	NaN	NaN	NaN	NaN
-8.473124389071	61.5923165977	115.021671295166	NaN	NaN	NaN	NaN	NaN	NaN
-8.473124389071	60.8110665977	115.021671295166	NaN	NaN	NaN	NaN	NaN	NaN
-8.473124389071	60.0298165977	115.021671295166	NaN	NaN	NaN	NaN	NaN	NaN
-8.473124389071	59.2485665977	115.021671295166	NaN	NaN	NaN	NaN	NaN	NaN
-8.473124389071	58.4673165977	115.021671295166	NaN	NaN	NaN	NaN	NaN	NaN
-8.473124389071	57.6860665977	115.021671295166	NaN	NaN	NaN	NaN	NaN	NaN
-8.473124389071	56.9048165977	115.021671295166	NaN	NaN	NaN	NaN	NaN	NaN
-8.473124389071	56.1235665977	115.021671295166	NaN	NaN	NaN	NaN	NaN	NaN
-8.473124389071	55.3423165977	115.021671295166	NaN	NaN	NaN	NaN	NaN	NaN
-8.473124389071	54.5610665977	115.021671295166	NaN	NaN	NaN	NaN	NaN	NaN
-8.473124389071	53.7798165977	115.021671295166	NaN	NaN	NaN	NaN	NaN	NaN
-8.473124389071	52.9985665977	115.021671295166	NaN	NaN	NaN	NaN	NaN	NaN
-8.473124389071	52.2173165977	115.021671295166	NaN	NaN	NaN	NaN	NaN	NaN
-8.473124389071	51.4360665977	115.021671295166	NaN	NaN	NaN	NaN	NaN	NaN
-8.473124389071	50.6548165977	115.021671295166	NaN	NaN	NaN	NaN	NaN	NaN
-8.473124389071	49.8735665977	115.021671295166	NaN	NaN	NaN	NaN	NaN	NaN
-8.473124389071	49.0923165977	115.021671295166	NaN	NaN	NaN	NaN	NaN	NaN
-8.473124389071	48.3110665977	115.021671295166	NaN	NaN	NaN	NaN	NaN	NaN
-8.473124389071	47.5298165977	115.021671295166	NaN	NaN	NaN	NaN	NaN	NaN
-8.473124389071	46.7485665977	115.021671295166	NaN	NaN	NaN	NaN	NaN	NaN
-8.473124389071	45.9673165977	115.021671295166	NaN	NaN	NaN	NaN	NaN	NaN
-8.473124389071	45.1860665977	115.021671295166	NaN	NaN	NaN	NaN	NaN	NaN
-8.473124389071	44.4048165977	115.021671295166	NaN	NaN	NaN	NaN	NaN	NaN
-8.473124389071	43.6235665977	115.021671295166	NaN	NaN	NaN	NaN	NaN	NaN
-8.473124389071	42.8423165977	115.021671295166	NaN	NaN	NaN	NaN	NaN	NaN
-8.473124389071	42.0610665977	115.021671295166	NaN	NaN	NaN	NaN	NaN	NaN
-8.473124389071	41.2798165977	115.021671295166	NaN	NaN	NaN	NaN	NaN	NaN
-8.473124389071	40.4985665977	115.021671295166	NaN	NaN	NaN	NaN	NaN	NaN
-8.473124389071	39.7173165977	115.021671295166	NaN	NaN	NaN	NaN	NaN	NaN
-8.473124389071	38.9360665977	115.021671295166	NaN	NaN	NaN	NaN	NaN	NaN
-8.473124389071	38.1548165977	115.021671295166	NaN	NaN	NaN	NaN	NaN	NaN
-8.473124389071	37.3735665977	115.021671295166	NaN	NaN	NaN	NaN	NaN	NaN
-8.473124389071	36.5923165977	115.021671295166	NaN	NaN	NaN	NaN	NaN	NaN
-8.473124389071	35.8110665977	115.021671295166	NaN	NaN	NaN	NaN	NaN	NaN
-8.473124389071	35.0298165977	115.021671295166	NaN	NaN	NaN	NaN	NaN	NaN
-8.473124389071	34.2485665977	115.021671295166	NaN	NaN	NaN	NaN	NaN	NaN
-8.473124389071	33.4673165977	115.021671295166	NaN	NaN	NaN	NaN	NaN	NaN
-8.473124389071	32.6860665977	115.021671295166	NaN	NaN	NaN	NaN	NaN	NaN
-8.473124389071	31.9048165977	115.021671295166	NaN	NaN	NaN	NaN	NaN	NaN
-8.473124389071	31.1235665977	115.021671295166	NaN	NaN	NaN	NaN	NaN	NaN
-8.473124389071	30.3423165977	115.021671295166	NaN	NaN	NaN	NaN	NaN	NaN
-8.473124389071	29.5610665977	115.021671295166	NaN	NaN	NaN	NaN	NaN	NaN
-8.473124389071	28.7798165977	115.021671295166	NaN	NaN	NaN	NaN	NaN	NaN
-8.473124389071	27.9985665977	115.021671295166	NaN	NaN	NaN	NaN	NaN	NaN
-8.473124389071	27.2173165977	115.021671295166	NaN	NaN	NaN	NaN	NaN	NaN
-8.473124389071	26.4360665977	115.021671295166	NaN	NaN	NaN	NaN	NaN	NaN
-8.473124389071	25.6548165977	115.021671295166	NaN	NaN	NaN	NaN	NaN	NaN
-8.473124389071	24.8735665977	115.021671295166	NaN	NaN	NaN	NaN	NaN	NaN
-8.473124389071	24.0923165977	115.021671295166	NaN	NaN	NaN	NaN	NaN	NaN
-8.473124389071	23.3110665977	115.021671295166	NaN	NaN	NaN	NaN	NaN	NaN
-8.473124389071	22.5298165977	115.021671295166	NaN	NaN	NaN	NaN	NaN	NaN
-8.473124389071	21.7485665977	115.021671295166	NaN	NaN	NaN	NaN	NaN	NaN
-8.473124389071	20.9673165977	115.021671295166	NaN	NaN	NaN	NaN	NaN	NaN
-8.473124389071	20.1860665977	115.021671295166	NaN	NaN	NaN	NaN	NaN	NaN
-8.473124389071	19.4048165977	115.021671295166	NaN	NaN	NaN	NaN	NaN	NaN
-8.473124389071	18.6235665977	115.021671295166	NaN	NaN	NaN	NaN	NaN	NaN
-8.473124389071	17.8423165977	115.021671295166	NaN	NaN	NaN	NaN	NaN	NaN
-8.473124389071	17.0610665977	115.021671295166	NaN	NaN	NaN	NaN	NaN	NaN
-8.473124389071	16.2798165977	115.021671295166	NaN	NaN	NaN	NaN	NaN	NaN
-8.473124389071	15.4985665977	115.021671295166	NaN	NaN	NaN	NaN	NaN	NaN
-8.473124389071	14.7173165977	115.021671295166	NaN	NaN	NaN	NaN	NaN	NaN
-8.473124389071	13.9360665977	115.021671295166	NaN	NaN	NaN	NaN	NaN	NaN
-8.473124389071	13.1548165977	115.021671295166	NaN	NaN	NaN	NaN	NaN	NaN
-8.473124389071	12.3735665977	115.021671295166	NaN	NaN	NaN	NaN	NaN	NaN
-8.473124389071	11.5923165977	115.021671295166	NaN	NaN	NaN	NaN	NaN	NaN
-8.473124389071	10.8110665977	115.021671295166	NaN	NaN	NaN	NaN	NaN	NaN
-8.473124389071	10.0298165977	115.021671295166	NaN	NaN	NaN	NaN	NaN	NaN
-8.473124389071	9.24856659770001	115.021671295166	NaN	NaN	NaN	NaN	NaN	NaN
-8.473124389071	8.46731659770001	115.021671295166	NaN	NaN	NaN	NaN	NaN	NaN
-8.473124389071	7.68606659770001	115.021671295166	NaN	NaN	NaN	NaN	NaN	NaN
-8.473124389071	6.90481659770001	115.021671295166	NaN	NaN	NaN	NaN	NaN	NaN
-8.473124389071	6.12356659770001	115.021671295166	NaN	NaN	NaN	NaN	NaN	NaN
-8.473124389071	5.34231659770001	115.021671295166	NaN	NaN	NaN	NaN	NaN	NaN
-8.473124389071	4.56106659770001	115.021671295166	NaN	NaN	NaN	NaN	NaN	NaN
-8.473124389071	3.77981659770001	115.021671295166	NaN	NaN	NaN	NaN	NaN	NaN
-8.473124389071	2.99856659770001	115.021671295166	NaN	NaN	NaN	NaN	NaN	NaN
-8.473124389071	2.21731659770001	115.021671295166	NaN	NaN	NaN	NaN	NaN	NaN
-8.473124389071	1.43606659770001	115.021671295166	NaN	NaN	NaN	NaN	NaN	NaN
-8.473124389071	0.654816597700005	115.021671295166	NaN	NaN	NaN	NaN	NaN	NaN
-8.473124389071	-0.126433402299995	115.021671295166	NaN	NaN	NaN	NaN	NaN	NaN
-8.473124389071	-0.907683402299995	115.021671295166	NaN	NaN	NaN	NaN	NaN	NaN
-8.473124389071	-1.68893340229999	115.021671295166	NaN	NaN	NaN	NaN	NaN	NaN
-8.473124389071	-2.47018340229999	115.021671295166	NaN	NaN	NaN	NaN	NaN	NaN
-8.473124389071	-3.25143340229999	115.021671295166	NaN	NaN	NaN	NaN	NaN	NaN
-8.473124389071	-4.03268340229999	115.021671295166	NaN	NaN	NaN	NaN	NaN	NaN
-8.473124389071	-4.81393340229999	115.021671295166	NaN	NaN	NaN	NaN	NaN	NaN
-8.473124389071	-5.59518340229999	115.021671295166	NaN	NaN	NaN	NaN	NaN	NaN
-8.473124389071	-6.37643340229999	115.021671295166	NaN	NaN	NaN	NaN	NaN	NaN
-8.473124389071	-7.15768340229999	115.021671295166	NaN	NaN	NaN	NaN	NaN	NaN
-8.473124389071	-7.93893340229999	115.021671295166	NaN	NaN	NaN	NaN	NaN	NaN
-8.473124389071	-8.72018340229999	115.021671295166	NaN	NaN	NaN	NaN	NaN	NaN
-8.473124389071	-9.50143340229999	115.021671295166	NaN	NaN	NaN	NaN	NaN	NaN
-8.473124389071	-10.2826834023	115.021671295166	NaN	NaN	NaN	NaN	NaN	NaN
-8.473124389071	-11.0639334023	115.021671295166	NaN	NaN	NaN	NaN	NaN	NaN
-8.473124389071	-11.8451834023	115.021671295166	NaN	NaN	NaN	NaN	NaN	NaN
-8.473124389071	-12.6264334023	115.021671295166	NaN	NaN	NaN	NaN	NaN	NaN
-8.473124389071	-13.4076834023	115.021671295166	NaN	NaN	NaN	NaN	NaN	NaN
-8.473124389071	-14.1889334023	115.021671295166	NaN	NaN	NaN	NaN	NaN	NaN
-8.473124389071	-14.9701834023	115.021671295166	NaN	NaN	NaN	NaN	NaN	NaN
-8.473124389071	-15.7514334023	115.021671295166	NaN	NaN	NaN	NaN	NaN	NaN
-8.473124389071	-16.5326834023	115.021671295166	NaN	NaN	NaN	NaN	NaN	NaN
-8.473124389071	-17.3139334023	115.021671295166	NaN	NaN	NaN	NaN	NaN	NaN
-8.473124389071	-18.0951834023	115.021671295166	NaN	NaN	NaN	NaN	NaN	NaN
-8.473124389071	-18.8764334023	115.021671295166	NaN	NaN	NaN	NaN	NaN	NaN
-8.473124389071	-19.6576834023	115.021671295166	NaN	NaN	NaN	NaN	NaN	NaN
-8.473124389071	-20.4389334023	115.021671295166	NaN	NaN	NaN	NaN	NaN	NaN
-8.473124389071	-21.2201834023	115.021671295166	NaN	NaN	NaN	NaN	NaN	NaN
-8.473124389071	-22.0014334023	115.021671295166	NaN	NaN	NaN	NaN	NaN	NaN
-8.473124389071	-22.7826834023	115.021671295166	NaN	NaN	NaN	NaN	NaN	NaN
-8.473124389071	-23.5639334023	115.021671295166	NaN	NaN	NaN	NaN	NaN	NaN
-8.473124389071	-24.3451834023	115.021671295166	NaN	NaN	NaN	NaN	NaN	NaN
-8.473124389071	-25.1264334023	115.021671295166	NaN	NaN	NaN	NaN	NaN	NaN
-8.473124389071	-25.9076834023	115.021671295166	NaN	NaN	NaN	NaN	NaN	NaN
-8.473124389071	-26.6889334023	115.021671295166	NaN	NaN	NaN	NaN	NaN	NaN
-8.473124389071	-27.4701834023	115.021671295166	NaN	NaN	NaN	NaN	NaN	NaN
-8.473124389071	-28.2514334023	115.021671295166	NaN	NaN	NaN	NaN	NaN	NaN
-8.473124389071	-29.0326834023	115.021671295166	NaN	NaN	NaN	NaN	NaN	NaN
-8.473124389071	-29.8139334023	115.021671295166	NaN	NaN	NaN	NaN	NaN	NaN
-8.473124389071	-30.5951834023	115.021671295166	NaN	NaN	NaN	NaN	NaN	NaN
-8.473124389071	-31.3764334023	115.021671295166	NaN	NaN	NaN	NaN	NaN	NaN
-8.473124389071	-32.1576834023	115.021671295166	NaN	NaN	NaN	NaN	NaN	NaN
-8.473124389071	-32.9389334023	115.021671295166	NaN	NaN	NaN	NaN	NaN	NaN
-8.473124389071	166.2798165977	114.240421295166	NaN	NaN	NaN	NaN	NaN	NaN
-8.473124389071	165.4985665977	114.240421295166	NaN	NaN	NaN	NaN	NaN	NaN
-8.473124389071	164.7173165977	114.240421295166	NaN	NaN	NaN	NaN	NaN	NaN
-8.473124389071	163.9360665977	114.240421295166	NaN	NaN	NaN	NaN	NaN	NaN
-8.473124389071	163.1548165977	114.240421295166	NaN	NaN	NaN	NaN	NaN	NaN
-8.473124389071	162.3735665977	114.240421295166	NaN	NaN	NaN	NaN	NaN	NaN
-8.473124389071	161.5923165977	114.240421295166	NaN	NaN	NaN	NaN	NaN	NaN
-8.473124389071	160.8110665977	114.240421295166	NaN	NaN	NaN	NaN	NaN	NaN
-8.473124389071	160.0298165977	114.240421295166	NaN	NaN	NaN	NaN	NaN	NaN
-8.473124389071	159.2485665977	114.240421295166	NaN	NaN	NaN	NaN	NaN	NaN
-8.473124389071	158.4673165977	114.240421295166	NaN	NaN	NaN	NaN	NaN	NaN
-8.473124389071	157.6860665977	114.240421295166	NaN	NaN	NaN	NaN	NaN	NaN
-8.473124389071	156.9048165977	114.240421295166	NaN	NaN	NaN	NaN	NaN	NaN
-8.473124389071	156.1235665977	114.240421295166	NaN	NaN	NaN	NaN	NaN	NaN
-8.473124389071	155.3423165977	114.240421295166	NaN	NaN	NaN	NaN	NaN	NaN
-8.473124389071	154.5610665977	114.240421295166	NaN	NaN	NaN	NaN	NaN	NaN
-8.473124389071	153.7798165977	114.240421295166	NaN	NaN	NaN	NaN	NaN	NaN
-8.473124389071	152.9985665977	114.240421295166	NaN	NaN	NaN	NaN	NaN	NaN
-8.473124389071	152.2173165977	114.240421295166	NaN	NaN	NaN	NaN	NaN	NaN
-8.473124389071	151.4360665977	114.240421295166	NaN	NaN	NaN	NaN	NaN	NaN
-8.473124389071	150.6548165977	114.240421295166	NaN	NaN	NaN	NaN	NaN	NaN
-8.473124389071	149.8735665977	114.240421295166	NaN	NaN	NaN	NaN	NaN	NaN
-8.473124389071	149.0923165977	114.240421295166	NaN	NaN	NaN	NaN	NaN	NaN
-8.473124389071	148.3110665977	114.240421295166	NaN	NaN	NaN	NaN	NaN	NaN
-8.473124389071	147.5298165977	114.240421295166	NaN	NaN	NaN	NaN	NaN	NaN
-8.473124389071	146.7485665977	114.240421295166	NaN	NaN	NaN	NaN	NaN	NaN
-8.473124389071	145.9673165977	114.240421295166	NaN	NaN	NaN	NaN	NaN	NaN
-8.473124389071	145.1860665977	114.240421295166	NaN	NaN	NaN	NaN	NaN	NaN
-8.473124389071	144.4048165977	114.240421295166	NaN	NaN	NaN	NaN	NaN	NaN
-8.473124389071	143.6235665977	114.240421295166	NaN	NaN	NaN	NaN	NaN	NaN
-8.473124389071	142.8423165977	114.240421295166	NaN	NaN	NaN	NaN	NaN	NaN
-8.473124389071	142.0610665977	114.240421295166	NaN	NaN	NaN	NaN	NaN	NaN
-8.473124389071	141.2798165977	114.240421295166	NaN	NaN	NaN	NaN	NaN	NaN
-8.473124389071	140.4985665977	114.240421295166	NaN	NaN	NaN	NaN	NaN	NaN
-8.473124389071	139.7173165977	114.240421295166	NaN	NaN	NaN	NaN	NaN	NaN
-8.473124389071	138.9360665977	114.240421295166	NaN	NaN	NaN	NaN	NaN	NaN
-8.473124389071	138.1548165977	114.240421295166	NaN	NaN	NaN	NaN	NaN	NaN
-8.473124389071	137.3735665977	114.240421295166	NaN	NaN	NaN	NaN	NaN	NaN
-8.473124389071	136.5923165977	114.240421295166	NaN	NaN	NaN	NaN	NaN	NaN
-8.473124389071	135.8110665977	114.240421295166	NaN	NaN	NaN	NaN	NaN	NaN
-8.473124389071	135.0298165977	114.240421295166	NaN	NaN	NaN	NaN	NaN	NaN
-8.473124389071	134.2485665977	114.240421295166	NaN	NaN	NaN	NaN	NaN	NaN
-8.473124389071	133.4673165977	114.240421295166	NaN	NaN	NaN	NaN	NaN	NaN
-8.473124389071	132.6860665977	114.240421295166	NaN	NaN	NaN	NaN	NaN	NaN
-8.473124389071	131.9048165977	114.240421295166	NaN	NaN	NaN	NaN	NaN	NaN
-8.473124389071	131.1235665977	114.240421295166	NaN	NaN	NaN	NaN	NaN	NaN
-8.473124389071	130.3423165977	114.240421295166	NaN	NaN	NaN	NaN	NaN	NaN
-8.473124389071	129.5610665977	114.240421295166	NaN	NaN	NaN	NaN	NaN	NaN
-8.473124389071	128.7798165977	114.240421295166	NaN	NaN	NaN	NaN	NaN	NaN
-8.473124389071	127.9985665977	114.240421295166	NaN	NaN	NaN	NaN	NaN	NaN
-8.473124389071	127.2173165977	114.240421295166	NaN	NaN	NaN	NaN	NaN	NaN
-8.473124389071	126.4360665977	114.240421295166	NaN	NaN	NaN	NaN	NaN	NaN
-8.473124389071	125.6548165977	114.240421295166	NaN	NaN	NaN	NaN	NaN	NaN
-8.473124389071	124.8735665977	114.240421295166	NaN	NaN	NaN	NaN	NaN	NaN
-8.473124389071	124.0923165977	114.240421295166	NaN	NaN	NaN	NaN	NaN	NaN
-8.473124389071	123.3110665977	114.240421295166	NaN	NaN	NaN	NaN	NaN	NaN
-8.473124389071	122.5298165977	114.240421295166	NaN	NaN	NaN	NaN	NaN	NaN
-8.473124389071	121.7485665977	114.240421295166	NaN	NaN	NaN	NaN	NaN	NaN
-8.473124389071	120.9673165977	114.240421295166	NaN	NaN	NaN	NaN	NaN	NaN
-8.473124389071	120.1860665977	114.240421295166	NaN	NaN	NaN	NaN	NaN	NaN
-8.473124389071	119.4048165977	114.240421295166	NaN	NaN	NaN	NaN	NaN	NaN
-8.473124389071	118.6235665977	114.240421295166	NaN	NaN	NaN	NaN	NaN	NaN
-8.473124389071	117.8423165977	114.240421295166	NaN	NaN	NaN	NaN	NaN	NaN
-8.473124389071	117.0610665977	114.240421295166	NaN	NaN	NaN	NaN	NaN	NaN
-8.473124389071	116.2798165977	114.240421295166	NaN	NaN	NaN	NaN	NaN	NaN
-8.473124389071	115.4985665977	114.240421295166	NaN	NaN	NaN	NaN	NaN	NaN
-8.473124389071	114.7173165977	114.240421295166	NaN	NaN	NaN	NaN	NaN	NaN
-8.473124389071	113.9360665977	114.240421295166	NaN	NaN	NaN	NaN	NaN	NaN
-8.473124389071	113.1548165977	114.240421295166	NaN	NaN	NaN	NaN	NaN	NaN
-8.473124389071	112.3735665977	114.240421295166	NaN	NaN	NaN	NaN	NaN	NaN
-8.473124389071	111.5923165977	114.240421295166	NaN	NaN	NaN	NaN	NaN	NaN
-8.473124389071	110.8110665977	114.240421295166	NaN	NaN	NaN	NaN	NaN	NaN
-8.473124389071	110.0298165977	114.240421295166	NaN	NaN	NaN	NaN	NaN	NaN
-8.473124389071	109.2485665977	114.240421295166	NaN	NaN	NaN	NaN	NaN	NaN
-8.473124389071	108.4673165977	114.240421295166	NaN	NaN	NaN	NaN	NaN	NaN
-8.473124389071	107.6860665977	114.240421295166	NaN	NaN	NaN	NaN	NaN	NaN
-8.473124389071	106.9048165977	114.240421295166	NaN	NaN	NaN	NaN	NaN	NaN
-8.473124389071	106.1235665977	114.240421295166	NaN	NaN	NaN	NaN	NaN	NaN
-8.473124389071	105.3423165977	114.240421295166	NaN	NaN	NaN	NaN	NaN	NaN
-8.473124389071	104.5610665977	114.240421295166	NaN	NaN	NaN	NaN	NaN	NaN
-8.473124389071	103.7798165977	114.240421295166	NaN	NaN	NaN	NaN	NaN	NaN
-8.473124389071	102.9985665977	114.240421295166	NaN	NaN	NaN	NaN	NaN	NaN
-8.473124389071	102.2173165977	114.240421295166	NaN	NaN	NaN	NaN	NaN	NaN
-8.473124389071	101.4360665977	114.240421295166	NaN	NaN	NaN	NaN	NaN	NaN
-8.473124389071	100.6548165977	114.240421295166	NaN	NaN	NaN	NaN	NaN	NaN
-8.473124389071	99.8735665977	114.240421295166	NaN	NaN	NaN	NaN	NaN	NaN
-8.473124389071	99.0923165977	114.240421295166	NaN	NaN	NaN	NaN	NaN	NaN
-8.473124389071	98.3110665977	114.240421295166	NaN	NaN	NaN	NaN	NaN	NaN
-8.473124389071	97.5298165977	114.240421295166	NaN	NaN	NaN	NaN	NaN	NaN
-8.473124389071	96.7485665977	114.240421295166	NaN	NaN	NaN	NaN	NaN	NaN
-8.473124389071	95.9673165977	114.240421295166	NaN	NaN	NaN	NaN	NaN	NaN
-8.473124389071	95.1860665977	114.240421295166	NaN	NaN	NaN	NaN	NaN	NaN
-8.473124389071	94.4048165977	114.240421295166	NaN	NaN	NaN	NaN	NaN	NaN
-8.473124389071	93.6235665977	114.240421295166	NaN	NaN	NaN	NaN	NaN	NaN
-8.473124389071	92.8423165977	114.240421295166	NaN	NaN	NaN	NaN	NaN	NaN
-8.473124389071	92.0610665977	114.240421295166	NaN	NaN	NaN	NaN	NaN	NaN
-8.473124389071	91.2798165977	114.240421295166	NaN	NaN	NaN	NaN	NaN	NaN
-8.473124389071	90.4985665977	114.240421295166	NaN	NaN	NaN	NaN	NaN	NaN
-8.473124389071	89.7173165977	114.240421295166	NaN	NaN	NaN	NaN	NaN	NaN
-8.473124389071	88.9360665977	114.240421295166	NaN	NaN	NaN	NaN	NaN	NaN
-8.473124389071	88.1548165977	114.240421295166	NaN	NaN	NaN	NaN	NaN	NaN
-8.473124389071	87.3735665977	114.240421295166	NaN	NaN	NaN	NaN	NaN	NaN
-8.473124389071	86.5923165977	114.240421295166	NaN	NaN	NaN	NaN	NaN	NaN
-8.473124389071	85.8110665977	114.240421295166	NaN	NaN	NaN	NaN	NaN	NaN
-8.473124389071	85.0298165977	114.240421295166	NaN	NaN	NaN	NaN	NaN	NaN
-8.473124389071	84.2485665977	114.240421295166	NaN	NaN	NaN	NaN	NaN	NaN
-8.473124389071	83.4673165977	114.240421295166	NaN	NaN	NaN	NaN	NaN	NaN
-8.473124389071	82.6860665977	114.240421295166	NaN	NaN	NaN	NaN	NaN	NaN
-8.473124389071	81.9048165977	114.240421295166	NaN	NaN	NaN	NaN	NaN	NaN
-8.473124389071	81.1235665977	114.240421295166	NaN	NaN	NaN	NaN	NaN	NaN
-8.473124389071	80.3423165977	114.240421295166	NaN	NaN	NaN	NaN	NaN	NaN
-8.473124389071	79.5610665977	114.240421295166	NaN	NaN	NaN	NaN	NaN	NaN
-8.473124389071	78.7798165977	114.240421295166	NaN	NaN	NaN	NaN	NaN	NaN
-8.473124389071	77.9985665977	114.240421295166	NaN	NaN	NaN	NaN	NaN	NaN
-8.473124389071	77.2173165977	114.240421295166	NaN	NaN	NaN	NaN	NaN	NaN
-8.473124389071	76.4360665977	114.240421295166	NaN	NaN	NaN	NaN	NaN	NaN
-8.473124389071	75.6548165977	114.240421295166	NaN	NaN	NaN	NaN	NaN	NaN
-8.473124389071	74.8735665977	114.240421295166	NaN	NaN	NaN	NaN	NaN	NaN
-8.473124389071	74.0923165977	114.240421295166	NaN	NaN	NaN	NaN	NaN	NaN
-8.473124389071	73.3110665977	114.240421295166	NaN	NaN	NaN	NaN	NaN	NaN
-8.473124389071	72.5298165977	114.240421295166	NaN	NaN	NaN	NaN	NaN	NaN
-8.473124389071	71.7485665977	114.240421295166	NaN	NaN	NaN	NaN	NaN	NaN
-8.473124389071	70.9673165977	114.240421295166	NaN	NaN	NaN	NaN	NaN	NaN
-8.473124389071	70.1860665977	114.240421295166	NaN	NaN	NaN	NaN	NaN	NaN
-8.473124389071	69.4048165977	114.240421295166	NaN	NaN	NaN	NaN	NaN	NaN
-8.473124389071	68.6235665977	114.240421295166	NaN	NaN	NaN	NaN	NaN	NaN
-8.473124389071	67.8423165977	114.240421295166	NaN	NaN	NaN	NaN	NaN	NaN
-8.473124389071	67.0610665977	114.240421295166	NaN	NaN	NaN	NaN	NaN	NaN
-8.473124389071	66.2798165977	114.240421295166	NaN	NaN	NaN	NaN	NaN	NaN
-8.473124389071	65.4985665977	114.240421295166	NaN	NaN	NaN	NaN	NaN	NaN
-8.473124389071	64.7173165977	114.240421295166	NaN	NaN	NaN	NaN	NaN	NaN
-8.473124389071	63.9360665977	114.240421295166	NaN	NaN	NaN	NaN	NaN	NaN
-8.473124389071	63.1548165977	114.240421295166	NaN	NaN	NaN	NaN	NaN	NaN
-8.473124389071	62.3735665977	114.240421295166	NaN	NaN	NaN	NaN	NaN	NaN
-8.473124389071	61.5923165977	114.240421295166	NaN	NaN	NaN	NaN	NaN	NaN
-8.473124389071	60.8110665977	114.240421295166	NaN	NaN	NaN	NaN	NaN	NaN
-8.473124389071	60.0298165977	114.240421295166	NaN	NaN	NaN	NaN	NaN	NaN
-8.473124389071	59.2485665977	114.240421295166	NaN	NaN	NaN	NaN	NaN	NaN
-8.473124389071	58.4673165977	114.240421295166	NaN	NaN	NaN	NaN	NaN	NaN
-8.473124389071	57.6860665977	114.240421295166	NaN	NaN	NaN	NaN	NaN	NaN
-8.473124389071	56.9048165977	114.240421295166	NaN	NaN	NaN	NaN	NaN	NaN
-8.473124389071	56.1235665977	114.240421295166	NaN	NaN	NaN	NaN	NaN	NaN
-8.473124389071	55.3423165977	114.240421295166	NaN	NaN	NaN	NaN	NaN	NaN
-8.473124389071	54.5610665977	114.240421295166	NaN	NaN	NaN	NaN	NaN	NaN
-8.473124389071	53.7798165977	114.240421295166	NaN	NaN	NaN	NaN	NaN	NaN
-8.473124389071	52.9985665977	114.240421295166	NaN	NaN	NaN	NaN	NaN	NaN
-8.473124389071	52.2173165977	114.240421295166	NaN	NaN	NaN	NaN	NaN	NaN
-8.473124389071	51.4360665977	114.240421295166	NaN	NaN	NaN	NaN	NaN	NaN
-8.473124389071	50.6548165977	114.240421295166	NaN	NaN	NaN	NaN	NaN	NaN
-8.473124389071	49.8735665977	114.240421295166	NaN	NaN	NaN	NaN	NaN	NaN
-8.473124389071	49.0923165977	114.240421295166	NaN	NaN	NaN	NaN	NaN	NaN
-8.473124389071	48.3110665977	114.240421295166	NaN	NaN	NaN	NaN	NaN	NaN
-8.473124389071	47.5298165977	114.240421295166	NaN	NaN	NaN	NaN	NaN	NaN
-8.473124389071	46.7485665977	114.240421295166	NaN	NaN	NaN	NaN	NaN	NaN
-8.473124389071	45.9673165977	114.240421295166	NaN	NaN	NaN	NaN	NaN	NaN
-8.473124389071	45.1860665977	114.240421295166	NaN	NaN	NaN	NaN	NaN	NaN
-8.473124389071	44.4048165977	114.240421295166	NaN	NaN	NaN	NaN	NaN	NaN
-8.473124389071	43.6235665977	114.240421295166	NaN	NaN	NaN	NaN	NaN	NaN
-8.473124389071	42.8423165977	114.240421295166	NaN	NaN	NaN	NaN	NaN	NaN
-8.473124389071	42.0610665977	114.240421295166	NaN	NaN	NaN	NaN	NaN	NaN
-8.473124389071	41.2798165977	114.240421295166	NaN	NaN	NaN	NaN	NaN	NaN
-8.473124389071	40.4985665977	114.240421295166	NaN	NaN	NaN	NaN	NaN	NaN
-8.473124389071	39.7173165977	114.240421295166	NaN	NaN	NaN	NaN	NaN	NaN
-8.473124389071	38.9360665977	114.240421295166	NaN	NaN	NaN	NaN	NaN	NaN
-8.473124389071	38.1548165977	114.240421295166	NaN	NaN	NaN	NaN	NaN	NaN
-8.473124389071	37.3735665977	114.240421295166	NaN	NaN	NaN	NaN	NaN	NaN
-8.473124389071	36.5923165977	114.240421295166	NaN	NaN	NaN	NaN	NaN	NaN
-8.473124389071	35.8110665977	114.240421295166	NaN	NaN	NaN	NaN	NaN	NaN
-8.473124389071	35.0298165977	114.240421295166	NaN	NaN	NaN	NaN	NaN	NaN
-8.473124389071	34.2485665977	114.240421295166	NaN	NaN	NaN	NaN	NaN	NaN
-8.473124389071	33.4673165977	114.240421295166	NaN	NaN	NaN	NaN	NaN	NaN
-8.473124389071	32.6860665977	114.240421295166	NaN	NaN	NaN	NaN	NaN	NaN
-8.473124389071	31.9048165977	114.240421295166	NaN	NaN	NaN	NaN	NaN	NaN
-8.473124389071	31.1235665977	114.240421295166	NaN	NaN	NaN	NaN	NaN	NaN
-8.473124389071	30.3423165977	114.240421295166	NaN	NaN	NaN	NaN	NaN	NaN
-8.473124389071	29.5610665977	114.240421295166	NaN	NaN	NaN	NaN	NaN	NaN
-8.473124389071	28.7798165977	114.240421295166	NaN	NaN	NaN	NaN	NaN	NaN
-8.473124389071	27.9985665977	114.240421295166	NaN	NaN	NaN	NaN	NaN	NaN
-8.473124389071	27.2173165977	114.240421295166	NaN	NaN	NaN	NaN	NaN	NaN
-8.473124389071	26.4360665977	114.240421295166	NaN	NaN	NaN	NaN	NaN	NaN
-8.473124389071	25.6548165977	114.240421295166	NaN	NaN	NaN	NaN	NaN	NaN
-8.473124389071	24.8735665977	114.240421295166	NaN	NaN	NaN	NaN	NaN	NaN
-8.473124389071	24.0923165977	114.240421295166	NaN	NaN	NaN	NaN	NaN	NaN
-8.473124389071	23.3110665977	114.240421295166	NaN	NaN	NaN	NaN	NaN	NaN
-8.473124389071	22.5298165977	114.240421295166	NaN	NaN	NaN	NaN	NaN	NaN
-8.473124389071	21.7485665977	114.240421295166	NaN	NaN	NaN	NaN	NaN	NaN
-8.473124389071	20.9673165977	114.240421295166	NaN	NaN	NaN	NaN	NaN	NaN
-8.473124389071	20.1860665977	114.240421295166	NaN	NaN	NaN	NaN	NaN	NaN
-8.473124389071	19.4048165977	114.240421295166	NaN	NaN	NaN	NaN	NaN	NaN
-8.473124389071	18.6235665977	114.240421295166	NaN	NaN	NaN	NaN	NaN	NaN
-8.473124389071	17.8423165977	114.240421295166	NaN	NaN	NaN	NaN	NaN	NaN
-8.473124389071	17.0610665977	114.240421295166	NaN	NaN	NaN	NaN	NaN	NaN
-8.473124389071	16.2798165977	114.240421295166	NaN	NaN	NaN	NaN	NaN	NaN
-8.473124389071	15.4985665977	114.240421295166	NaN	NaN	NaN	NaN	NaN	NaN
-8.473124389071	14.7173165977	114.240421295166	NaN	NaN	NaN	NaN	NaN	NaN
-8.473124389071	13.9360665977	114.240421295166	NaN	NaN	NaN	NaN	NaN	NaN
-8.473124389071	13.1548165977	114.240421295166	NaN	NaN	NaN	NaN	NaN	NaN
-8.473124389071	12.3735665977	114.240421295166	NaN	NaN	NaN	NaN	NaN	NaN
-8.473124389071	11.5923165977	114.240421295166	NaN	NaN	NaN	NaN	NaN	NaN
-8.473124389071	10.8110665977	114.240421295166	NaN	NaN	NaN	NaN	NaN	NaN
-8.473124389071	10.0298165977	114.240421295166	NaN	NaN	NaN	NaN	NaN	NaN
-8.473124389071	9.24856659770001	114.240421295166	NaN	NaN	NaN	NaN	NaN	NaN
-8.473124389071	8.46731659770001	114.240421295166	NaN	NaN	NaN	NaN	NaN	NaN
-8.473124389071	7.68606659770001	114.240421295166	NaN	NaN	NaN	NaN	NaN	NaN
-8.473124389071	6.90481659770001	114.240421295166	NaN	NaN	NaN	NaN	NaN	NaN
-8.473124389071	6.12356659770001	114.240421295166	NaN	NaN	NaN	NaN	NaN	NaN
-8.473124389071	5.34231659770001	114.240421295166	NaN	NaN	NaN	NaN	NaN	NaN
-8.473124389071	4.56106659770001	114.240421295166	NaN	NaN	NaN	NaN	NaN	NaN
-8.473124389071	3.77981659770001	114.240421295166	NaN	NaN	NaN	NaN	NaN	NaN
-8.473124389071	2.99856659770001	114.240421295166	NaN	NaN	NaN	NaN	NaN	NaN
-8.473124389071	2.21731659770001	114.240421295166	NaN	NaN	NaN	NaN	NaN	NaN
-8.473124389071	1.43606659770001	114.240421295166	NaN	NaN	NaN	NaN	NaN	NaN
-8.473124389071	0.654816597700005	114.240421295166	NaN	NaN	NaN	NaN	NaN	NaN
-8.473124389071	-0.126433402299995	114.240421295166	NaN	NaN	NaN	NaN	NaN	NaN
-8.473124389071	-0.907683402299995	114.240421295166	NaN	NaN	NaN	NaN	NaN	NaN
-8.473124389071	-1.68893340229999	114.240421295166	NaN	NaN	NaN	NaN	NaN	NaN
-8.473124389071	-2.47018340229999	114.240421295166	NaN	NaN	NaN	NaN	NaN	NaN
-8.473124389071	-3.25143340229999	114.240421295166	NaN	NaN	NaN	NaN	NaN	NaN
-8.473124389071	-4.03268340229999	114.240421295166	NaN	NaN	NaN	NaN	NaN	NaN
-8.473124389071	-4.81393340229999	114.240421295166	NaN	NaN	NaN	NaN	NaN	NaN
-8.473124389071	-5.59518340229999	114.240421295166	NaN	NaN	NaN	NaN	NaN	NaN
-8.473124389071	-6.37643340229999	114.240421295166	NaN	NaN	NaN	NaN	NaN	NaN
-8.473124389071	-7.15768340229999	114.240421295166	NaN	NaN	NaN	NaN	NaN	NaN
-8.473124389071	-7.93893340229999	114.240421295166	NaN	NaN	NaN	NaN	NaN	NaN
-8.473124389071	-8.72018340229999	114.240421295166	NaN	NaN	NaN	NaN	NaN	NaN
-8.473124389071	-9.50143340229999	114.240421295166	NaN	NaN	NaN	NaN	NaN	NaN
-8.473124389071	-10.2826834023	114.240421295166	NaN	NaN	NaN	NaN	NaN	NaN
-8.473124389071	-11.0639334023	114.240421295166	NaN	NaN	NaN	NaN	NaN	NaN
-8.473124389071	-11.8451834023	114.240421295166	NaN	NaN	NaN	NaN	NaN	NaN
-8.473124389071	-12.6264334023	114.240421295166	NaN	NaN	NaN	NaN	NaN	NaN
-8.473124389071	-13.4076834023	114.240421295166	NaN	NaN	NaN	NaN	NaN	NaN
-8.473124389071	-14.1889334023	114.240421295166	NaN	NaN	NaN	NaN	NaN	NaN
-8.473124389071	-14.9701834023	114.240421295166	NaN	NaN	NaN	NaN	NaN	NaN
-8.473124389071	-15.7514334023	114.240421295166	NaN	NaN	NaN	NaN	NaN	NaN
-8.473124389071	-16.5326834023	114.240421295166	NaN	NaN	NaN	NaN	NaN	NaN
-8.473124389071	-17.3139334023	114.240421295166	NaN	NaN	NaN	NaN	NaN	NaN
-8.473124389071	-18.0951834023	114.240421295166	NaN	NaN	NaN	NaN	NaN	NaN
-8.473124389071	-18.8764334023	114.240421295166	NaN	NaN	NaN	NaN	NaN	NaN
-8.473124389071	-19.6576834023	114.240421295166	NaN	NaN	NaN	NaN	NaN	NaN
-8.473124389071	-20.4389334023	114.240421295166	NaN	NaN	NaN	NaN	NaN	NaN
-8.473124389071	-21.2201834023	114.240421295166	NaN	NaN	NaN	NaN	NaN	NaN
-8.473124389071	-22.0014334023	114.240421295166	NaN	NaN	NaN	NaN	NaN	NaN
-8.473124389071	-22.7826834023	114.240421295166	NaN	NaN	NaN	NaN	NaN	NaN
-8.473124389071	-23.5639334023	114.240421295166	NaN	NaN	NaN	NaN	NaN	NaN
-8.473124389071	-24.3451834023	114.240421295166	NaN	NaN	NaN	NaN	NaN	NaN
-8.473124389071	-25.1264334023	114.240421295166	NaN	NaN	NaN	NaN	NaN	NaN
-8.473124389071	-25.9076834023	114.240421295166	NaN	NaN	NaN	NaN	NaN	NaN
-8.473124389071	-26.6889334023	114.240421295166	NaN	NaN	NaN	NaN	NaN	NaN
-8.473124389071	-27.4701834023	114.240421295166	NaN	NaN	NaN	NaN	NaN	NaN
-8.473124389071	-28.2514334023	114.240421295166	NaN	NaN	NaN	NaN	NaN	NaN
-8.473124389071	-29.0326834023	114.240421295166	NaN	NaN	NaN	NaN	NaN	NaN
-8.473124389071	-29.8139334023	114.240421295166	NaN	NaN	NaN	NaN	NaN	NaN
-8.473124389071	-30.5951834023	114.240421295166	NaN	NaN	NaN	NaN	NaN	NaN
-8.473124389071	-31.3764334023	114.240421295166	NaN	NaN	NaN	NaN	NaN	NaN
-8.473124389071	-32.1576834023	114.240421295166	NaN	NaN	NaN	NaN	NaN	NaN
-8.473124389071	-32.9389334023	114.240421295166	NaN	NaN	NaN	NaN	NaN	NaN
-8.473124389071	166.2798165977	113.459171295166	NaN	NaN	NaN	NaN	NaN	NaN
-8.473124389071	165.4985665977	113.459171295166	NaN	NaN	NaN	NaN	NaN	NaN
-8.473124389071	164.7173165977	113.459171295166	NaN	NaN	NaN	NaN	NaN	NaN
-8.473124389071	163.9360665977	113.459171295166	NaN	NaN	NaN	NaN	NaN	NaN
-8.473124389071	163.1548165977	113.459171295166	NaN	NaN	NaN	NaN	NaN	NaN
-8.473124389071	162.3735665977	113.459171295166	NaN	NaN	NaN	NaN	NaN	NaN
-8.473124389071	161.5923165977	113.459171295166	NaN	NaN	NaN	NaN	NaN	NaN
-8.473124389071	160.8110665977	113.459171295166	NaN	NaN	NaN	NaN	NaN	NaN
-8.473124389071	160.0298165977	113.459171295166	NaN	NaN	NaN	NaN	NaN	NaN
-8.473124389071	159.2485665977	113.459171295166	NaN	NaN	NaN	NaN	NaN	NaN
-8.473124389071	158.4673165977	113.459171295166	NaN	NaN	NaN	NaN	NaN	NaN
-8.473124389071	157.6860665977	113.459171295166	NaN	NaN	NaN	NaN	NaN	NaN
-8.473124389071	156.9048165977	113.459171295166	NaN	NaN	NaN	NaN	NaN	NaN
-8.473124389071	156.1235665977	113.459171295166	NaN	NaN	NaN	NaN	NaN	NaN
-8.473124389071	155.3423165977	113.459171295166	NaN	NaN	NaN	NaN	NaN	NaN
-8.473124389071	154.5610665977	113.459171295166	NaN	NaN	NaN	NaN	NaN	NaN
-8.473124389071	153.7798165977	113.459171295166	NaN	NaN	NaN	NaN	NaN	NaN
-8.473124389071	152.9985665977	113.459171295166	NaN	NaN	NaN	NaN	NaN	NaN
-8.473124389071	152.2173165977	113.459171295166	NaN	NaN	NaN	NaN	NaN	NaN
-8.473124389071	151.4360665977	113.459171295166	NaN	NaN	NaN	NaN	NaN	NaN
-8.473124389071	150.6548165977	113.459171295166	NaN	NaN	NaN	NaN	NaN	NaN
-8.473124389071	149.8735665977	113.459171295166	NaN	NaN	NaN	NaN	NaN	NaN
-8.473124389071	149.0923165977	113.459171295166	NaN	NaN	NaN	NaN	NaN	NaN
-8.473124389071	148.3110665977	113.459171295166	NaN	NaN	NaN	NaN	NaN	NaN
-8.473124389071	147.5298165977	113.459171295166	NaN	NaN	NaN	NaN	NaN	NaN
-8.473124389071	146.7485665977	113.459171295166	NaN	NaN	NaN	NaN	NaN	NaN
-8.473124389071	145.9673165977	113.459171295166	NaN	NaN	NaN	NaN	NaN	NaN
-8.473124389071	145.1860665977	113.459171295166	NaN	NaN	NaN	NaN	NaN	NaN
-8.473124389071	144.4048165977	113.459171295166	NaN	NaN	NaN	NaN	NaN	NaN
-8.473124389071	143.6235665977	113.459171295166	NaN	NaN	NaN	NaN	NaN	NaN
-8.473124389071	142.8423165977	113.459171295166	NaN	NaN	NaN	NaN	NaN	NaN
-8.473124389071	142.0610665977	113.459171295166	NaN	NaN	NaN	NaN	NaN	NaN
-8.473124389071	141.2798165977	113.459171295166	NaN	NaN	NaN	NaN	NaN	NaN
-8.473124389071	140.4985665977	113.459171295166	NaN	NaN	NaN	NaN	NaN	NaN
-8.473124389071	139.7173165977	113.459171295166	NaN	NaN	NaN	NaN	NaN	NaN
-8.473124389071	138.9360665977	113.459171295166	NaN	NaN	NaN	NaN	NaN	NaN
-8.473124389071	138.1548165977	113.459171295166	NaN	NaN	NaN	NaN	NaN	NaN
-8.473124389071	137.3735665977	113.459171295166	NaN	NaN	NaN	NaN	NaN	NaN
-8.473124389071	136.5923165977	113.459171295166	NaN	NaN	NaN	NaN	NaN	NaN
-8.473124389071	135.8110665977	113.459171295166	NaN	NaN	NaN	NaN	NaN	NaN
-8.473124389071	135.0298165977	113.459171295166	NaN	NaN	NaN	NaN	NaN	NaN
-8.473124389071	134.2485665977	113.459171295166	NaN	NaN	NaN	NaN	NaN	NaN
-8.473124389071	133.4673165977	113.459171295166	NaN	NaN	NaN	NaN	NaN	NaN
-8.473124389071	132.6860665977	113.459171295166	NaN	NaN	NaN	NaN	NaN	NaN
-8.473124389071	131.9048165977	113.459171295166	NaN	NaN	NaN	NaN	NaN	NaN
-8.473124389071	131.1235665977	113.459171295166	NaN	NaN	NaN	NaN	NaN	NaN
-8.473124389071	130.3423165977	113.459171295166	NaN	NaN	NaN	NaN	NaN	NaN
-8.473124389071	129.5610665977	113.459171295166	NaN	NaN	NaN	NaN	NaN	NaN
-8.473124389071	128.7798165977	113.459171295166	NaN	NaN	NaN	NaN	NaN	NaN
-8.473124389071	127.9985665977	113.459171295166	NaN	NaN	NaN	NaN	NaN	NaN
-8.473124389071	127.2173165977	113.459171295166	NaN	NaN	NaN	NaN	NaN	NaN
-8.473124389071	126.4360665977	113.459171295166	NaN	NaN	NaN	NaN	NaN	NaN
-8.473124389071	125.6548165977	113.459171295166	NaN	NaN	NaN	NaN	NaN	NaN
-8.473124389071	124.8735665977	113.459171295166	NaN	NaN	NaN	NaN	NaN	NaN
-8.473124389071	124.0923165977	113.459171295166	NaN	NaN	NaN	NaN	NaN	NaN
-8.473124389071	123.3110665977	113.459171295166	NaN	NaN	NaN	NaN	NaN	NaN
-8.473124389071	122.5298165977	113.459171295166	NaN	NaN	NaN	NaN	NaN	NaN
-8.473124389071	121.7485665977	113.459171295166	NaN	NaN	NaN	NaN	NaN	NaN
-8.473124389071	120.9673165977	113.459171295166	NaN	NaN	NaN	NaN	NaN	NaN
-8.473124389071	120.1860665977	113.459171295166	NaN	NaN	NaN	NaN	NaN	NaN
-8.473124389071	119.4048165977	113.459171295166	NaN	NaN	NaN	NaN	NaN	NaN
-8.473124389071	118.6235665977	113.459171295166	NaN	NaN	NaN	NaN	NaN	NaN
-8.473124389071	117.8423165977	113.459171295166	NaN	NaN	NaN	NaN	NaN	NaN
-8.473124389071	117.0610665977	113.459171295166	NaN	NaN	NaN	NaN	NaN	NaN
-8.473124389071	116.2798165977	113.459171295166	NaN	NaN	NaN	NaN	NaN	NaN
-8.473124389071	115.4985665977	113.459171295166	NaN	NaN	NaN	NaN	NaN	NaN
-8.473124389071	114.7173165977	113.459171295166	NaN	NaN	NaN	NaN	NaN	NaN
-8.473124389071	113.9360665977	113.459171295166	NaN	NaN	NaN	NaN	NaN	NaN
-8.473124389071	113.1548165977	113.459171295166	NaN	NaN	NaN	NaN	NaN	NaN
-8.473124389071	112.3735665977	113.459171295166	NaN	NaN	NaN	NaN	NaN	NaN
-8.473124389071	111.5923165977	113.459171295166	NaN	NaN	NaN	NaN	NaN	NaN
-8.473124389071	110.8110665977	113.459171295166	NaN	NaN	NaN	NaN	NaN	NaN
-8.473124389071	110.0298165977	113.459171295166	NaN	NaN	NaN	NaN	NaN	NaN
-8.473124389071	109.2485665977	113.459171295166	NaN	NaN	NaN	NaN	NaN	NaN
-8.473124389071	108.4673165977	113.459171295166	NaN	NaN	NaN	NaN	NaN	NaN
-8.473124389071	107.6860665977	113.459171295166	NaN	NaN	NaN	NaN	NaN	NaN
-8.473124389071	106.9048165977	113.459171295166	NaN	NaN	NaN	NaN	NaN	NaN
-8.473124389071	106.1235665977	113.459171295166	NaN	NaN	NaN	NaN	NaN	NaN
-8.473124389071	105.3423165977	113.459171295166	NaN	NaN	NaN	NaN	NaN	NaN
-8.473124389071	104.5610665977	113.459171295166	NaN	NaN	NaN	NaN	NaN	NaN
-8.473124389071	103.7798165977	113.459171295166	NaN	NaN	NaN	NaN	NaN	NaN
-8.473124389071	102.9985665977	113.459171295166	NaN	NaN	NaN	NaN	NaN	NaN
-8.473124389071	102.2173165977	113.459171295166	NaN	NaN	NaN	NaN	NaN	NaN
-8.473124389071	101.4360665977	113.459171295166	NaN	NaN	NaN	NaN	NaN	NaN
-8.473124389071	100.6548165977	113.459171295166	NaN	NaN	NaN	NaN	NaN	NaN
-8.473124389071	99.8735665977	113.459171295166	NaN	NaN	NaN	NaN	NaN	NaN
-8.473124389071	99.0923165977	113.459171295166	NaN	NaN	NaN	NaN	NaN	NaN
-8.473124389071	98.3110665977	113.459171295166	NaN	NaN	NaN	NaN	NaN	NaN
-8.473124389071	97.5298165977	113.459171295166	NaN	NaN	NaN	NaN	NaN	NaN
-8.473124389071	96.7485665977	113.459171295166	NaN	NaN	NaN	NaN	NaN	NaN
-8.473124389071	95.9673165977	113.459171295166	NaN	NaN	NaN	NaN	NaN	NaN
-8.473124389071	95.1860665977	113.459171295166	NaN	NaN	NaN	NaN	NaN	NaN
-8.473124389071	94.4048165977	113.459171295166	NaN	NaN	NaN	NaN	NaN	NaN
-8.473124389071	93.6235665977	113.459171295166	NaN	NaN	NaN	NaN	NaN	NaN
-8.473124389071	92.8423165977	113.459171295166	NaN	NaN	NaN	NaN	NaN	NaN
-8.473124389071	92.0610665977	113.459171295166	NaN	NaN	NaN	NaN	NaN	NaN
-8.473124389071	91.2798165977	113.459171295166	NaN	NaN	NaN	NaN	NaN	NaN
-8.473124389071	90.4985665977	113.459171295166	NaN	NaN	NaN	NaN	NaN	NaN
-8.473124389071	89.7173165977	113.459171295166	NaN	NaN	NaN	NaN	NaN	NaN
-8.473124389071	88.9360665977	113.459171295166	NaN	NaN	NaN	NaN	NaN	NaN
-8.473124389071	88.1548165977	113.459171295166	NaN	NaN	NaN	NaN	NaN	NaN
-8.473124389071	87.3735665977	113.459171295166	NaN	NaN	NaN	NaN	NaN	NaN
-8.473124389071	86.5923165977	113.459171295166	NaN	NaN	NaN	NaN	NaN	NaN
-8.473124389071	85.8110665977	113.459171295166	NaN	NaN	NaN	NaN	NaN	NaN
-8.473124389071	85.0298165977	113.459171295166	NaN	NaN	NaN	NaN	NaN	NaN
-8.473124389071	84.2485665977	113.459171295166	NaN	NaN	NaN	NaN	NaN	NaN
-8.473124389071	83.4673165977	113.459171295166	NaN	NaN	NaN	NaN	NaN	NaN
-8.473124389071	82.6860665977	113.459171295166	NaN	NaN	NaN	NaN	NaN	NaN
-8.473124389071	81.9048165977	113.459171295166	NaN	NaN	NaN	NaN	NaN	NaN
-8.473124389071	81.1235665977	113.459171295166	NaN	NaN	NaN	NaN	NaN	NaN
-8.473124389071	80.3423165977	113.459171295166	NaN	NaN	NaN	NaN	NaN	NaN
-8.473124389071	79.5610665977	113.459171295166	NaN	NaN	NaN	NaN	NaN	NaN
-8.473124389071	78.7798165977	113.459171295166	NaN	NaN	NaN	NaN	NaN	NaN
-8.473124389071	77.9985665977	113.459171295166	NaN	NaN	NaN	NaN	NaN	NaN
-8.473124389071	77.2173165977	113.459171295166	NaN	NaN	NaN	NaN	NaN	NaN
-8.473124389071	76.4360665977	113.459171295166	NaN	NaN	NaN	NaN	NaN	NaN
-8.473124389071	75.6548165977	113.459171295166	NaN	NaN	NaN	NaN	NaN	NaN
-8.473124389071	74.8735665977	113.459171295166	NaN	NaN	NaN	NaN	NaN	NaN
-8.473124389071	74.0923165977	113.459171295166	NaN	NaN	NaN	NaN	NaN	NaN
-8.473124389071	73.3110665977	113.459171295166	NaN	NaN	NaN	NaN	NaN	NaN
-8.473124389071	72.5298165977	113.459171295166	NaN	NaN	NaN	NaN	NaN	NaN
-8.473124389071	71.7485665977	113.459171295166	NaN	NaN	NaN	NaN	NaN	NaN
-8.473124389071	70.9673165977	113.459171295166	NaN	NaN	NaN	NaN	NaN	NaN
-8.473124389071	70.1860665977	113.459171295166	NaN	NaN	NaN	NaN	NaN	NaN
-8.473124389071	69.4048165977	113.459171295166	NaN	NaN	NaN	NaN	NaN	NaN
-8.473124389071	68.6235665977	113.459171295166	NaN	NaN	NaN	NaN	NaN	NaN
-8.473124389071	67.8423165977	113.459171295166	NaN	NaN	NaN	NaN	NaN	NaN
-8.473124389071	67.0610665977	113.459171295166	NaN	NaN	NaN	NaN	NaN	NaN
-8.473124389071	66.2798165977	113.459171295166	NaN	NaN	NaN	NaN	NaN	NaN
-8.473124389071	65.4985665977	113.459171295166	NaN	NaN	NaN	NaN	NaN	NaN
-8.473124389071	64.7173165977	113.459171295166	NaN	NaN	NaN	NaN	NaN	NaN
-8.473124389071	63.9360665977	113.459171295166	NaN	NaN	NaN	NaN	NaN	NaN
-8.473124389071	63.1548165977	113.459171295166	NaN	NaN	NaN	NaN	NaN	NaN
-8.473124389071	62.3735665977	113.459171295166	NaN	NaN	NaN	NaN	NaN	NaN
-8.473124389071	61.5923165977	113.459171295166	NaN	NaN	NaN	NaN	NaN	NaN
-8.473124389071	60.8110665977	113.459171295166	NaN	NaN	NaN	NaN	NaN	NaN
-8.473124389071	60.0298165977	113.459171295166	NaN	NaN	NaN	NaN	NaN	NaN
-8.473124389071	59.2485665977	113.459171295166	NaN	NaN	NaN	NaN	NaN	NaN
-8.473124389071	58.4673165977	113.459171295166	NaN	NaN	NaN	NaN	NaN	NaN
-8.473124389071	57.6860665977	113.459171295166	NaN	NaN	NaN	NaN	NaN	NaN
-8.473124389071	56.9048165977	113.459171295166	NaN	NaN	NaN	NaN	NaN	NaN
-8.473124389071	56.1235665977	113.459171295166	NaN	NaN	NaN	NaN	NaN	NaN
-8.473124389071	55.3423165977	113.459171295166	NaN	NaN	NaN	NaN	NaN	NaN
-8.473124389071	54.5610665977	113.459171295166	NaN	NaN	NaN	NaN	NaN	NaN
-8.473124389071	53.7798165977	113.459171295166	NaN	NaN	NaN	NaN	NaN	NaN
-8.473124389071	52.9985665977	113.459171295166	NaN	NaN	NaN	NaN	NaN	NaN
-8.473124389071	52.2173165977	113.459171295166	NaN	NaN	NaN	NaN	NaN	NaN
-8.473124389071	51.4360665977	113.459171295166	NaN	NaN	NaN	NaN	NaN	NaN
-8.473124389071	50.6548165977	113.459171295166	NaN	NaN	NaN	NaN	NaN	NaN
-8.473124389071	49.8735665977	113.459171295166	NaN	NaN	NaN	NaN	NaN	NaN
-8.473124389071	49.0923165977	113.459171295166	NaN	NaN	NaN	NaN	NaN	NaN
-8.473124389071	48.3110665977	113.459171295166	NaN	NaN	NaN	NaN	NaN	NaN
-8.473124389071	47.5298165977	113.459171295166	NaN	NaN	NaN	NaN	NaN	NaN
-8.473124389071	46.7485665977	113.459171295166	NaN	NaN	NaN	NaN	NaN	NaN
-8.473124389071	45.9673165977	113.459171295166	NaN	NaN	NaN	NaN	NaN	NaN
-8.473124389071	45.1860665977	113.459171295166	NaN	NaN	NaN	NaN	NaN	NaN
-8.473124389071	44.4048165977	113.459171295166	NaN	NaN	NaN	NaN	NaN	NaN
-8.473124389071	43.6235665977	113.459171295166	NaN	NaN	NaN	NaN	NaN	NaN
-8.473124389071	42.8423165977	113.459171295166	NaN	NaN	NaN	NaN	NaN	NaN
-8.473124389071	42.0610665977	113.459171295166	NaN	NaN	NaN	NaN	NaN	NaN
-8.473124389071	41.2798165977	113.459171295166	NaN	NaN	NaN	NaN	NaN	NaN
-8.473124389071	40.4985665977	113.459171295166	NaN	NaN	NaN	NaN	NaN	NaN
-8.473124389071	39.7173165977	113.459171295166	NaN	NaN	NaN	NaN	NaN	NaN
-8.473124389071	38.9360665977	113.459171295166	NaN	NaN	NaN	NaN	NaN	NaN
-8.473124389071	38.1548165977	113.459171295166	NaN	NaN	NaN	NaN	NaN	NaN
-8.473124389071	37.3735665977	113.459171295166	NaN	NaN	NaN	NaN	NaN	NaN
-8.473124389071	36.5923165977	113.459171295166	NaN	NaN	NaN	NaN	NaN	NaN
-8.473124389071	35.8110665977	113.459171295166	NaN	NaN	NaN	NaN	NaN	NaN
-8.473124389071	35.0298165977	113.459171295166	NaN	NaN	NaN	NaN	NaN	NaN
-8.473124389071	34.2485665977	113.459171295166	NaN	NaN	NaN	NaN	NaN	NaN
-8.473124389071	33.4673165977	113.459171295166	NaN	NaN	NaN	NaN	NaN	NaN
-8.473124389071	32.6860665977	113.459171295166	NaN	NaN	NaN	NaN	NaN	NaN
-8.473124389071	31.9048165977	113.459171295166	NaN	NaN	NaN	NaN	NaN	NaN
-8.473124389071	31.1235665977	113.459171295166	NaN	NaN	NaN	NaN	NaN	NaN
-8.473124389071	30.3423165977	113.459171295166	NaN	NaN	NaN	NaN	NaN	NaN
-8.473124389071	29.5610665977	113.459171295166	NaN	NaN	NaN	NaN	NaN	NaN
-8.473124389071	28.7798165977	113.459171295166	NaN	NaN	NaN	NaN	NaN	NaN
-8.473124389071	27.9985665977	113.459171295166	NaN	NaN	NaN	NaN	NaN	NaN
-8.473124389071	27.2173165977	113.459171295166	NaN	NaN	NaN	NaN	NaN	NaN
-8.473124389071	26.4360665977	113.459171295166	NaN	NaN	NaN	NaN	NaN	NaN
-8.473124389071	25.6548165977	113.459171295166	NaN	NaN	NaN	NaN	NaN	NaN
-8.473124389071	24.8735665977	113.459171295166	NaN	NaN	NaN	NaN	NaN	NaN
-8.473124389071	24.0923165977	113.459171295166	NaN	NaN	NaN	NaN	NaN	NaN
-8.473124389071	23.3110665977	113.459171295166	NaN	NaN	NaN	NaN	NaN	NaN
-8.473124389071	22.5298165977	113.459171295166	NaN	NaN	NaN	NaN	NaN	NaN
-8.473124389071	21.7485665977	113.459171295166	NaN	NaN	NaN	NaN	NaN	NaN
-8.473124389071	20.9673165977	113.459171295166	NaN	NaN	NaN	NaN	NaN	NaN
-8.473124389071	20.1860665977	113.459171295166	NaN	NaN	NaN	NaN	NaN	NaN
-8.473124389071	19.4048165977	113.459171295166	NaN	NaN	NaN	NaN	NaN	NaN
-8.473124389071	18.6235665977	113.459171295166	NaN	NaN	NaN	NaN	NaN	NaN
-8.473124389071	17.8423165977	113.459171295166	NaN	NaN	NaN	NaN	NaN	NaN
-8.473124389071	17.0610665977	113.459171295166	NaN	NaN	NaN	NaN	NaN	NaN
-8.473124389071	16.2798165977	113.459171295166	NaN	NaN	NaN	NaN	NaN	NaN
-8.473124389071	15.4985665977	113.459171295166	NaN	NaN	NaN	NaN	NaN	NaN
-8.473124389071	14.7173165977	113.459171295166	NaN	NaN	NaN	NaN	NaN	NaN
-8.473124389071	13.9360665977	113.459171295166	NaN	NaN	NaN	NaN	NaN	NaN
-8.473124389071	13.1548165977	113.459171295166	NaN	NaN	NaN	NaN	NaN	NaN
-8.473124389071	12.3735665977	113.459171295166	NaN	NaN	NaN	NaN	NaN	NaN
-8.473124389071	11.5923165977	113.459171295166	NaN	NaN	NaN	NaN	NaN	NaN
-8.473124389071	10.8110665977	113.459171295166	NaN	NaN	NaN	NaN	NaN	NaN
-8.473124389071	10.0298165977	113.459171295166	NaN	NaN	NaN	NaN	NaN	NaN
-8.473124389071	9.24856659770001	113.459171295166	NaN	NaN	NaN	NaN	NaN	NaN
-8.473124389071	8.46731659770001	113.459171295166	NaN	NaN	NaN	NaN	NaN	NaN
-8.473124389071	7.68606659770001	113.459171295166	NaN	NaN	NaN	NaN	NaN	NaN
-8.473124389071	6.90481659770001	113.459171295166	NaN	NaN	NaN	NaN	NaN	NaN
-8.473124389071	6.12356659770001	113.459171295166	NaN	NaN	NaN	NaN	NaN	NaN
-8.473124389071	5.34231659770001	113.459171295166	NaN	NaN	NaN	NaN	NaN	NaN
-8.473124389071	4.56106659770001	113.459171295166	NaN	NaN	NaN	NaN	NaN	NaN
-8.473124389071	3.77981659770001	113.459171295166	NaN	NaN	NaN	NaN	NaN	NaN
-8.473124389071	2.99856659770001	113.459171295166	NaN	NaN	NaN	NaN	NaN	NaN
-8.473124389071	2.21731659770001	113.459171295166	NaN	NaN	NaN	NaN	NaN	NaN
-8.473124389071	1.43606659770001	113.459171295166	NaN	NaN	NaN	NaN	NaN	NaN
-8.473124389071	0.654816597700005	113.459171295166	NaN	NaN	NaN	NaN	NaN	NaN
-8.473124389071	-0.126433402299995	113.459171295166	NaN	NaN	NaN	NaN	NaN	NaN
-8.473124389071	-0.907683402299995	113.459171295166	NaN	NaN	NaN	NaN	NaN	NaN
-8.473124389071	-1.68893340229999	113.459171295166	NaN	NaN	NaN	NaN	NaN	NaN
-8.473124389071	-2.47018340229999	113.459171295166	NaN	NaN	NaN	NaN	NaN	NaN
-8.473124389071	-3.25143340229999	113.459171295166	NaN	NaN	NaN	NaN	NaN	NaN
-8.473124389071	-4.03268340229999	113.459171295166	NaN	NaN	NaN	NaN	NaN	NaN
-8.473124389071	-4.81393340229999	113.459171295166	NaN	NaN	NaN	NaN	NaN	NaN
-8.473124389071	-5.59518340229999	113.459171295166	NaN	NaN	NaN	NaN	NaN	NaN
-8.473124389071	-6.37643340229999	113.459171295166	NaN	NaN	NaN	NaN	NaN	NaN
-8.473124389071	-7.15768340229999	113.459171295166	NaN	NaN	NaN	NaN	NaN	NaN
-8.473124389071	-7.93893340229999	113.459171295166	NaN	NaN	NaN	NaN	NaN	NaN
-8.473124389071	-8.72018340229999	113.459171295166	NaN	NaN	NaN	NaN	NaN	NaN
-8.473124389071	-9.50143340229999	113.459171295166	NaN	NaN	NaN	NaN	NaN	NaN
-8.473124389071	-10.2826834023	113.459171295166	NaN	NaN	NaN	NaN	NaN	NaN
-8.473124389071	-11.0639334023	113.459171295166	NaN	NaN	NaN	NaN	NaN	NaN
-8.473124389071	-11.8451834023	113.459171295166	NaN	NaN	NaN	NaN	NaN	NaN
-8.473124389071	-12.6264334023	113.459171295166	NaN	NaN	NaN	NaN	NaN	NaN
-8.473124389071	-13.4076834023	113.459171295166	NaN	NaN	NaN	NaN	NaN	NaN
-8.473124389071	-14.1889334023	113.459171295166	NaN	NaN	NaN	NaN	NaN	NaN
-8.473124389071	-14.9701834023	113.459171295166	NaN	NaN	NaN	NaN	NaN	NaN
-8.473124389071	-15.7514334023	113.459171295166	NaN	NaN	NaN	NaN	NaN	NaN
-8.473124389071	-16.5326834023	113.459171295166	NaN	NaN	NaN	NaN	NaN	NaN
-8.473124389071	-17.3139334023	113.459171295166	NaN	NaN	NaN	NaN	NaN	NaN
-8.473124389071	-18.0951834023	113.459171295166	NaN	NaN	NaN	NaN	NaN	NaN
-8.473124389071	-18.8764334023	113.459171295166	NaN	NaN	NaN	NaN	NaN	NaN
-8.473124389071	-19.6576834023	113.459171295166	NaN	NaN	NaN	NaN	NaN	NaN
-8.473124389071	-20.4389334023	113.459171295166	NaN	NaN	NaN	NaN	NaN	NaN
-8.473124389071	-21.2201834023	113.459171295166	NaN	NaN	NaN	NaN	NaN	NaN
-8.473124389071	-22.0014334023	113.459171295166	NaN	NaN	NaN	NaN	NaN	NaN
-8.473124389071	-22.7826834023	113.459171295166	NaN	NaN	NaN	NaN	NaN	NaN
-8.473124389071	-23.5639334023	113.459171295166	NaN	NaN	NaN	NaN	NaN	NaN
-8.473124389071	-24.3451834023	113.459171295166	NaN	NaN	NaN	NaN	NaN	NaN
-8.473124389071	-25.1264334023	113.459171295166	NaN	NaN	NaN	NaN	NaN	NaN
-8.473124389071	-25.9076834023	113.459171295166	NaN	NaN	NaN	NaN	NaN	NaN
-8.473124389071	-26.6889334023	113.459171295166	NaN	NaN	NaN	NaN	NaN	NaN
-8.473124389071	-27.4701834023	113.459171295166	NaN	NaN	NaN	NaN	NaN	NaN
-8.473124389071	-28.2514334023	113.459171295166	NaN	NaN	NaN	NaN	NaN	NaN
-8.473124389071	-29.0326834023	113.459171295166	NaN	NaN	NaN	NaN	NaN	NaN
-8.473124389071	-29.8139334023	113.459171295166	NaN	NaN	NaN	NaN	NaN	NaN
-8.473124389071	-30.5951834023	113.459171295166	NaN	NaN	NaN	NaN	NaN	NaN
-8.473124389071	-31.3764334023	113.459171295166	NaN	NaN	NaN	NaN	NaN	NaN
-8.473124389071	-32.1576834023	113.459171295166	NaN	NaN	NaN	NaN	NaN	NaN
-8.473124389071	-32.9389334023	113.459171295166	NaN	NaN	NaN	NaN	NaN	NaN
-8.473124389071	166.2798165977	112.677921295166	NaN	NaN	NaN	NaN	NaN	NaN
-8.473124389071	165.4985665977	112.677921295166	NaN	NaN	NaN	NaN	NaN	NaN
-8.473124389071	164.7173165977	112.677921295166	NaN	NaN	NaN	NaN	NaN	NaN
-8.473124389071	163.9360665977	112.677921295166	NaN	NaN	NaN	NaN	NaN	NaN
-8.473124389071	163.1548165977	112.677921295166	NaN	NaN	NaN	NaN	NaN	NaN
-8.473124389071	162.3735665977	112.677921295166	NaN	NaN	NaN	NaN	NaN	NaN
-8.473124389071	161.5923165977	112.677921295166	NaN	NaN	NaN	NaN	NaN	NaN
-8.473124389071	160.8110665977	112.677921295166	NaN	NaN	NaN	NaN	NaN	NaN
-8.473124389071	160.0298165977	112.677921295166	NaN	NaN	NaN	NaN	NaN	NaN
-8.473124389071	159.2485665977	112.677921295166	NaN	NaN	NaN	NaN	NaN	NaN
-8.473124389071	158.4673165977	112.677921295166	NaN	NaN	NaN	NaN	NaN	NaN
-8.473124389071	157.6860665977	112.677921295166	NaN	NaN	NaN	NaN	NaN	NaN
-8.473124389071	156.9048165977	112.677921295166	NaN	NaN	NaN	NaN	NaN	NaN
-8.473124389071	156.1235665977	112.677921295166	NaN	NaN	NaN	NaN	NaN	NaN
-8.473124389071	155.3423165977	112.677921295166	NaN	NaN	NaN	NaN	NaN	NaN
-8.473124389071	154.5610665977	112.677921295166	NaN	NaN	NaN	NaN	NaN	NaN
-8.473124389071	153.7798165977	112.677921295166	NaN	NaN	NaN	NaN	NaN	NaN
-8.473124389071	152.9985665977	112.677921295166	NaN	NaN	NaN	NaN	NaN	NaN
-8.473124389071	152.2173165977	112.677921295166	NaN	NaN	NaN	NaN	NaN	NaN
-8.473124389071	151.4360665977	112.677921295166	NaN	NaN	NaN	NaN	NaN	NaN
-8.473124389071	150.6548165977	112.677921295166	NaN	NaN	NaN	NaN	NaN	NaN
-8.473124389071	149.8735665977	112.677921295166	NaN	NaN	NaN	NaN	NaN	NaN
-8.473124389071	149.0923165977	112.677921295166	NaN	NaN	NaN	NaN	NaN	NaN
-8.473124389071	148.3110665977	112.677921295166	NaN	NaN	NaN	NaN	NaN	NaN
-8.473124389071	147.5298165977	112.677921295166	NaN	NaN	NaN	NaN	NaN	NaN
-8.473124389071	146.7485665977	112.677921295166	NaN	NaN	NaN	NaN	NaN	NaN
-8.473124389071	145.9673165977	112.677921295166	NaN	NaN	NaN	NaN	NaN	NaN
-8.473124389071	145.1860665977	112.677921295166	NaN	NaN	NaN	NaN	NaN	NaN
-8.473124389071	144.4048165977	112.677921295166	NaN	NaN	NaN	NaN	NaN	NaN
-8.473124389071	143.6235665977	112.677921295166	NaN	NaN	NaN	NaN	NaN	NaN
-8.473124389071	142.8423165977	112.677921295166	NaN	NaN	NaN	NaN	NaN	NaN
-8.473124389071	142.0610665977	112.677921295166	NaN	NaN	NaN	NaN	NaN	NaN
-8.473124389071	141.2798165977	112.677921295166	NaN	NaN	NaN	NaN	NaN	NaN
-8.473124389071	140.4985665977	112.677921295166	NaN	NaN	NaN	NaN	NaN	NaN
-8.473124389071	139.7173165977	112.677921295166	NaN	NaN	NaN	NaN	NaN	NaN
-8.473124389071	138.9360665977	112.677921295166	NaN	NaN	NaN	NaN	NaN	NaN
-8.473124389071	138.1548165977	112.677921295166	NaN	NaN	NaN	NaN	NaN	NaN
-8.473124389071	137.3735665977	112.677921295166	NaN	NaN	NaN	NaN	NaN	NaN
-8.473124389071	136.5923165977	112.677921295166	NaN	NaN	NaN	NaN	NaN	NaN
-8.473124389071	135.8110665977	112.677921295166	NaN	NaN	NaN	NaN	NaN	NaN
-8.473124389071	135.0298165977	112.677921295166	NaN	NaN	NaN	NaN	NaN	NaN
-8.473124389071	134.2485665977	112.677921295166	NaN	NaN	NaN	NaN	NaN	NaN
-8.473124389071	133.4673165977	112.677921295166	NaN	NaN	NaN	NaN	NaN	NaN
-8.473124389071	132.6860665977	112.677921295166	NaN	NaN	NaN	NaN	NaN	NaN
-8.473124389071	131.9048165977	112.677921295166	NaN	NaN	NaN	NaN	NaN	NaN
-8.473124389071	131.1235665977	112.677921295166	NaN	NaN	NaN	NaN	NaN	NaN
-8.473124389071	130.3423165977	112.677921295166	NaN	NaN	NaN	NaN	NaN	NaN
-8.473124389071	129.5610665977	112.677921295166	NaN	NaN	NaN	NaN	NaN	NaN
-8.473124389071	128.7798165977	112.677921295166	NaN	NaN	NaN	NaN	NaN	NaN
-8.473124389071	127.9985665977	112.677921295166	NaN	NaN	NaN	NaN	NaN	NaN
-8.473124389071	127.2173165977	112.677921295166	NaN	NaN	NaN	NaN	NaN	NaN
-8.473124389071	126.4360665977	112.677921295166	NaN	NaN	NaN	NaN	NaN	NaN
-8.473124389071	125.6548165977	112.677921295166	NaN	NaN	NaN	NaN	NaN	NaN
-8.473124389071	124.8735665977	112.677921295166	NaN	NaN	NaN	NaN	NaN	NaN
-8.473124389071	124.0923165977	112.677921295166	NaN	NaN	NaN	NaN	NaN	NaN
-8.473124389071	123.3110665977	112.677921295166	NaN	NaN	NaN	NaN	NaN	NaN
-8.473124389071	122.5298165977	112.677921295166	NaN	NaN	NaN	NaN	NaN	NaN
-8.473124389071	121.7485665977	112.677921295166	NaN	NaN	NaN	NaN	NaN	NaN
-8.473124389071	120.9673165977	112.677921295166	NaN	NaN	NaN	NaN	NaN	NaN
-8.473124389071	120.1860665977	112.677921295166	NaN	NaN	NaN	NaN	NaN	NaN
-8.473124389071	119.4048165977	112.677921295166	NaN	NaN	NaN	NaN	NaN	NaN
-8.473124389071	118.6235665977	112.677921295166	NaN	NaN	NaN	NaN	NaN	NaN
-8.473124389071	117.8423165977	112.677921295166	NaN	NaN	NaN	NaN	NaN	NaN
-8.473124389071	117.0610665977	112.677921295166	NaN	NaN	NaN	NaN	NaN	NaN
-8.473124389071	116.2798165977	112.677921295166	NaN	NaN	NaN	NaN	NaN	NaN
-8.473124389071	115.4985665977	112.677921295166	NaN	NaN	NaN	NaN	NaN	NaN
-8.473124389071	114.7173165977	112.677921295166	NaN	NaN	NaN	NaN	NaN	NaN
-8.473124389071	113.9360665977	112.677921295166	NaN	NaN	NaN	NaN	NaN	NaN
-8.473124389071	113.1548165977	112.677921295166	NaN	NaN	NaN	NaN	NaN	NaN
-8.473124389071	112.3735665977	112.677921295166	NaN	NaN	NaN	NaN	NaN	NaN
-8.473124389071	111.5923165977	112.677921295166	NaN	NaN	NaN	NaN	NaN	NaN
-8.473124389071	110.8110665977	112.677921295166	NaN	NaN	NaN	NaN	NaN	NaN
-8.473124389071	110.0298165977	112.677921295166	NaN	NaN	NaN	NaN	NaN	NaN
-8.473124389071	109.2485665977	112.677921295166	NaN	NaN	NaN	NaN	NaN	NaN
-8.473124389071	108.4673165977	112.677921295166	NaN	NaN	NaN	NaN	NaN	NaN
-8.473124389071	107.6860665977	112.677921295166	NaN	NaN	NaN	NaN	NaN	NaN
-8.473124389071	106.9048165977	112.677921295166	NaN	NaN	NaN	NaN	NaN	NaN
-8.473124389071	106.1235665977	112.677921295166	NaN	NaN	NaN	NaN	NaN	NaN
-8.473124389071	105.3423165977	112.677921295166	NaN	NaN	NaN	NaN	NaN	NaN
-8.473124389071	104.5610665977	112.677921295166	NaN	NaN	NaN	NaN	NaN	NaN
-8.473124389071	103.7798165977	112.677921295166	NaN	NaN	NaN	NaN	NaN	NaN
-8.473124389071	102.9985665977	112.677921295166	NaN	NaN	NaN	NaN	NaN	NaN
-8.473124389071	102.2173165977	112.677921295166	NaN	NaN	NaN	NaN	NaN	NaN
-8.473124389071	101.4360665977	112.677921295166	NaN	NaN	NaN	NaN	NaN	NaN
-8.473124389071	100.6548165977	112.677921295166	NaN	NaN	NaN	NaN	NaN	NaN
-8.473124389071	99.8735665977	112.677921295166	NaN	NaN	NaN	NaN	NaN	NaN
-8.473124389071	99.0923165977	112.677921295166	NaN	NaN	NaN	NaN	NaN	NaN
-8.473124389071	98.3110665977	112.677921295166	NaN	NaN	NaN	NaN	NaN	NaN
-8.473124389071	97.5298165977	112.677921295166	NaN	NaN	NaN	NaN	NaN	NaN
-8.473124389071	96.7485665977	112.677921295166	NaN	NaN	NaN	NaN	NaN	NaN
-8.473124389071	95.9673165977	112.677921295166	NaN	NaN	NaN	NaN	NaN	NaN
-8.473124389071	95.1860665977	112.677921295166	NaN	NaN	NaN	NaN	NaN	NaN
-8.473124389071	94.4048165977	112.677921295166	NaN	NaN	NaN	NaN	NaN	NaN
-8.473124389071	93.6235665977	112.677921295166	NaN	NaN	NaN	NaN	NaN	NaN
-8.473124389071	92.8423165977	112.677921295166	NaN	NaN	NaN	NaN	NaN	NaN
-8.473124389071	92.0610665977	112.677921295166	NaN	NaN	NaN	NaN	NaN	NaN
-8.473124389071	91.2798165977	112.677921295166	NaN	NaN	NaN	NaN	NaN	NaN
-8.473124389071	90.4985665977	112.677921295166	NaN	NaN	NaN	NaN	NaN	NaN
-8.473124389071	89.7173165977	112.677921295166	NaN	NaN	NaN	NaN	NaN	NaN
-8.473124389071	88.9360665977	112.677921295166	NaN	NaN	NaN	NaN	NaN	NaN
-8.473124389071	88.1548165977	112.677921295166	NaN	NaN	NaN	NaN	NaN	NaN
-8.473124389071	87.3735665977	112.677921295166	NaN	NaN	NaN	NaN	NaN	NaN
-8.473124389071	86.5923165977	112.677921295166	NaN	NaN	NaN	NaN	NaN	NaN
-8.473124389071	85.8110665977	112.677921295166	NaN	NaN	NaN	NaN	NaN	NaN
-8.473124389071	85.0298165977	112.677921295166	NaN	NaN	NaN	NaN	NaN	NaN
-8.473124389071	84.2485665977	112.677921295166	NaN	NaN	NaN	NaN	NaN	NaN
-8.473124389071	83.4673165977	112.677921295166	NaN	NaN	NaN	NaN	NaN	NaN
-8.473124389071	82.6860665977	112.677921295166	NaN	NaN	NaN	NaN	NaN	NaN
-8.473124389071	81.9048165977	112.677921295166	NaN	NaN	NaN	NaN	NaN	NaN
-8.473124389071	81.1235665977	112.677921295166	NaN	NaN	NaN	NaN	NaN	NaN
-8.473124389071	80.3423165977	112.677921295166	NaN	NaN	NaN	NaN	NaN	NaN
-8.473124389071	79.5610665977	112.677921295166	NaN	NaN	NaN	NaN	NaN	NaN
-8.473124389071	78.7798165977	112.677921295166	NaN	NaN	NaN	NaN	NaN	NaN
-8.473124389071	77.9985665977	112.677921295166	NaN	NaN	NaN	NaN	NaN	NaN
-8.473124389071	77.2173165977	112.677921295166	NaN	NaN	NaN	NaN	NaN	NaN
-8.473124389071	76.4360665977	112.677921295166	NaN	NaN	NaN	NaN	NaN	NaN
-8.473124389071	75.6548165977	112.677921295166	NaN	NaN	NaN	NaN	NaN	NaN
-8.473124389071	74.8735665977	112.677921295166	NaN	NaN	NaN	NaN	NaN	NaN
-8.473124389071	74.0923165977	112.677921295166	NaN	NaN	NaN	NaN	NaN	NaN
-8.473124389071	73.3110665977	112.677921295166	NaN	NaN	NaN	NaN	NaN	NaN
-8.473124389071	72.5298165977	112.677921295166	NaN	NaN	NaN	NaN	NaN	NaN
-8.473124389071	71.7485665977	112.677921295166	NaN	NaN	NaN	NaN	NaN	NaN
-8.473124389071	70.9673165977	112.677921295166	NaN	NaN	NaN	NaN	NaN	NaN
-8.473124389071	70.1860665977	112.677921295166	NaN	NaN	NaN	NaN	NaN	NaN
-8.473124389071	69.4048165977	112.677921295166	NaN	NaN	NaN	NaN	NaN	NaN
-8.473124389071	68.6235665977	112.677921295166	NaN	NaN	NaN	NaN	NaN	NaN
-8.473124389071	67.8423165977	112.677921295166	NaN	NaN	NaN	NaN	NaN	NaN
-8.473124389071	67.0610665977	112.677921295166	NaN	NaN	NaN	NaN	NaN	NaN
-8.473124389071	66.2798165977	112.677921295166	NaN	NaN	NaN	NaN	NaN	NaN
-8.473124389071	65.4985665977	112.677921295166	NaN	NaN	NaN	NaN	NaN	NaN
-8.473124389071	64.7173165977	112.677921295166	NaN	NaN	NaN	NaN	NaN	NaN
-8.473124389071	63.9360665977	112.677921295166	NaN	NaN	NaN	NaN	NaN	NaN
-8.473124389071	63.1548165977	112.677921295166	NaN	NaN	NaN	NaN	NaN	NaN
-8.473124389071	62.3735665977	112.677921295166	NaN	NaN	NaN	NaN	NaN	NaN
-8.473124389071	61.5923165977	112.677921295166	NaN	NaN	NaN	NaN	NaN	NaN
-8.473124389071	60.8110665977	112.677921295166	NaN	NaN	NaN	NaN	NaN	NaN
-8.473124389071	60.0298165977	112.677921295166	NaN	NaN	NaN	NaN	NaN	NaN
-8.473124389071	59.2485665977	112.677921295166	NaN	NaN	NaN	NaN	NaN	NaN
-8.473124389071	58.4673165977	112.677921295166	NaN	NaN	NaN	NaN	NaN	NaN
-8.473124389071	57.6860665977	112.677921295166	NaN	NaN	NaN	NaN	NaN	NaN
-8.473124389071	56.9048165977	112.677921295166	NaN	NaN	NaN	NaN	NaN	NaN
-8.473124389071	56.1235665977	112.677921295166	NaN	NaN	NaN	NaN	NaN	NaN
-8.473124389071	55.3423165977	112.677921295166	NaN	NaN	NaN	NaN	NaN	NaN
-8.473124389071	54.5610665977	112.677921295166	NaN	NaN	NaN	NaN	NaN	NaN
-8.473124389071	53.7798165977	112.677921295166	NaN	NaN	NaN	NaN	NaN	NaN
-8.473124389071	52.9985665977	112.677921295166	NaN	NaN	NaN	NaN	NaN	NaN
-8.473124389071	52.2173165977	112.677921295166	NaN	NaN	NaN	NaN	NaN	NaN
-8.473124389071	51.4360665977	112.677921295166	NaN	NaN	NaN	NaN	NaN	NaN
-8.473124389071	50.6548165977	112.677921295166	NaN	NaN	NaN	NaN	NaN	NaN
-8.473124389071	49.8735665977	112.677921295166	NaN	NaN	NaN	NaN	NaN	NaN
-8.473124389071	49.0923165977	112.677921295166	NaN	NaN	NaN	NaN	NaN	NaN
-8.473124389071	48.3110665977	112.677921295166	NaN	NaN	NaN	NaN	NaN	NaN
-8.473124389071	47.5298165977	112.677921295166	NaN	NaN	NaN	NaN	NaN	NaN
-8.473124389071	46.7485665977	112.677921295166	NaN	NaN	NaN	NaN	NaN	NaN
-8.473124389071	45.9673165977	112.677921295166	NaN	NaN	NaN	NaN	NaN	NaN
-8.473124389071	45.1860665977	112.677921295166	NaN	NaN	NaN	NaN	NaN	NaN
-8.473124389071	44.4048165977	112.677921295166	NaN	NaN	NaN	NaN	NaN	NaN
-8.473124389071	43.6235665977	112.677921295166	NaN	NaN	NaN	NaN	NaN	NaN
-8.473124389071	42.8423165977	112.677921295166	NaN	NaN	NaN	NaN	NaN	NaN
-8.473124389071	42.0610665977	112.677921295166	NaN	NaN	NaN	NaN	NaN	NaN
-8.473124389071	41.2798165977	112.677921295166	NaN	NaN	NaN	NaN	NaN	NaN
-8.473124389071	40.4985665977	112.677921295166	NaN	NaN	NaN	NaN	NaN	NaN
-8.473124389071	39.7173165977	112.677921295166	NaN	NaN	NaN	NaN	NaN	NaN
-8.473124389071	38.9360665977	112.677921295166	NaN	NaN	NaN	NaN	NaN	NaN
-8.473124389071	38.1548165977	112.677921295166	NaN	NaN	NaN	NaN	NaN	NaN
-8.473124389071	37.3735665977	112.677921295166	NaN	NaN	NaN	NaN	NaN	NaN
-8.473124389071	36.5923165977	112.677921295166	NaN	NaN	NaN	NaN	NaN	NaN
-8.473124389071	35.8110665977	112.677921295166	NaN	NaN	NaN	NaN	NaN	NaN
-8.473124389071	35.0298165977	112.677921295166	NaN	NaN	NaN	NaN	NaN	NaN
-8.473124389071	34.2485665977	112.677921295166	NaN	NaN	NaN	NaN	NaN	NaN
-8.473124389071	33.4673165977	112.677921295166	NaN	NaN	NaN	NaN	NaN	NaN
-8.473124389071	32.6860665977	112.677921295166	NaN	NaN	NaN	NaN	NaN	NaN
-8.473124389071	31.9048165977	112.677921295166	NaN	NaN	NaN	NaN	NaN	NaN
-8.473124389071	31.1235665977	112.677921295166	NaN	NaN	NaN	NaN	NaN	NaN
-8.473124389071	30.3423165977	112.677921295166	NaN	NaN	NaN	NaN	NaN	NaN
-8.473124389071	29.5610665977	112.677921295166	NaN	NaN	NaN	NaN	NaN	NaN
-8.473124389071	28.7798165977	112.677921295166	NaN	NaN	NaN	NaN	NaN	NaN
-8.473124389071	27.9985665977	112.677921295166	NaN	NaN	NaN	NaN	NaN	NaN
-8.473124389071	27.2173165977	112.677921295166	NaN	NaN	NaN	NaN	NaN	NaN
-8.473124389071	26.4360665977	112.677921295166	NaN	NaN	NaN	NaN	NaN	NaN
-8.473124389071	25.6548165977	112.677921295166	NaN	NaN	NaN	NaN	NaN	NaN
-8.473124389071	24.8735665977	112.677921295166	NaN	NaN	NaN	NaN	NaN	NaN
-8.473124389071	24.0923165977	112.677921295166	NaN	NaN	NaN	NaN	NaN	NaN
-8.473124389071	23.3110665977	112.677921295166	NaN	NaN	NaN	NaN	NaN	NaN
-8.473124389071	22.5298165977	112.677921295166	NaN	NaN	NaN	NaN	NaN	NaN
-8.473124389071	21.7485665977	112.677921295166	NaN	NaN	NaN	NaN	NaN	NaN
-8.473124389071	20.9673165977	112.677921295166	NaN	NaN	NaN	NaN	NaN	NaN
-8.473124389071	20.1860665977	112.677921295166	NaN	NaN	NaN	NaN	NaN	NaN
-8.473124389071	19.4048165977	112.677921295166	NaN	NaN	NaN	NaN	NaN	NaN
-8.473124389071	18.6235665977	112.677921295166	NaN	NaN	NaN	NaN	NaN	NaN
-8.473124389071	17.8423165977	112.677921295166	NaN	NaN	NaN	NaN	NaN	NaN
-8.473124389071	17.0610665977	112.677921295166	NaN	NaN	NaN	NaN	NaN	NaN
-8.473124389071	16.2798165977	112.677921295166	NaN	NaN	NaN	NaN	NaN	NaN
-8.473124389071	15.4985665977	112.677921295166	NaN	NaN	NaN	NaN	NaN	NaN
-8.473124389071	14.7173165977	112.677921295166	NaN	NaN	NaN	NaN	NaN	NaN
-8.473124389071	13.9360665977	112.677921295166	NaN	NaN	NaN	NaN	NaN	NaN
-8.473124389071	13.1548165977	112.677921295166	NaN	NaN	NaN	NaN	NaN	NaN
-8.473124389071	12.3735665977	112.677921295166	NaN	NaN	NaN	NaN	NaN	NaN
-8.473124389071	11.5923165977	112.677921295166	NaN	NaN	NaN	NaN	NaN	NaN
-8.473124389071	10.8110665977	112.677921295166	NaN	NaN	NaN	NaN	NaN	NaN
-8.473124389071	10.0298165977	112.677921295166	NaN	NaN	NaN	NaN	NaN	NaN
-8.473124389071	9.24856659770001	112.677921295166	NaN	NaN	NaN	NaN	NaN	NaN
-8.473124389071	8.46731659770001	112.677921295166	NaN	NaN	NaN	NaN	NaN	NaN
-8.473124389071	7.68606659770001	112.677921295166	NaN	NaN	NaN	NaN	NaN	NaN
-8.473124389071	6.90481659770001	112.677921295166	NaN	NaN	NaN	NaN	NaN	NaN
-8.473124389071	6.12356659770001	112.677921295166	NaN	NaN	NaN	NaN	NaN	NaN
-8.473124389071	5.34231659770001	112.677921295166	NaN	NaN	NaN	NaN	NaN	NaN
-8.473124389071	4.56106659770001	112.677921295166	NaN	NaN	NaN	NaN	NaN	NaN
-8.473124389071	3.77981659770001	112.677921295166	NaN	NaN	NaN	NaN	NaN	NaN
-8.473124389071	2.99856659770001	112.677921295166	NaN	NaN	NaN	NaN	NaN	NaN
-8.473124389071	2.21731659770001	112.677921295166	NaN	NaN	NaN	NaN	NaN	NaN
-8.473124389071	1.43606659770001	112.677921295166	NaN	NaN	NaN	NaN	NaN	NaN
-8.473124389071	0.654816597700005	112.677921295166	NaN	NaN	NaN	NaN	NaN	NaN
-8.473124389071	-0.126433402299995	112.677921295166	NaN	NaN	NaN	NaN	NaN	NaN
-8.473124389071	-0.907683402299995	112.677921295166	NaN	NaN	NaN	NaN	NaN	NaN
-8.473124389071	-1.68893340229999	112.677921295166	NaN	NaN	NaN	NaN	NaN	NaN
-8.473124389071	-2.47018340229999	112.677921295166	NaN	NaN	NaN	NaN	NaN	NaN
-8.473124389071	-3.25143340229999	112.677921295166	NaN	NaN	NaN	NaN	NaN	NaN
-8.473124389071	-4.03268340229999	112.677921295166	NaN	NaN	NaN	NaN	NaN	NaN
-8.473124389071	-4.81393340229999	112.677921295166	NaN	NaN	NaN	NaN	NaN	NaN
-8.473124389071	-5.59518340229999	112.677921295166	NaN	NaN	NaN	NaN	NaN	NaN
-8.473124389071	-6.37643340229999	112.677921295166	NaN	NaN	NaN	NaN	NaN	NaN
-8.473124389071	-7.15768340229999	112.677921295166	NaN	NaN	NaN	NaN	NaN	NaN
-8.473124389071	-7.93893340229999	112.677921295166	NaN	NaN	NaN	NaN	NaN	NaN
-8.473124389071	-8.72018340229999	112.677921295166	NaN	NaN	NaN	NaN	NaN	NaN
-8.473124389071	-9.50143340229999	112.677921295166	NaN	NaN	NaN	NaN	NaN	NaN
-8.473124389071	-10.2826834023	112.677921295166	NaN	NaN	NaN	NaN	NaN	NaN
-8.473124389071	-11.0639334023	112.677921295166	NaN	NaN	NaN	NaN	NaN	NaN
-8.473124389071	-11.8451834023	112.677921295166	NaN	NaN	NaN	NaN	NaN	NaN
-8.473124389071	-12.6264334023	112.677921295166	NaN	NaN	NaN	NaN	NaN	NaN
-8.473124389071	-13.4076834023	112.677921295166	NaN	NaN	NaN	NaN	NaN	NaN
-8.473124389071	-14.1889334023	112.677921295166	NaN	NaN	NaN	NaN	NaN	NaN
-8.473124389071	-14.9701834023	112.677921295166	NaN	NaN	NaN	NaN	NaN	NaN
-8.473124389071	-15.7514334023	112.677921295166	NaN	NaN	NaN	NaN	NaN	NaN
-8.473124389071	-16.5326834023	112.677921295166	NaN	NaN	NaN	NaN	NaN	NaN
-8.473124389071	-17.3139334023	112.677921295166	NaN	NaN	NaN	NaN	NaN	NaN
-8.473124389071	-18.0951834023	112.677921295166	NaN	NaN	NaN	NaN	NaN	NaN
-8.473124389071	-18.8764334023	112.677921295166	NaN	NaN	NaN	NaN	NaN	NaN
-8.473124389071	-19.6576834023	112.677921295166	NaN	NaN	NaN	NaN	NaN	NaN
-8.473124389071	-20.4389334023	112.677921295166	NaN	NaN	NaN	NaN	NaN	NaN
-8.473124389071	-21.2201834023	112.677921295166	NaN	NaN	NaN	NaN	NaN	NaN
-8.473124389071	-22.0014334023	112.677921295166	NaN	NaN	NaN	NaN	NaN	NaN
-8.473124389071	-22.7826834023	112.677921295166	NaN	NaN	NaN	NaN	NaN	NaN
-8.473124389071	-23.5639334023	112.677921295166	NaN	NaN	NaN	NaN	NaN	NaN
-8.473124389071	-24.3451834023	112.677921295166	NaN	NaN	NaN	NaN	NaN	NaN
-8.473124389071	-25.1264334023	112.677921295166	NaN	NaN	NaN	NaN	NaN	NaN
-8.473124389071	-25.9076834023	112.677921295166	NaN	NaN	NaN	NaN	NaN	NaN
-8.473124389071	-26.6889334023	112.677921295166	NaN	NaN	NaN	NaN	NaN	NaN
-8.473124389071	-27.4701834023	112.677921295166	NaN	NaN	NaN	NaN	NaN	NaN
-8.473124389071	-28.2514334023	112.677921295166	NaN	NaN	NaN	NaN	NaN	NaN
-8.473124389071	-29.0326834023	112.677921295166	NaN	NaN	NaN	NaN	NaN	NaN
-8.473124389071	-29.8139334023	112.677921295166	NaN	NaN	NaN	NaN	NaN	NaN
-8.473124389071	-30.5951834023	112.677921295166	NaN	NaN	NaN	NaN	NaN	NaN
-8.473124389071	-31.3764334023	112.677921295166	NaN	NaN	NaN	NaN	NaN	NaN
-8.473124389071	-32.1576834023	112.677921295166	NaN	NaN	NaN	NaN	NaN	NaN
-8.473124389071	-32.9389334023	112.677921295166	NaN	NaN	NaN	NaN	NaN	NaN
-8.473124389071	166.2798165977	111.896671295166	NaN	NaN	NaN	NaN	NaN	NaN
-8.473124389071	165.4985665977	111.896671295166	NaN	NaN	NaN	NaN	NaN	NaN
-8.473124389071	164.7173165977	111.896671295166	NaN	NaN	NaN	NaN	NaN	NaN
-8.473124389071	163.9360665977	111.896671295166	NaN	NaN	NaN	NaN	NaN	NaN
-8.473124389071	163.1548165977	111.896671295166	NaN	NaN	NaN	NaN	NaN	NaN
-8.473124389071	162.3735665977	111.896671295166	NaN	NaN	NaN	NaN	NaN	NaN
-8.473124389071	161.5923165977	111.896671295166	NaN	NaN	NaN	NaN	NaN	NaN
-8.473124389071	160.8110665977	111.896671295166	NaN	NaN	NaN	NaN	NaN	NaN
-8.473124389071	160.0298165977	111.896671295166	NaN	NaN	NaN	NaN	NaN	NaN
-8.473124389071	159.2485665977	111.896671295166	NaN	NaN	NaN	NaN	NaN	NaN
-8.473124389071	158.4673165977	111.896671295166	NaN	NaN	NaN	NaN	NaN	NaN
-8.473124389071	157.6860665977	111.896671295166	NaN	NaN	NaN	NaN	NaN	NaN
-8.473124389071	156.9048165977	111.896671295166	NaN	NaN	NaN	NaN	NaN	NaN
-8.473124389071	156.1235665977	111.896671295166	NaN	NaN	NaN	NaN	NaN	NaN
-8.473124389071	155.3423165977	111.896671295166	NaN	NaN	NaN	NaN	NaN	NaN
-8.473124389071	154.5610665977	111.896671295166	NaN	NaN	NaN	NaN	NaN	NaN
-8.473124389071	153.7798165977	111.896671295166	NaN	NaN	NaN	NaN	NaN	NaN
-8.473124389071	152.9985665977	111.896671295166	NaN	NaN	NaN	NaN	NaN	NaN
-8.473124389071	152.2173165977	111.896671295166	NaN	NaN	NaN	NaN	NaN	NaN
-8.473124389071	151.4360665977	111.896671295166	NaN	NaN	NaN	NaN	NaN	NaN
-8.473124389071	150.6548165977	111.896671295166	NaN	NaN	NaN	NaN	NaN	NaN
-8.473124389071	149.8735665977	111.896671295166	NaN	NaN	NaN	NaN	NaN	NaN
-8.473124389071	149.0923165977	111.896671295166	NaN	NaN	NaN	NaN	NaN	NaN
-8.473124389071	148.3110665977	111.896671295166	NaN	NaN	NaN	NaN	NaN	NaN
-8.473124389071	147.5298165977	111.896671295166	NaN	NaN	NaN	NaN	NaN	NaN
-8.473124389071	146.7485665977	111.896671295166	NaN	NaN	NaN	NaN	NaN	NaN
-8.473124389071	145.9673165977	111.896671295166	NaN	NaN	NaN	NaN	NaN	NaN
-8.473124389071	145.1860665977	111.896671295166	NaN	NaN	NaN	NaN	NaN	NaN
-8.473124389071	144.4048165977	111.896671295166	NaN	NaN	NaN	NaN	NaN	NaN
-8.473124389071	143.6235665977	111.896671295166	NaN	NaN	NaN	NaN	NaN	NaN
-8.473124389071	142.8423165977	111.896671295166	NaN	NaN	NaN	NaN	NaN	NaN
-8.473124389071	142.0610665977	111.896671295166	NaN	NaN	NaN	NaN	NaN	NaN
-8.473124389071	141.2798165977	111.896671295166	NaN	NaN	NaN	NaN	NaN	NaN
-8.473124389071	140.4985665977	111.896671295166	NaN	NaN	NaN	NaN	NaN	NaN
-8.473124389071	139.7173165977	111.896671295166	NaN	NaN	NaN	NaN	NaN	NaN
-8.473124389071	138.9360665977	111.896671295166	NaN	NaN	NaN	NaN	NaN	NaN
-8.473124389071	138.1548165977	111.896671295166	NaN	NaN	NaN	NaN	NaN	NaN
-8.473124389071	137.3735665977	111.896671295166	NaN	NaN	NaN	NaN	NaN	NaN
-8.473124389071	136.5923165977	111.896671295166	NaN	NaN	NaN	NaN	NaN	NaN
-8.473124389071	135.8110665977	111.896671295166	NaN	NaN	NaN	NaN	NaN	NaN
-8.473124389071	135.0298165977	111.896671295166	NaN	NaN	NaN	NaN	NaN	NaN
-8.473124389071	134.2485665977	111.896671295166	NaN	NaN	NaN	NaN	NaN	NaN
-8.473124389071	133.4673165977	111.896671295166	NaN	NaN	NaN	NaN	NaN	NaN
-8.473124389071	132.6860665977	111.896671295166	NaN	NaN	NaN	NaN	NaN	NaN
-8.473124389071	131.9048165977	111.896671295166	NaN	NaN	NaN	NaN	NaN	NaN
-8.473124389071	131.1235665977	111.896671295166	NaN	NaN	NaN	NaN	NaN	NaN
-8.473124389071	130.3423165977	111.896671295166	NaN	NaN	NaN	NaN	NaN	NaN
-8.473124389071	129.5610665977	111.896671295166	NaN	NaN	NaN	NaN	NaN	NaN
-8.473124389071	128.7798165977	111.896671295166	NaN	NaN	NaN	NaN	NaN	NaN
-8.473124389071	127.9985665977	111.896671295166	NaN	NaN	NaN	NaN	NaN	NaN
-8.473124389071	127.2173165977	111.896671295166	NaN	NaN	NaN	NaN	NaN	NaN
-8.473124389071	126.4360665977	111.896671295166	NaN	NaN	NaN	NaN	NaN	NaN
-8.473124389071	125.6548165977	111.896671295166	NaN	NaN	NaN	NaN	NaN	NaN
-8.473124389071	124.8735665977	111.896671295166	NaN	NaN	NaN	NaN	NaN	NaN
-8.473124389071	124.0923165977	111.896671295166	NaN	NaN	NaN	NaN	NaN	NaN
-8.473124389071	123.3110665977	111.896671295166	NaN	NaN	NaN	NaN	NaN	NaN
-8.473124389071	122.5298165977	111.896671295166	NaN	NaN	NaN	NaN	NaN	NaN
-8.473124389071	121.7485665977	111.896671295166	NaN	NaN	NaN	NaN	NaN	NaN
-8.473124389071	120.9673165977	111.896671295166	NaN	NaN	NaN	NaN	NaN	NaN
-8.473124389071	120.1860665977	111.896671295166	NaN	NaN	NaN	NaN	NaN	NaN
-8.473124389071	119.4048165977	111.896671295166	NaN	NaN	NaN	NaN	NaN	NaN
-8.473124389071	118.6235665977	111.896671295166	NaN	NaN	NaN	NaN	NaN	NaN
-8.473124389071	117.8423165977	111.896671295166	NaN	NaN	NaN	NaN	NaN	NaN
-8.473124389071	117.0610665977	111.896671295166	NaN	NaN	NaN	NaN	NaN	NaN
-8.473124389071	116.2798165977	111.896671295166	NaN	NaN	NaN	NaN	NaN	NaN
-8.473124389071	115.4985665977	111.896671295166	NaN	NaN	NaN	NaN	NaN	NaN
-8.473124389071	114.7173165977	111.896671295166	NaN	NaN	NaN	NaN	NaN	NaN
-8.473124389071	113.9360665977	111.896671295166	NaN	NaN	NaN	NaN	NaN	NaN
-8.473124389071	113.1548165977	111.896671295166	NaN	NaN	NaN	NaN	NaN	NaN
-8.473124389071	112.3735665977	111.896671295166	NaN	NaN	NaN	NaN	NaN	NaN
-8.473124389071	111.5923165977	111.896671295166	NaN	NaN	NaN	NaN	NaN	NaN
-8.473124389071	110.8110665977	111.896671295166	NaN	NaN	NaN	NaN	NaN	NaN
-8.473124389071	110.0298165977	111.896671295166	NaN	NaN	NaN	NaN	NaN	NaN
-8.473124389071	109.2485665977	111.896671295166	NaN	NaN	NaN	NaN	NaN	NaN
-8.473124389071	108.4673165977	111.896671295166	NaN	NaN	NaN	NaN	NaN	NaN
-8.473124389071	107.6860665977	111.896671295166	NaN	NaN	NaN	NaN	NaN	NaN
-8.473124389071	106.9048165977	111.896671295166	NaN	NaN	NaN	NaN	NaN	NaN
-8.473124389071	106.1235665977	111.896671295166	NaN	NaN	NaN	NaN	NaN	NaN
-8.473124389071	105.3423165977	111.896671295166	NaN	NaN	NaN	NaN	NaN	NaN
-8.473124389071	104.5610665977	111.896671295166	NaN	NaN	NaN	NaN	NaN	NaN
-8.473124389071	103.7798165977	111.896671295166	NaN	NaN	NaN	NaN	NaN	NaN
-8.473124389071	102.9985665977	111.896671295166	NaN	NaN	NaN	NaN	NaN	NaN
-8.473124389071	102.2173165977	111.896671295166	NaN	NaN	NaN	NaN	NaN	NaN
-8.473124389071	101.4360665977	111.896671295166	NaN	NaN	NaN	NaN	NaN	NaN
-8.473124389071	100.6548165977	111.896671295166	NaN	NaN	NaN	NaN	NaN	NaN
-8.473124389071	99.8735665977	111.896671295166	NaN	NaN	NaN	NaN	NaN	NaN
-8.473124389071	99.0923165977	111.896671295166	NaN	NaN	NaN	NaN	NaN	NaN
-8.473124389071	98.3110665977	111.896671295166	NaN	NaN	NaN	NaN	NaN	NaN
-8.473124389071	97.5298165977	111.896671295166	NaN	NaN	NaN	NaN	NaN	NaN
-8.473124389071	96.7485665977	111.896671295166	NaN	NaN	NaN	NaN	NaN	NaN
-8.473124389071	95.9673165977	111.896671295166	NaN	NaN	NaN	NaN	NaN	NaN
-8.473124389071	95.1860665977	111.896671295166	NaN	NaN	NaN	NaN	NaN	NaN
-8.473124389071	94.4048165977	111.896671295166	NaN	NaN	NaN	NaN	NaN	NaN
-8.473124389071	93.6235665977	111.896671295166	NaN	NaN	NaN	NaN	NaN	NaN
-8.473124389071	92.8423165977	111.896671295166	NaN	NaN	NaN	NaN	NaN	NaN
-8.473124389071	92.0610665977	111.896671295166	NaN	NaN	NaN	NaN	NaN	NaN
-8.473124389071	91.2798165977	111.896671295166	NaN	NaN	NaN	NaN	NaN	NaN
-8.473124389071	90.4985665977	111.896671295166	NaN	NaN	NaN	NaN	NaN	NaN
-8.473124389071	89.7173165977	111.896671295166	NaN	NaN	NaN	NaN	NaN	NaN
-8.473124389071	88.9360665977	111.896671295166	NaN	NaN	NaN	NaN	NaN	NaN
-8.473124389071	88.1548165977	111.896671295166	NaN	NaN	NaN	NaN	NaN	NaN
-8.473124389071	87.3735665977	111.896671295166	NaN	NaN	NaN	NaN	NaN	NaN
-8.473124389071	86.5923165977	111.896671295166	NaN	NaN	NaN	NaN	NaN	NaN
-8.473124389071	85.8110665977	111.896671295166	NaN	NaN	NaN	NaN	NaN	NaN
-8.473124389071	85.0298165977	111.896671295166	NaN	NaN	NaN	NaN	NaN	NaN
-8.473124389071	84.2485665977	111.896671295166	NaN	NaN	NaN	NaN	NaN	NaN
-8.473124389071	83.4673165977	111.896671295166	NaN	NaN	NaN	NaN	NaN	NaN
-8.473124389071	82.6860665977	111.896671295166	NaN	NaN	NaN	NaN	NaN	NaN
-8.473124389071	81.9048165977	111.896671295166	NaN	NaN	NaN	NaN	NaN	NaN
-8.473124389071	81.1235665977	111.896671295166	NaN	NaN	NaN	NaN	NaN	NaN
-8.473124389071	80.3423165977	111.896671295166	NaN	NaN	NaN	NaN	NaN	NaN
-8.473124389071	79.5610665977	111.896671295166	NaN	NaN	NaN	NaN	NaN	NaN
-8.473124389071	78.7798165977	111.896671295166	NaN	NaN	NaN	NaN	NaN	NaN
-8.473124389071	77.9985665977	111.896671295166	NaN	NaN	NaN	NaN	NaN	NaN
-8.473124389071	77.2173165977	111.896671295166	NaN	NaN	NaN	NaN	NaN	NaN
-8.473124389071	76.4360665977	111.896671295166	NaN	NaN	NaN	NaN	NaN	NaN
-8.473124389071	75.6548165977	111.896671295166	NaN	NaN	NaN	NaN	NaN	NaN
-8.473124389071	74.8735665977	111.896671295166	NaN	NaN	NaN	NaN	NaN	NaN
-8.473124389071	74.0923165977	111.896671295166	NaN	NaN	NaN	NaN	NaN	NaN
-8.473124389071	73.3110665977	111.896671295166	NaN	NaN	NaN	NaN	NaN	NaN
-8.473124389071	72.5298165977	111.896671295166	NaN	NaN	NaN	NaN	NaN	NaN
-8.473124389071	71.7485665977	111.896671295166	NaN	NaN	NaN	NaN	NaN	NaN
-8.473124389071	70.9673165977	111.896671295166	NaN	NaN	NaN	NaN	NaN	NaN
-8.473124389071	70.1860665977	111.896671295166	NaN	NaN	NaN	NaN	NaN	NaN
-8.473124389071	69.4048165977	111.896671295166	NaN	NaN	NaN	NaN	NaN	NaN
-8.473124389071	68.6235665977	111.896671295166	NaN	NaN	NaN	NaN	NaN	NaN
-8.473124389071	67.8423165977	111.896671295166	NaN	NaN	NaN	NaN	NaN	NaN
-8.473124389071	67.0610665977	111.896671295166	NaN	NaN	NaN	NaN	NaN	NaN
-8.473124389071	66.2798165977	111.896671295166	NaN	NaN	NaN	NaN	NaN	NaN
-8.473124389071	65.4985665977	111.896671295166	NaN	NaN	NaN	NaN	NaN	NaN
-8.473124389071	64.7173165977	111.896671295166	NaN	NaN	NaN	NaN	NaN	NaN
-8.473124389071	63.9360665977	111.896671295166	NaN	NaN	NaN	NaN	NaN	NaN
-8.473124389071	63.1548165977	111.896671295166	NaN	NaN	NaN	NaN	NaN	NaN
-8.473124389071	62.3735665977	111.896671295166	NaN	NaN	NaN	NaN	NaN	NaN
-8.473124389071	61.5923165977	111.896671295166	NaN	NaN	NaN	NaN	NaN	NaN
-8.473124389071	60.8110665977	111.896671295166	NaN	NaN	NaN	NaN	NaN	NaN
-8.473124389071	60.0298165977	111.896671295166	NaN	NaN	NaN	NaN	NaN	NaN
-8.473124389071	59.2485665977	111.896671295166	NaN	NaN	NaN	NaN	NaN	NaN
-8.473124389071	58.4673165977	111.896671295166	NaN	NaN	NaN	NaN	NaN	NaN
-8.473124389071	57.6860665977	111.896671295166	NaN	NaN	NaN	NaN	NaN	NaN
-8.473124389071	56.9048165977	111.896671295166	NaN	NaN	NaN	NaN	NaN	NaN
-8.473124389071	56.1235665977	111.896671295166	NaN	NaN	NaN	NaN	NaN	NaN
-8.473124389071	55.3423165977	111.896671295166	NaN	NaN	NaN	NaN	NaN	NaN
-8.473124389071	54.5610665977	111.896671295166	NaN	NaN	NaN	NaN	NaN	NaN
-8.473124389071	53.7798165977	111.896671295166	NaN	NaN	NaN	NaN	NaN	NaN
-8.473124389071	52.9985665977	111.896671295166	NaN	NaN	NaN	NaN	NaN	NaN
-8.473124389071	52.2173165977	111.896671295166	NaN	NaN	NaN	NaN	NaN	NaN
-8.473124389071	51.4360665977	111.896671295166	NaN	NaN	NaN	NaN	NaN	NaN
-8.473124389071	50.6548165977	111.896671295166	NaN	NaN	NaN	NaN	NaN	NaN
-8.473124389071	49.8735665977	111.896671295166	NaN	NaN	NaN	NaN	NaN	NaN
-8.473124389071	49.0923165977	111.896671295166	NaN	NaN	NaN	NaN	NaN	NaN
-8.473124389071	48.3110665977	111.896671295166	NaN	NaN	NaN	NaN	NaN	NaN
-8.473124389071	47.5298165977	111.896671295166	NaN	NaN	NaN	NaN	NaN	NaN
-8.473124389071	46.7485665977	111.896671295166	NaN	NaN	NaN	NaN	NaN	NaN
-8.473124389071	45.9673165977	111.896671295166	NaN	NaN	NaN	NaN	NaN	NaN
-8.473124389071	45.1860665977	111.896671295166	NaN	NaN	NaN	NaN	NaN	NaN
-8.473124389071	44.4048165977	111.896671295166	NaN	NaN	NaN	NaN	NaN	NaN
-8.473124389071	43.6235665977	111.896671295166	NaN	NaN	NaN	NaN	NaN	NaN
-8.473124389071	42.8423165977	111.896671295166	NaN	NaN	NaN	NaN	NaN	NaN
-8.473124389071	42.0610665977	111.896671295166	NaN	NaN	NaN	NaN	NaN	NaN
-8.473124389071	41.2798165977	111.896671295166	NaN	NaN	NaN	NaN	NaN	NaN
-8.473124389071	40.4985665977	111.896671295166	NaN	NaN	NaN	NaN	NaN	NaN
-8.473124389071	39.7173165977	111.896671295166	NaN	NaN	NaN	NaN	NaN	NaN
-8.473124389071	38.9360665977	111.896671295166	NaN	NaN	NaN	NaN	NaN	NaN
-8.473124389071	38.1548165977	111.896671295166	NaN	NaN	NaN	NaN	NaN	NaN
-8.473124389071	37.3735665977	111.896671295166	NaN	NaN	NaN	NaN	NaN	NaN
-8.473124389071	36.5923165977	111.896671295166	NaN	NaN	NaN	NaN	NaN	NaN
-8.473124389071	35.8110665977	111.896671295166	NaN	NaN	NaN	NaN	NaN	NaN
-8.473124389071	35.0298165977	111.896671295166	NaN	NaN	NaN	NaN	NaN	NaN
-8.473124389071	34.2485665977	111.896671295166	NaN	NaN	NaN	NaN	NaN	NaN
-8.473124389071	33.4673165977	111.896671295166	NaN	NaN	NaN	NaN	NaN	NaN
-8.473124389071	32.6860665977	111.896671295166	NaN	NaN	NaN	NaN	NaN	NaN
-8.473124389071	31.9048165977	111.896671295166	NaN	NaN	NaN	NaN	NaN	NaN
-8.473124389071	31.1235665977	111.896671295166	NaN	NaN	NaN	NaN	NaN	NaN
-8.473124389071	30.3423165977	111.896671295166	NaN	NaN	NaN	NaN	NaN	NaN
-8.473124389071	29.5610665977	111.896671295166	NaN	NaN	NaN	NaN	NaN	NaN
-8.473124389071	28.7798165977	111.896671295166	NaN	NaN	NaN	NaN	NaN	NaN
-8.473124389071	27.9985665977	111.896671295166	NaN	NaN	NaN	NaN	NaN	NaN
-8.473124389071	27.2173165977	111.896671295166	NaN	NaN	NaN	NaN	NaN	NaN
-8.473124389071	26.4360665977	111.896671295166	NaN	NaN	NaN	NaN	NaN	NaN
-8.473124389071	25.6548165977	111.896671295166	NaN	NaN	NaN	NaN	NaN	NaN
-8.473124389071	24.8735665977	111.896671295166	NaN	NaN	NaN	NaN	NaN	NaN
-8.473124389071	24.0923165977	111.896671295166	NaN	NaN	NaN	NaN	NaN	NaN
-8.473124389071	23.3110665977	111.896671295166	NaN	NaN	NaN	NaN	NaN	NaN
-8.473124389071	22.5298165977	111.896671295166	NaN	NaN	NaN	NaN	NaN	NaN
-8.473124389071	21.7485665977	111.896671295166	NaN	NaN	NaN	NaN	NaN	NaN
-8.473124389071	20.9673165977	111.896671295166	NaN	NaN	NaN	NaN	NaN	NaN
-8.473124389071	20.1860665977	111.896671295166	NaN	NaN	NaN	NaN	NaN	NaN
-8.473124389071	19.4048165977	111.896671295166	NaN	NaN	NaN	NaN	NaN	NaN
-8.473124389071	18.6235665977	111.896671295166	NaN	NaN	NaN	NaN	NaN	NaN
-8.473124389071	17.8423165977	111.896671295166	NaN	NaN	NaN	NaN	NaN	NaN
-8.473124389071	17.0610665977	111.896671295166	NaN	NaN	NaN	NaN	NaN	NaN
-8.473124389071	16.2798165977	111.896671295166	NaN	NaN	NaN	NaN	NaN	NaN
-8.473124389071	15.4985665977	111.896671295166	NaN	NaN	NaN	NaN	NaN	NaN
-8.473124389071	14.7173165977	111.896671295166	NaN	NaN	NaN	NaN	NaN	NaN
-8.473124389071	13.9360665977	111.896671295166	NaN	NaN	NaN	NaN	NaN	NaN
-8.473124389071	13.1548165977	111.896671295166	NaN	NaN	NaN	NaN	NaN	NaN
-8.473124389071	12.3735665977	111.896671295166	NaN	NaN	NaN	NaN	NaN	NaN
-8.473124389071	11.5923165977	111.896671295166	NaN	NaN	NaN	NaN	NaN	NaN
-8.473124389071	10.8110665977	111.896671295166	NaN	NaN	NaN	NaN	NaN	NaN
-8.473124389071	10.0298165977	111.896671295166	NaN	NaN	NaN	NaN	NaN	NaN
-8.473124389071	9.24856659770001	111.896671295166	NaN	NaN	NaN	NaN	NaN	NaN
-8.473124389071	8.46731659770001	111.896671295166	NaN	NaN	NaN	NaN	NaN	NaN
-8.473124389071	7.68606659770001	111.896671295166	NaN	NaN	NaN	NaN	NaN	NaN
-8.473124389071	6.90481659770001	111.896671295166	NaN	NaN	NaN	NaN	NaN	NaN
-8.473124389071	6.12356659770001	111.896671295166	NaN	NaN	NaN	NaN	NaN	NaN
-8.473124389071	5.34231659770001	111.896671295166	NaN	NaN	NaN	NaN	NaN	NaN
-8.473124389071	4.56106659770001	111.896671295166	NaN	NaN	NaN	NaN	NaN	NaN
-8.473124389071	3.77981659770001	111.896671295166	NaN	NaN	NaN	NaN	NaN	NaN
-8.473124389071	2.99856659770001	111.896671295166	NaN	NaN	NaN	NaN	NaN	NaN
-8.473124389071	2.21731659770001	111.896671295166	NaN	NaN	NaN	NaN	NaN	NaN
-8.473124389071	1.43606659770001	111.896671295166	NaN	NaN	NaN	NaN	NaN	NaN
-8.473124389071	0.654816597700005	111.896671295166	NaN	NaN	NaN	NaN	NaN	NaN
-8.473124389071	-0.126433402299995	111.896671295166	NaN	NaN	NaN	NaN	NaN	NaN
-8.473124389071	-0.907683402299995	111.896671295166	NaN	NaN	NaN	NaN	NaN	NaN
-8.473124389071	-1.68893340229999	111.896671295166	NaN	NaN	NaN	NaN	NaN	NaN
-8.473124389071	-2.47018340229999	111.896671295166	NaN	NaN	NaN	NaN	NaN	NaN
-8.473124389071	-3.25143340229999	111.896671295166	NaN	NaN	NaN	NaN	NaN	NaN
-8.473124389071	-4.03268340229999	111.896671295166	NaN	NaN	NaN	NaN	NaN	NaN
-8.473124389071	-4.81393340229999	111.896671295166	NaN	NaN	NaN	NaN	NaN	NaN
-8.473124389071	-5.59518340229999	111.896671295166	NaN	NaN	NaN	NaN	NaN	NaN
-8.473124389071	-6.37643340229999	111.896671295166	NaN	NaN	NaN	NaN	NaN	NaN
-8.473124389071	-7.15768340229999	111.896671295166	NaN	NaN	NaN	NaN	NaN	NaN
-8.473124389071	-7.93893340229999	111.896671295166	NaN	NaN	NaN	NaN	NaN	NaN
-8.473124389071	-8.72018340229999	111.896671295166	NaN	NaN	NaN	NaN	NaN	NaN
-8.473124389071	-9.50143340229999	111.896671295166	NaN	NaN	NaN	NaN	NaN	NaN
-8.473124389071	-10.2826834023	111.896671295166	NaN	NaN	NaN	NaN	NaN	NaN
-8.473124389071	-11.0639334023	111.896671295166	NaN	NaN	NaN	NaN	NaN	NaN
-8.473124389071	-11.8451834023	111.896671295166	NaN	NaN	NaN	NaN	NaN	NaN
-8.473124389071	-12.6264334023	111.896671295166	NaN	NaN	NaN	NaN	NaN	NaN
-8.473124389071	-13.4076834023	111.896671295166	NaN	NaN	NaN	NaN	NaN	NaN
-8.473124389071	-14.1889334023	111.896671295166	NaN	NaN	NaN	NaN	NaN	NaN
-8.473124389071	-14.9701834023	111.896671295166	NaN	NaN	NaN	NaN	NaN	NaN
-8.473124389071	-15.7514334023	111.896671295166	NaN	NaN	NaN	NaN	NaN	NaN
-8.473124389071	-16.5326834023	111.896671295166	NaN	NaN	NaN	NaN	NaN	NaN
-8.473124389071	-17.3139334023	111.896671295166	NaN	NaN	NaN	NaN	NaN	NaN
-8.473124389071	-18.0951834023	111.896671295166	NaN	NaN	NaN	NaN	NaN	NaN
-8.473124389071	-18.8764334023	111.896671295166	NaN	NaN	NaN	NaN	NaN	NaN
-8.473124389071	-19.6576834023	111.896671295166	NaN	NaN	NaN	NaN	NaN	NaN
-8.473124389071	-20.4389334023	111.896671295166	NaN	NaN	NaN	NaN	NaN	NaN
-8.473124389071	-21.2201834023	111.896671295166	NaN	NaN	NaN	NaN	NaN	NaN
-8.473124389071	-22.0014334023	111.896671295166	NaN	NaN	NaN	NaN	NaN	NaN
-8.473124389071	-22.7826834023	111.896671295166	NaN	NaN	NaN	NaN	NaN	NaN
-8.473124389071	-23.5639334023	111.896671295166	NaN	NaN	NaN	NaN	NaN	NaN
-8.473124389071	-24.3451834023	111.896671295166	NaN	NaN	NaN	NaN	NaN	NaN
-8.473124389071	-25.1264334023	111.896671295166	NaN	NaN	NaN	NaN	NaN	NaN
-8.473124389071	-25.9076834023	111.896671295166	NaN	NaN	NaN	NaN	NaN	NaN
-8.473124389071	-26.6889334023	111.896671295166	NaN	NaN	NaN	NaN	NaN	NaN
-8.473124389071	-27.4701834023	111.896671295166	NaN	NaN	NaN	NaN	NaN	NaN
-8.473124389071	-28.2514334023	111.896671295166	NaN	NaN	NaN	NaN	NaN	NaN
-8.473124389071	-29.0326834023	111.896671295166	NaN	NaN	NaN	NaN	NaN	NaN
-8.473124389071	-29.8139334023	111.896671295166	NaN	NaN	NaN	NaN	NaN	NaN
-8.473124389071	-30.5951834023	111.896671295166	NaN	NaN	NaN	NaN	NaN	NaN
-8.473124389071	-31.3764334023	111.896671295166	NaN	NaN	NaN	NaN	NaN	NaN
-8.473124389071	-32.1576834023	111.896671295166	NaN	NaN	NaN	NaN	NaN	NaN
-8.473124389071	-32.9389334023	111.896671295166	NaN	NaN	NaN	NaN	NaN	NaN
-8.473124389071	166.2798165977	111.115421295166	NaN	NaN	NaN	NaN	NaN	NaN
-8.473124389071	165.4985665977	111.115421295166	NaN	NaN	NaN	NaN	NaN	NaN
-8.473124389071	164.7173165977	111.115421295166	NaN	NaN	NaN	NaN	NaN	NaN
-8.473124389071	163.9360665977	111.115421295166	NaN	NaN	NaN	NaN	NaN	NaN
-8.473124389071	163.1548165977	111.115421295166	NaN	NaN	NaN	NaN	NaN	NaN
-8.473124389071	162.3735665977	111.115421295166	NaN	NaN	NaN	NaN	NaN	NaN
-8.473124389071	161.5923165977	111.115421295166	NaN	NaN	NaN	NaN	NaN	NaN
-8.473124389071	160.8110665977	111.115421295166	NaN	NaN	NaN	NaN	NaN	NaN
-8.473124389071	160.0298165977	111.115421295166	NaN	NaN	NaN	NaN	NaN	NaN
-8.473124389071	159.2485665977	111.115421295166	NaN	NaN	NaN	NaN	NaN	NaN
-8.473124389071	158.4673165977	111.115421295166	NaN	NaN	NaN	NaN	NaN	NaN
-8.473124389071	157.6860665977	111.115421295166	NaN	NaN	NaN	NaN	NaN	NaN
-8.473124389071	156.9048165977	111.115421295166	NaN	NaN	NaN	NaN	NaN	NaN
-8.473124389071	156.1235665977	111.115421295166	NaN	NaN	NaN	NaN	NaN	NaN
-8.473124389071	155.3423165977	111.115421295166	NaN	NaN	NaN	NaN	NaN	NaN
-8.473124389071	154.5610665977	111.115421295166	NaN	NaN	NaN	NaN	NaN	NaN
-8.473124389071	153.7798165977	111.115421295166	NaN	NaN	NaN	NaN	NaN	NaN
-8.473124389071	152.9985665977	111.115421295166	NaN	NaN	NaN	NaN	NaN	NaN
-8.473124389071	152.2173165977	111.115421295166	NaN	NaN	NaN	NaN	NaN	NaN
-8.473124389071	151.4360665977	111.115421295166	NaN	NaN	NaN	NaN	NaN	NaN
-8.473124389071	150.6548165977	111.115421295166	NaN	NaN	NaN	NaN	NaN	NaN
-8.473124389071	149.8735665977	111.115421295166	NaN	NaN	NaN	NaN	NaN	NaN
-8.473124389071	149.0923165977	111.115421295166	NaN	NaN	NaN	NaN	NaN	NaN
-8.473124389071	148.3110665977	111.115421295166	NaN	NaN	NaN	NaN	NaN	NaN
-8.473124389071	147.5298165977	111.115421295166	NaN	NaN	NaN	NaN	NaN	NaN
-8.473124389071	146.7485665977	111.115421295166	NaN	NaN	NaN	NaN	NaN	NaN
-8.473124389071	145.9673165977	111.115421295166	NaN	NaN	NaN	NaN	NaN	NaN
-8.473124389071	145.1860665977	111.115421295166	NaN	NaN	NaN	NaN	NaN	NaN
-8.473124389071	144.4048165977	111.115421295166	NaN	NaN	NaN	NaN	NaN	NaN
-8.473124389071	143.6235665977	111.115421295166	NaN	NaN	NaN	NaN	NaN	NaN
-8.473124389071	142.8423165977	111.115421295166	NaN	NaN	NaN	NaN	NaN	NaN
-8.473124389071	142.0610665977	111.115421295166	NaN	NaN	NaN	NaN	NaN	NaN
-8.473124389071	141.2798165977	111.115421295166	NaN	NaN	NaN	NaN	NaN	NaN
-8.473124389071	140.4985665977	111.115421295166	NaN	NaN	NaN	NaN	NaN	NaN
-8.473124389071	139.7173165977	111.115421295166	NaN	NaN	NaN	NaN	NaN	NaN
-8.473124389071	138.9360665977	111.115421295166	NaN	NaN	NaN	NaN	NaN	NaN
-8.473124389071	138.1548165977	111.115421295166	NaN	NaN	NaN	NaN	NaN	NaN
-8.473124389071	137.3735665977	111.115421295166	NaN	NaN	NaN	NaN	NaN	NaN
-8.473124389071	136.5923165977	111.115421295166	NaN	NaN	NaN	NaN	NaN	NaN
-8.473124389071	135.8110665977	111.115421295166	NaN	NaN	NaN	NaN	NaN	NaN
-8.473124389071	135.0298165977	111.115421295166	NaN	NaN	NaN	NaN	NaN	NaN
-8.473124389071	134.2485665977	111.115421295166	NaN	NaN	NaN	NaN	NaN	NaN
-8.473124389071	133.4673165977	111.115421295166	NaN	NaN	NaN	NaN	NaN	NaN
-8.473124389071	132.6860665977	111.115421295166	NaN	NaN	NaN	NaN	NaN	NaN
-8.473124389071	131.9048165977	111.115421295166	NaN	NaN	NaN	NaN	NaN	NaN
-8.473124389071	131.1235665977	111.115421295166	NaN	NaN	NaN	NaN	NaN	NaN
-8.473124389071	130.3423165977	111.115421295166	NaN	NaN	NaN	NaN	NaN	NaN
-8.473124389071	129.5610665977	111.115421295166	NaN	NaN	NaN	NaN	NaN	NaN
-8.473124389071	128.7798165977	111.115421295166	NaN	NaN	NaN	NaN	NaN	NaN
-8.473124389071	127.9985665977	111.115421295166	NaN	NaN	NaN	NaN	NaN	NaN
-8.473124389071	127.2173165977	111.115421295166	NaN	NaN	NaN	NaN	NaN	NaN
-8.473124389071	126.4360665977	111.115421295166	NaN	NaN	NaN	NaN	NaN	NaN
-8.473124389071	125.6548165977	111.115421295166	NaN	NaN	NaN	NaN	NaN	NaN
-8.473124389071	124.8735665977	111.115421295166	NaN	NaN	NaN	NaN	NaN	NaN
-8.473124389071	124.0923165977	111.115421295166	NaN	NaN	NaN	NaN	NaN	NaN
-8.473124389071	123.3110665977	111.115421295166	NaN	NaN	NaN	NaN	NaN	NaN
-8.473124389071	122.5298165977	111.115421295166	NaN	NaN	NaN	NaN	NaN	NaN
-8.473124389071	121.7485665977	111.115421295166	NaN	NaN	NaN	NaN	NaN	NaN
-8.473124389071	120.9673165977	111.115421295166	NaN	NaN	NaN	NaN	NaN	NaN
-8.473124389071	120.1860665977	111.115421295166	NaN	NaN	NaN	NaN	NaN	NaN
-8.473124389071	119.4048165977	111.115421295166	NaN	NaN	NaN	NaN	NaN	NaN
-8.473124389071	118.6235665977	111.115421295166	NaN	NaN	NaN	NaN	NaN	NaN
-8.473124389071	117.8423165977	111.115421295166	NaN	NaN	NaN	NaN	NaN	NaN
-8.473124389071	117.0610665977	111.115421295166	NaN	NaN	NaN	NaN	NaN	NaN
-8.473124389071	116.2798165977	111.115421295166	NaN	NaN	NaN	NaN	NaN	NaN
-8.473124389071	115.4985665977	111.115421295166	NaN	NaN	NaN	NaN	NaN	NaN
-8.473124389071	114.7173165977	111.115421295166	NaN	NaN	NaN	NaN	NaN	NaN
-8.473124389071	113.9360665977	111.115421295166	NaN	NaN	NaN	NaN	NaN	NaN
-8.473124389071	113.1548165977	111.115421295166	NaN	NaN	NaN	NaN	NaN	NaN
-8.473124389071	112.3735665977	111.115421295166	NaN	NaN	NaN	NaN	NaN	NaN
-8.473124389071	111.5923165977	111.115421295166	NaN	NaN	NaN	NaN	NaN	NaN
-8.473124389071	110.8110665977	111.115421295166	NaN	NaN	NaN	NaN	NaN	NaN
-8.473124389071	110.0298165977	111.115421295166	NaN	NaN	NaN	NaN	NaN	NaN
-8.473124389071	109.2485665977	111.115421295166	NaN	NaN	NaN	NaN	NaN	NaN
-8.473124389071	108.4673165977	111.115421295166	NaN	NaN	NaN	NaN	NaN	NaN
-8.473124389071	107.6860665977	111.115421295166	NaN	NaN	NaN	NaN	NaN	NaN
-8.473124389071	106.9048165977	111.115421295166	NaN	NaN	NaN	NaN	NaN	NaN
-8.473124389071	106.1235665977	111.115421295166	NaN	NaN	NaN	NaN	NaN	NaN
-8.473124389071	105.3423165977	111.115421295166	NaN	NaN	NaN	NaN	NaN	NaN
-8.473124389071	104.5610665977	111.115421295166	NaN	NaN	NaN	NaN	NaN	NaN
-8.473124389071	103.7798165977	111.115421295166	NaN	NaN	NaN	NaN	NaN	NaN
-8.473124389071	102.9985665977	111.115421295166	NaN	NaN	NaN	NaN	NaN	NaN
-8.473124389071	102.2173165977	111.115421295166	NaN	NaN	NaN	NaN	NaN	NaN
-8.473124389071	101.4360665977	111.115421295166	NaN	NaN	NaN	NaN	NaN	NaN
-8.473124389071	100.6548165977	111.115421295166	NaN	NaN	NaN	NaN	NaN	NaN
-8.473124389071	99.8735665977	111.115421295166	NaN	NaN	NaN	NaN	NaN	NaN
-8.473124389071	99.0923165977	111.115421295166	NaN	NaN	NaN	NaN	NaN	NaN
-8.473124389071	98.3110665977	111.115421295166	NaN	NaN	NaN	NaN	NaN	NaN
-8.473124389071	97.5298165977	111.115421295166	NaN	NaN	NaN	NaN	NaN	NaN
-8.473124389071	96.7485665977	111.115421295166	NaN	NaN	NaN	NaN	NaN	NaN
-8.473124389071	95.9673165977	111.115421295166	NaN	NaN	NaN	NaN	NaN	NaN
-8.473124389071	95.1860665977	111.115421295166	NaN	NaN	NaN	NaN	NaN	NaN
-8.473124389071	94.4048165977	111.115421295166	NaN	NaN	NaN	NaN	NaN	NaN
-8.473124389071	93.6235665977	111.115421295166	NaN	NaN	NaN	NaN	NaN	NaN
-8.473124389071	92.8423165977	111.115421295166	NaN	NaN	NaN	NaN	NaN	NaN
-8.473124389071	92.0610665977	111.115421295166	NaN	NaN	NaN	NaN	NaN	NaN
-8.473124389071	91.2798165977	111.115421295166	NaN	NaN	NaN	NaN	NaN	NaN
-8.473124389071	90.4985665977	111.115421295166	NaN	NaN	NaN	NaN	NaN	NaN
-8.473124389071	89.7173165977	111.115421295166	NaN	NaN	NaN	NaN	NaN	NaN
-8.473124389071	88.9360665977	111.115421295166	NaN	NaN	NaN	NaN	NaN	NaN
-8.473124389071	88.1548165977	111.115421295166	NaN	NaN	NaN	NaN	NaN	NaN
-8.473124389071	87.3735665977	111.115421295166	NaN	NaN	NaN	NaN	NaN	NaN
-8.473124389071	86.5923165977	111.115421295166	NaN	NaN	NaN	NaN	NaN	NaN
-8.473124389071	85.8110665977	111.115421295166	NaN	NaN	NaN	NaN	NaN	NaN
-8.473124389071	85.0298165977	111.115421295166	NaN	NaN	NaN	NaN	NaN	NaN
-8.473124389071	84.2485665977	111.115421295166	NaN	NaN	NaN	NaN	NaN	NaN
-8.473124389071	83.4673165977	111.115421295166	NaN	NaN	NaN	NaN	NaN	NaN
-8.473124389071	82.6860665977	111.115421295166	NaN	NaN	NaN	NaN	NaN	NaN
-8.473124389071	81.9048165977	111.115421295166	NaN	NaN	NaN	NaN	NaN	NaN
-8.473124389071	81.1235665977	111.115421295166	NaN	NaN	NaN	NaN	NaN	NaN
-8.473124389071	80.3423165977	111.115421295166	NaN	NaN	NaN	NaN	NaN	NaN
-8.473124389071	79.5610665977	111.115421295166	NaN	NaN	NaN	NaN	NaN	NaN
-8.473124389071	78.7798165977	111.115421295166	NaN	NaN	NaN	NaN	NaN	NaN
-8.473124389071	77.9985665977	111.115421295166	NaN	NaN	NaN	NaN	NaN	NaN
-8.473124389071	77.2173165977	111.115421295166	NaN	NaN	NaN	NaN	NaN	NaN
-8.473124389071	76.4360665977	111.115421295166	NaN	NaN	NaN	NaN	NaN	NaN
-8.473124389071	75.6548165977	111.115421295166	NaN	NaN	NaN	NaN	NaN	NaN
-8.473124389071	74.8735665977	111.115421295166	NaN	NaN	NaN	NaN	NaN	NaN
-8.473124389071	74.0923165977	111.115421295166	NaN	NaN	NaN	NaN	NaN	NaN
-8.473124389071	73.3110665977	111.115421295166	NaN	NaN	NaN	NaN	NaN	NaN
-8.473124389071	72.5298165977	111.115421295166	NaN	NaN	NaN	NaN	NaN	NaN
-8.473124389071	71.7485665977	111.115421295166	NaN	NaN	NaN	NaN	NaN	NaN
-8.473124389071	70.9673165977	111.115421295166	NaN	NaN	NaN	NaN	NaN	NaN
-8.473124389071	70.1860665977	111.115421295166	NaN	NaN	NaN	NaN	NaN	NaN
-8.473124389071	69.4048165977	111.115421295166	NaN	NaN	NaN	NaN	NaN	NaN
-8.473124389071	68.6235665977	111.115421295166	NaN	NaN	NaN	NaN	NaN	NaN
-8.473124389071	67.8423165977	111.115421295166	NaN	NaN	NaN	NaN	NaN	NaN
-8.473124389071	67.0610665977	111.115421295166	NaN	NaN	NaN	NaN	NaN	NaN
-8.473124389071	66.2798165977	111.115421295166	NaN	NaN	NaN	NaN	NaN	NaN
-8.473124389071	65.4985665977	111.115421295166	NaN	NaN	NaN	NaN	NaN	NaN
-8.473124389071	64.7173165977	111.115421295166	NaN	NaN	NaN	NaN	NaN	NaN
-8.473124389071	63.9360665977	111.115421295166	NaN	NaN	NaN	NaN	NaN	NaN
-8.473124389071	63.1548165977	111.115421295166	NaN	NaN	NaN	NaN	NaN	NaN
-8.473124389071	62.3735665977	111.115421295166	NaN	NaN	NaN	NaN	NaN	NaN
-8.473124389071	61.5923165977	111.115421295166	NaN	NaN	NaN	NaN	NaN	NaN
-8.473124389071	60.8110665977	111.115421295166	NaN	NaN	NaN	NaN	NaN	NaN
-8.473124389071	60.0298165977	111.115421295166	NaN	NaN	NaN	NaN	NaN	NaN
-8.473124389071	59.2485665977	111.115421295166	NaN	NaN	NaN	NaN	NaN	NaN
-8.473124389071	58.4673165977	111.115421295166	NaN	NaN	NaN	NaN	NaN	NaN
-8.473124389071	57.6860665977	111.115421295166	NaN	NaN	NaN	NaN	NaN	NaN
-8.473124389071	56.9048165977	111.115421295166	NaN	NaN	NaN	NaN	NaN	NaN
-8.473124389071	56.1235665977	111.115421295166	NaN	NaN	NaN	NaN	NaN	NaN
-8.473124389071	55.3423165977	111.115421295166	NaN	NaN	NaN	NaN	NaN	NaN
-8.473124389071	54.5610665977	111.115421295166	NaN	NaN	NaN	NaN	NaN	NaN
-8.473124389071	53.7798165977	111.115421295166	NaN	NaN	NaN	NaN	NaN	NaN
-8.473124389071	52.9985665977	111.115421295166	NaN	NaN	NaN	NaN	NaN	NaN
-8.473124389071	52.2173165977	111.115421295166	NaN	NaN	NaN	NaN	NaN	NaN
-8.473124389071	51.4360665977	111.115421295166	NaN	NaN	NaN	NaN	NaN	NaN
-8.473124389071	50.6548165977	111.115421295166	NaN	NaN	NaN	NaN	NaN	NaN
-8.473124389071	49.8735665977	111.115421295166	NaN	NaN	NaN	NaN	NaN	NaN
-8.473124389071	49.0923165977	111.115421295166	NaN	NaN	NaN	NaN	NaN	NaN
-8.473124389071	48.3110665977	111.115421295166	NaN	NaN	NaN	NaN	NaN	NaN
-8.473124389071	47.5298165977	111.115421295166	NaN	NaN	NaN	NaN	NaN	NaN
-8.473124389071	46.7485665977	111.115421295166	NaN	NaN	NaN	NaN	NaN	NaN
-8.473124389071	45.9673165977	111.115421295166	NaN	NaN	NaN	NaN	NaN	NaN
-8.473124389071	45.1860665977	111.115421295166	NaN	NaN	NaN	NaN	NaN	NaN
-8.473124389071	44.4048165977	111.115421295166	NaN	NaN	NaN	NaN	NaN	NaN
-8.473124389071	43.6235665977	111.115421295166	NaN	NaN	NaN	NaN	NaN	NaN
-8.473124389071	42.8423165977	111.115421295166	NaN	NaN	NaN	NaN	NaN	NaN
-8.473124389071	42.0610665977	111.115421295166	NaN	NaN	NaN	NaN	NaN	NaN
-8.473124389071	41.2798165977	111.115421295166	NaN	NaN	NaN	NaN	NaN	NaN
-8.473124389071	40.4985665977	111.115421295166	NaN	NaN	NaN	NaN	NaN	NaN
-8.473124389071	39.7173165977	111.115421295166	NaN	NaN	NaN	NaN	NaN	NaN
-8.473124389071	38.9360665977	111.115421295166	NaN	NaN	NaN	NaN	NaN	NaN
-8.473124389071	38.1548165977	111.115421295166	NaN	NaN	NaN	NaN	NaN	NaN
-8.473124389071	37.3735665977	111.115421295166	NaN	NaN	NaN	NaN	NaN	NaN
-8.473124389071	36.5923165977	111.115421295166	NaN	NaN	NaN	NaN	NaN	NaN
-8.473124389071	35.8110665977	111.115421295166	NaN	NaN	NaN	NaN	NaN	NaN
-8.473124389071	35.0298165977	111.115421295166	NaN	NaN	NaN	NaN	NaN	NaN
-8.473124389071	34.2485665977	111.115421295166	NaN	NaN	NaN	NaN	NaN	NaN
-8.473124389071	33.4673165977	111.115421295166	NaN	NaN	NaN	NaN	NaN	NaN
-8.473124389071	32.6860665977	111.115421295166	NaN	NaN	NaN	NaN	NaN	NaN
-8.473124389071	31.9048165977	111.115421295166	NaN	NaN	NaN	NaN	NaN	NaN
-8.473124389071	31.1235665977	111.115421295166	NaN	NaN	NaN	NaN	NaN	NaN
-8.473124389071	30.3423165977	111.115421295166	NaN	NaN	NaN	NaN	NaN	NaN
-8.473124389071	29.5610665977	111.115421295166	NaN	NaN	NaN	NaN	NaN	NaN
-8.473124389071	28.7798165977	111.115421295166	NaN	NaN	NaN	NaN	NaN	NaN
-8.473124389071	27.9985665977	111.115421295166	NaN	NaN	NaN	NaN	NaN	NaN
-8.473124389071	27.2173165977	111.115421295166	NaN	NaN	NaN	NaN	NaN	NaN
-8.473124389071	26.4360665977	111.115421295166	NaN	NaN	NaN	NaN	NaN	NaN
-8.473124389071	25.6548165977	111.115421295166	NaN	NaN	NaN	NaN	NaN	NaN
-8.473124389071	24.8735665977	111.115421295166	NaN	NaN	NaN	NaN	NaN	NaN
-8.473124389071	24.0923165977	111.115421295166	NaN	NaN	NaN	NaN	NaN	NaN
-8.473124389071	23.3110665977	111.115421295166	NaN	NaN	NaN	NaN	NaN	NaN
-8.473124389071	22.5298165977	111.115421295166	NaN	NaN	NaN	NaN	NaN	NaN
-8.473124389071	21.7485665977	111.115421295166	NaN	NaN	NaN	NaN	NaN	NaN
-8.473124389071	20.9673165977	111.115421295166	NaN	NaN	NaN	NaN	NaN	NaN
-8.473124389071	20.1860665977	111.115421295166	NaN	NaN	NaN	NaN	NaN	NaN
-8.473124389071	19.4048165977	111.115421295166	NaN	NaN	NaN	NaN	NaN	NaN
-8.473124389071	18.6235665977	111.115421295166	NaN	NaN	NaN	NaN	NaN	NaN
-8.473124389071	17.8423165977	111.115421295166	NaN	NaN	NaN	NaN	NaN	NaN
-8.473124389071	17.0610665977	111.115421295166	NaN	NaN	NaN	NaN	NaN	NaN
-8.473124389071	16.2798165977	111.115421295166	NaN	NaN	NaN	NaN	NaN	NaN
-8.473124389071	15.4985665977	111.115421295166	NaN	NaN	NaN	NaN	NaN	NaN
-8.473124389071	14.7173165977	111.115421295166	NaN	NaN	NaN	NaN	NaN	NaN
-8.473124389071	13.9360665977	111.115421295166	NaN	NaN	NaN	NaN	NaN	NaN
-8.473124389071	13.1548165977	111.115421295166	NaN	NaN	NaN	NaN	NaN	NaN
-8.473124389071	12.3735665977	111.115421295166	NaN	NaN	NaN	NaN	NaN	NaN
-8.473124389071	11.5923165977	111.115421295166	NaN	NaN	NaN	NaN	NaN	NaN
-8.473124389071	10.8110665977	111.115421295166	NaN	NaN	NaN	NaN	NaN	NaN
-8.473124389071	10.0298165977	111.115421295166	NaN	NaN	NaN	NaN	NaN	NaN
-8.473124389071	9.24856659770001	111.115421295166	NaN	NaN	NaN	NaN	NaN	NaN
-8.473124389071	8.46731659770001	111.115421295166	NaN	NaN	NaN	NaN	NaN	NaN
-8.473124389071	7.68606659770001	111.115421295166	NaN	NaN	NaN	NaN	NaN	NaN
-8.473124389071	6.90481659770001	111.115421295166	NaN	NaN	NaN	NaN	NaN	NaN
-8.473124389071	6.12356659770001	111.115421295166	NaN	NaN	NaN	NaN	NaN	NaN
-8.473124389071	5.34231659770001	111.115421295166	NaN	NaN	NaN	NaN	NaN	NaN
-8.473124389071	4.56106659770001	111.115421295166	NaN	NaN	NaN	NaN	NaN	NaN
-8.473124389071	3.77981659770001	111.115421295166	NaN	NaN	NaN	NaN	NaN	NaN
-8.473124389071	2.99856659770001	111.115421295166	NaN	NaN	NaN	NaN	NaN	NaN
-8.473124389071	2.21731659770001	111.115421295166	NaN	NaN	NaN	NaN	NaN	NaN
-8.473124389071	1.43606659770001	111.115421295166	NaN	NaN	NaN	NaN	NaN	NaN
-8.473124389071	0.654816597700005	111.115421295166	NaN	NaN	NaN	NaN	NaN	NaN
-8.473124389071	-0.126433402299995	111.115421295166	NaN	NaN	NaN	NaN	NaN	NaN
-8.473124389071	-0.907683402299995	111.115421295166	NaN	NaN	NaN	NaN	NaN	NaN
-8.473124389071	-1.68893340229999	111.115421295166	NaN	NaN	NaN	NaN	NaN	NaN
-8.473124389071	-2.47018340229999	111.115421295166	NaN	NaN	NaN	NaN	NaN	NaN
-8.473124389071	-3.25143340229999	111.115421295166	NaN	NaN	NaN	NaN	NaN	NaN
-8.473124389071	-4.03268340229999	111.115421295166	NaN	NaN	NaN	NaN	NaN	NaN
-8.473124389071	-4.81393340229999	111.115421295166	NaN	NaN	NaN	NaN	NaN	NaN
-8.473124389071	-5.59518340229999	111.115421295166	NaN	NaN	NaN	NaN	NaN	NaN
-8.473124389071	-6.37643340229999	111.115421295166	NaN	NaN	NaN	NaN	NaN	NaN
-8.473124389071	-7.15768340229999	111.115421295166	NaN	NaN	NaN	NaN	NaN	NaN
-8.473124389071	-7.93893340229999	111.115421295166	NaN	NaN	NaN	NaN	NaN	NaN
-8.473124389071	-8.72018340229999	111.115421295166	NaN	NaN	NaN	NaN	NaN	NaN
-8.473124389071	-9.50143340229999	111.115421295166	NaN	NaN	NaN	NaN	NaN	NaN
-8.473124389071	-10.2826834023	111.115421295166	NaN	NaN	NaN	NaN	NaN	NaN
-8.473124389071	-11.0639334023	111.115421295166	NaN	NaN	NaN	NaN	NaN	NaN
-8.473124389071	-11.8451834023	111.115421295166	NaN	NaN	NaN	NaN	NaN	NaN
-8.473124389071	-12.6264334023	111.115421295166	NaN	NaN	NaN	NaN	NaN	NaN
-8.473124389071	-13.4076834023	111.115421295166	NaN	NaN	NaN	NaN	NaN	NaN
-8.473124389071	-14.1889334023	111.115421295166	NaN	NaN	NaN	NaN	NaN	NaN
-8.473124389071	-14.9701834023	111.115421295166	NaN	NaN	NaN	NaN	NaN	NaN
-8.473124389071	-15.7514334023	111.115421295166	NaN	NaN	NaN	NaN	NaN	NaN
-8.473124389071	-16.5326834023	111.115421295166	NaN	NaN	NaN	NaN	NaN	NaN
-8.473124389071	-17.3139334023	111.115421295166	NaN	NaN	NaN	NaN	NaN	NaN
-8.473124389071	-18.0951834023	111.115421295166	NaN	NaN	NaN	NaN	NaN	NaN
-8.473124389071	-18.8764334023	111.115421295166	NaN	NaN	NaN	NaN	NaN	NaN
-8.473124389071	-19.6576834023	111.115421295166	NaN	NaN	NaN	NaN	NaN	NaN
-8.473124389071	-20.4389334023	111.115421295166	NaN	NaN	NaN	NaN	NaN	NaN
-8.473124389071	-21.2201834023	111.115421295166	NaN	NaN	NaN	NaN	NaN	NaN
-8.473124389071	-22.0014334023	111.115421295166	NaN	NaN	NaN	NaN	NaN	NaN
-8.473124389071	-22.7826834023	111.115421295166	NaN	NaN	NaN	NaN	NaN	NaN
-8.473124389071	-23.5639334023	111.115421295166	NaN	NaN	NaN	NaN	NaN	NaN
-8.473124389071	-24.3451834023	111.115421295166	NaN	NaN	NaN	NaN	NaN	NaN
-8.473124389071	-25.1264334023	111.115421295166	NaN	NaN	NaN	NaN	NaN	NaN
-8.473124389071	-25.9076834023	111.115421295166	NaN	NaN	NaN	NaN	NaN	NaN
-8.473124389071	-26.6889334023	111.115421295166	NaN	NaN	NaN	NaN	NaN	NaN
-8.473124389071	-27.4701834023	111.115421295166	NaN	NaN	NaN	NaN	NaN	NaN
-8.473124389071	-28.2514334023	111.115421295166	NaN	NaN	NaN	NaN	NaN	NaN
-8.473124389071	-29.0326834023	111.115421295166	NaN	NaN	NaN	NaN	NaN	NaN
-8.473124389071	-29.8139334023	111.115421295166	NaN	NaN	NaN	NaN	NaN	NaN
-8.473124389071	-30.5951834023	111.115421295166	NaN	NaN	NaN	NaN	NaN	NaN
-8.473124389071	-31.3764334023	111.115421295166	NaN	NaN	NaN	NaN	NaN	NaN
-8.473124389071	-32.1576834023	111.115421295166	NaN	NaN	NaN	NaN	NaN	NaN
-8.473124389071	-32.9389334023	111.115421295166	NaN	NaN	NaN	NaN	NaN	NaN
-8.473124389071	166.2798165977	110.334171295166	NaN	NaN	NaN	NaN	NaN	NaN
-8.473124389071	165.4985665977	110.334171295166	NaN	NaN	NaN	NaN	NaN	NaN
-8.473124389071	164.7173165977	110.334171295166	NaN	NaN	NaN	NaN	NaN	NaN
-8.473124389071	163.9360665977	110.334171295166	NaN	NaN	NaN	NaN	NaN	NaN
-8.473124389071	163.1548165977	110.334171295166	NaN	NaN	NaN	NaN	NaN	NaN
-8.473124389071	162.3735665977	110.334171295166	NaN	NaN	NaN	NaN	NaN	NaN
-8.473124389071	161.5923165977	110.334171295166	NaN	NaN	NaN	NaN	NaN	NaN
-8.473124389071	160.8110665977	110.334171295166	NaN	NaN	NaN	NaN	NaN	NaN
-8.473124389071	160.0298165977	110.334171295166	NaN	NaN	NaN	NaN	NaN	NaN
-8.473124389071	159.2485665977	110.334171295166	NaN	NaN	NaN	NaN	NaN	NaN
-8.473124389071	158.4673165977	110.334171295166	NaN	NaN	NaN	NaN	NaN	NaN
-8.473124389071	157.6860665977	110.334171295166	NaN	NaN	NaN	NaN	NaN	NaN
-8.473124389071	156.9048165977	110.334171295166	NaN	NaN	NaN	NaN	NaN	NaN
-8.473124389071	156.1235665977	110.334171295166	NaN	NaN	NaN	NaN	NaN	NaN
-8.473124389071	155.3423165977	110.334171295166	NaN	NaN	NaN	NaN	NaN	NaN
-8.473124389071	154.5610665977	110.334171295166	NaN	NaN	NaN	NaN	NaN	NaN
-8.473124389071	153.7798165977	110.334171295166	NaN	NaN	NaN	NaN	NaN	NaN
-8.473124389071	152.9985665977	110.334171295166	NaN	NaN	NaN	NaN	NaN	NaN
-8.473124389071	152.2173165977	110.334171295166	NaN	NaN	NaN	NaN	NaN	NaN
-8.473124389071	151.4360665977	110.334171295166	NaN	NaN	NaN	NaN	NaN	NaN
-8.473124389071	150.6548165977	110.334171295166	NaN	NaN	NaN	NaN	NaN	NaN
-8.473124389071	149.8735665977	110.334171295166	NaN	NaN	NaN	NaN	NaN	NaN
-8.473124389071	149.0923165977	110.334171295166	NaN	NaN	NaN	NaN	NaN	NaN
-8.473124389071	148.3110665977	110.334171295166	NaN	NaN	NaN	NaN	NaN	NaN
-8.473124389071	147.5298165977	110.334171295166	NaN	NaN	NaN	NaN	NaN	NaN
-8.473124389071	146.7485665977	110.334171295166	NaN	NaN	NaN	NaN	NaN	NaN
-8.473124389071	145.9673165977	110.334171295166	NaN	NaN	NaN	NaN	NaN	NaN
-8.473124389071	145.1860665977	110.334171295166	NaN	NaN	NaN	NaN	NaN	NaN
-8.473124389071	144.4048165977	110.334171295166	NaN	NaN	NaN	NaN	NaN	NaN
-8.473124389071	143.6235665977	110.334171295166	NaN	NaN	NaN	NaN	NaN	NaN
-8.473124389071	142.8423165977	110.334171295166	NaN	NaN	NaN	NaN	NaN	NaN
-8.473124389071	142.0610665977	110.334171295166	NaN	NaN	NaN	NaN	NaN	NaN
-8.473124389071	141.2798165977	110.334171295166	NaN	NaN	NaN	NaN	NaN	NaN
-8.473124389071	140.4985665977	110.334171295166	NaN	NaN	NaN	NaN	NaN	NaN
-8.473124389071	139.7173165977	110.334171295166	NaN	NaN	NaN	NaN	NaN	NaN
-8.473124389071	138.9360665977	110.334171295166	NaN	NaN	NaN	NaN	NaN	NaN
-8.473124389071	138.1548165977	110.334171295166	NaN	NaN	NaN	NaN	NaN	NaN
-8.473124389071	137.3735665977	110.334171295166	NaN	NaN	NaN	NaN	NaN	NaN
-8.473124389071	136.5923165977	110.334171295166	NaN	NaN	NaN	NaN	NaN	NaN
-8.473124389071	135.8110665977	110.334171295166	NaN	NaN	NaN	NaN	NaN	NaN
-8.473124389071	135.0298165977	110.334171295166	NaN	NaN	NaN	NaN	NaN	NaN
-8.473124389071	134.2485665977	110.334171295166	NaN	NaN	NaN	NaN	NaN	NaN
-8.473124389071	133.4673165977	110.334171295166	NaN	NaN	NaN	NaN	NaN	NaN
-8.473124389071	132.6860665977	110.334171295166	NaN	NaN	NaN	NaN	NaN	NaN
-8.473124389071	131.9048165977	110.334171295166	NaN	NaN	NaN	NaN	NaN	NaN
-8.473124389071	131.1235665977	110.334171295166	NaN	NaN	NaN	NaN	NaN	NaN
-8.473124389071	130.3423165977	110.334171295166	NaN	NaN	NaN	NaN	NaN	NaN
-8.473124389071	129.5610665977	110.334171295166	NaN	NaN	NaN	NaN	NaN	NaN
-8.473124389071	128.7798165977	110.334171295166	NaN	NaN	NaN	NaN	NaN	NaN
-8.473124389071	127.9985665977	110.334171295166	NaN	NaN	NaN	NaN	NaN	NaN
-8.473124389071	127.2173165977	110.334171295166	NaN	NaN	NaN	NaN	NaN	NaN
-8.473124389071	126.4360665977	110.334171295166	NaN	NaN	NaN	NaN	NaN	NaN
-8.473124389071	125.6548165977	110.334171295166	NaN	NaN	NaN	NaN	NaN	NaN
-8.473124389071	124.8735665977	110.334171295166	NaN	NaN	NaN	NaN	NaN	NaN
-8.473124389071	124.0923165977	110.334171295166	NaN	NaN	NaN	NaN	NaN	NaN
-8.473124389071	123.3110665977	110.334171295166	NaN	NaN	NaN	NaN	NaN	NaN
-8.473124389071	122.5298165977	110.334171295166	NaN	NaN	NaN	NaN	NaN	NaN
-8.473124389071	121.7485665977	110.334171295166	NaN	NaN	NaN	NaN	NaN	NaN
-8.473124389071	120.9673165977	110.334171295166	NaN	NaN	NaN	NaN	NaN	NaN
-8.473124389071	120.1860665977	110.334171295166	NaN	NaN	NaN	NaN	NaN	NaN
-8.473124389071	119.4048165977	110.334171295166	NaN	NaN	NaN	NaN	NaN	NaN
-8.473124389071	118.6235665977	110.334171295166	NaN	NaN	NaN	NaN	NaN	NaN
-8.473124389071	117.8423165977	110.334171295166	NaN	NaN	NaN	NaN	NaN	NaN
-8.473124389071	117.0610665977	110.334171295166	NaN	NaN	NaN	NaN	NaN	NaN
-8.473124389071	116.2798165977	110.334171295166	NaN	NaN	NaN	NaN	NaN	NaN
-8.473124389071	115.4985665977	110.334171295166	NaN	NaN	NaN	NaN	NaN	NaN
-8.473124389071	114.7173165977	110.334171295166	NaN	NaN	NaN	NaN	NaN	NaN
-8.473124389071	113.9360665977	110.334171295166	NaN	NaN	NaN	NaN	NaN	NaN
-8.473124389071	113.1548165977	110.334171295166	NaN	NaN	NaN	NaN	NaN	NaN
-8.473124389071	112.3735665977	110.334171295166	NaN	NaN	NaN	NaN	NaN	NaN
-8.473124389071	111.5923165977	110.334171295166	NaN	NaN	NaN	NaN	NaN	NaN
-8.473124389071	110.8110665977	110.334171295166	NaN	NaN	NaN	NaN	NaN	NaN
-8.473124389071	110.0298165977	110.334171295166	NaN	NaN	NaN	NaN	NaN	NaN
-8.473124389071	109.2485665977	110.334171295166	NaN	NaN	NaN	NaN	NaN	NaN
-8.473124389071	108.4673165977	110.334171295166	NaN	NaN	NaN	NaN	NaN	NaN
-8.473124389071	107.6860665977	110.334171295166	NaN	NaN	NaN	NaN	NaN	NaN
-8.473124389071	106.9048165977	110.334171295166	NaN	NaN	NaN	NaN	NaN	NaN
-8.473124389071	106.1235665977	110.334171295166	NaN	NaN	NaN	NaN	NaN	NaN
-8.473124389071	105.3423165977	110.334171295166	NaN	NaN	NaN	NaN	NaN	NaN
-8.473124389071	104.5610665977	110.334171295166	NaN	NaN	NaN	NaN	NaN	NaN
-8.473124389071	103.7798165977	110.334171295166	NaN	NaN	NaN	NaN	NaN	NaN
-8.473124389071	102.9985665977	110.334171295166	NaN	NaN	NaN	NaN	NaN	NaN
-8.473124389071	102.2173165977	110.334171295166	NaN	NaN	NaN	NaN	NaN	NaN
-8.473124389071	101.4360665977	110.334171295166	NaN	NaN	NaN	NaN	NaN	NaN
-8.473124389071	100.6548165977	110.334171295166	NaN	NaN	NaN	NaN	NaN	NaN
-8.473124389071	99.8735665977	110.334171295166	NaN	NaN	NaN	NaN	NaN	NaN
-8.473124389071	99.0923165977	110.334171295166	NaN	NaN	NaN	NaN	NaN	NaN
-8.473124389071	98.3110665977	110.334171295166	NaN	NaN	NaN	NaN	NaN	NaN
-8.473124389071	97.5298165977	110.334171295166	NaN	NaN	NaN	NaN	NaN	NaN
-8.473124389071	96.7485665977	110.334171295166	NaN	NaN	NaN	NaN	NaN	NaN
-8.473124389071	95.9673165977	110.334171295166	NaN	NaN	NaN	NaN	NaN	NaN
-8.473124389071	95.1860665977	110.334171295166	NaN	NaN	NaN	NaN	NaN	NaN
-8.473124389071	94.4048165977	110.334171295166	NaN	NaN	NaN	NaN	NaN	NaN
-8.473124389071	93.6235665977	110.334171295166	NaN	NaN	NaN	NaN	NaN	NaN
-8.473124389071	92.8423165977	110.334171295166	NaN	NaN	NaN	NaN	NaN	NaN
-8.473124389071	92.0610665977	110.334171295166	NaN	NaN	NaN	NaN	NaN	NaN
-8.473124389071	91.2798165977	110.334171295166	NaN	NaN	NaN	NaN	NaN	NaN
-8.473124389071	90.4985665977	110.334171295166	NaN	NaN	NaN	NaN	NaN	NaN
-8.473124389071	89.7173165977	110.334171295166	NaN	NaN	NaN	NaN	NaN	NaN
-8.473124389071	88.9360665977	110.334171295166	NaN	NaN	NaN	NaN	NaN	NaN
-8.473124389071	88.1548165977	110.334171295166	NaN	NaN	NaN	NaN	NaN	NaN
-8.473124389071	87.3735665977	110.334171295166	NaN	NaN	NaN	NaN	NaN	NaN
-8.473124389071	86.5923165977	110.334171295166	NaN	NaN	NaN	NaN	NaN	NaN
-8.473124389071	85.8110665977	110.334171295166	NaN	NaN	NaN	NaN	NaN	NaN
-8.473124389071	85.0298165977	110.334171295166	NaN	NaN	NaN	NaN	NaN	NaN
-8.473124389071	84.2485665977	110.334171295166	NaN	NaN	NaN	NaN	NaN	NaN
-8.473124389071	83.4673165977	110.334171295166	NaN	NaN	NaN	NaN	NaN	NaN
-8.473124389071	82.6860665977	110.334171295166	NaN	NaN	NaN	NaN	NaN	NaN
-8.473124389071	81.9048165977	110.334171295166	NaN	NaN	NaN	NaN	NaN	NaN
-8.473124389071	81.1235665977	110.334171295166	NaN	NaN	NaN	NaN	NaN	NaN
-8.473124389071	80.3423165977	110.334171295166	NaN	NaN	NaN	NaN	NaN	NaN
-8.473124389071	79.5610665977	110.334171295166	NaN	NaN	NaN	NaN	NaN	NaN
-8.473124389071	78.7798165977	110.334171295166	NaN	NaN	NaN	NaN	NaN	NaN
-8.473124389071	77.9985665977	110.334171295166	NaN	NaN	NaN	NaN	NaN	NaN
-8.473124389071	77.2173165977	110.334171295166	NaN	NaN	NaN	NaN	NaN	NaN
-8.473124389071	76.4360665977	110.334171295166	NaN	NaN	NaN	NaN	NaN	NaN
-8.473124389071	75.6548165977	110.334171295166	NaN	NaN	NaN	NaN	NaN	NaN
-8.473124389071	74.8735665977	110.334171295166	NaN	NaN	NaN	NaN	NaN	NaN
-8.473124389071	74.0923165977	110.334171295166	NaN	NaN	NaN	NaN	NaN	NaN
-8.473124389071	73.3110665977	110.334171295166	NaN	NaN	NaN	NaN	NaN	NaN
-8.473124389071	72.5298165977	110.334171295166	NaN	NaN	NaN	NaN	NaN	NaN
-8.473124389071	71.7485665977	110.334171295166	NaN	NaN	NaN	NaN	NaN	NaN
-8.473124389071	70.9673165977	110.334171295166	NaN	NaN	NaN	NaN	NaN	NaN
-8.473124389071	70.1860665977	110.334171295166	NaN	NaN	NaN	NaN	NaN	NaN
-8.473124389071	69.4048165977	110.334171295166	NaN	NaN	NaN	NaN	NaN	NaN
-8.473124389071	68.6235665977	110.334171295166	NaN	NaN	NaN	NaN	NaN	NaN
-8.473124389071	67.8423165977	110.334171295166	NaN	NaN	NaN	NaN	NaN	NaN
-8.473124389071	67.0610665977	110.334171295166	NaN	NaN	NaN	NaN	NaN	NaN
-8.473124389071	66.2798165977	110.334171295166	NaN	NaN	NaN	NaN	NaN	NaN
-8.473124389071	65.4985665977	110.334171295166	NaN	NaN	NaN	NaN	NaN	NaN
-8.473124389071	64.7173165977	110.334171295166	NaN	NaN	NaN	NaN	NaN	NaN
-8.473124389071	63.9360665977	110.334171295166	NaN	NaN	NaN	NaN	NaN	NaN
-8.473124389071	63.1548165977	110.334171295166	NaN	NaN	NaN	NaN	NaN	NaN
-8.473124389071	62.3735665977	110.334171295166	NaN	NaN	NaN	NaN	NaN	NaN
-8.473124389071	61.5923165977	110.334171295166	NaN	NaN	NaN	NaN	NaN	NaN
-8.473124389071	60.8110665977	110.334171295166	NaN	NaN	NaN	NaN	NaN	NaN
-8.473124389071	60.0298165977	110.334171295166	NaN	NaN	NaN	NaN	NaN	NaN
-8.473124389071	59.2485665977	110.334171295166	NaN	NaN	NaN	NaN	NaN	NaN
-8.473124389071	58.4673165977	110.334171295166	NaN	NaN	NaN	NaN	NaN	NaN
-8.473124389071	57.6860665977	110.334171295166	NaN	NaN	NaN	NaN	NaN	NaN
-8.473124389071	56.9048165977	110.334171295166	NaN	NaN	NaN	NaN	NaN	NaN
-8.473124389071	56.1235665977	110.334171295166	NaN	NaN	NaN	NaN	NaN	NaN
-8.473124389071	55.3423165977	110.334171295166	NaN	NaN	NaN	NaN	NaN	NaN
-8.473124389071	54.5610665977	110.334171295166	NaN	NaN	NaN	NaN	NaN	NaN
-8.473124389071	53.7798165977	110.334171295166	NaN	NaN	NaN	NaN	NaN	NaN
-8.473124389071	52.9985665977	110.334171295166	NaN	NaN	NaN	NaN	NaN	NaN
-8.473124389071	52.2173165977	110.334171295166	NaN	NaN	NaN	NaN	NaN	NaN
-8.473124389071	51.4360665977	110.334171295166	NaN	NaN	NaN	NaN	NaN	NaN
-8.473124389071	50.6548165977	110.334171295166	NaN	NaN	NaN	NaN	NaN	NaN
-8.473124389071	49.8735665977	110.334171295166	NaN	NaN	NaN	NaN	NaN	NaN
-8.473124389071	49.0923165977	110.334171295166	NaN	NaN	NaN	NaN	NaN	NaN
-8.473124389071	48.3110665977	110.334171295166	NaN	NaN	NaN	NaN	NaN	NaN
-8.473124389071	47.5298165977	110.334171295166	NaN	NaN	NaN	NaN	NaN	NaN
-8.473124389071	46.7485665977	110.334171295166	NaN	NaN	NaN	NaN	NaN	NaN
-8.473124389071	45.9673165977	110.334171295166	NaN	NaN	NaN	NaN	NaN	NaN
-8.473124389071	45.1860665977	110.334171295166	NaN	NaN	NaN	NaN	NaN	NaN
-8.473124389071	44.4048165977	110.334171295166	NaN	NaN	NaN	NaN	NaN	NaN
-8.473124389071	43.6235665977	110.334171295166	NaN	NaN	NaN	NaN	NaN	NaN
-8.473124389071	42.8423165977	110.334171295166	NaN	NaN	NaN	NaN	NaN	NaN
-8.473124389071	42.0610665977	110.334171295166	NaN	NaN	NaN	NaN	NaN	NaN
-8.473124389071	41.2798165977	110.334171295166	NaN	NaN	NaN	NaN	NaN	NaN
-8.473124389071	40.4985665977	110.334171295166	NaN	NaN	NaN	NaN	NaN	NaN
-8.473124389071	39.7173165977	110.334171295166	NaN	NaN	NaN	NaN	NaN	NaN
-8.473124389071	38.9360665977	110.334171295166	NaN	NaN	NaN	NaN	NaN	NaN
-8.473124389071	38.1548165977	110.334171295166	NaN	NaN	NaN	NaN	NaN	NaN
-8.473124389071	37.3735665977	110.334171295166	NaN	NaN	NaN	NaN	NaN	NaN
-8.473124389071	36.5923165977	110.334171295166	NaN	NaN	NaN	NaN	NaN	NaN
-8.473124389071	35.8110665977	110.334171295166	NaN	NaN	NaN	NaN	NaN	NaN
-8.473124389071	35.0298165977	110.334171295166	NaN	NaN	NaN	NaN	NaN	NaN
-8.473124389071	34.2485665977	110.334171295166	NaN	NaN	NaN	NaN	NaN	NaN
-8.473124389071	33.4673165977	110.334171295166	NaN	NaN	NaN	NaN	NaN	NaN
-8.473124389071	32.6860665977	110.334171295166	NaN	NaN	NaN	NaN	NaN	NaN
-8.473124389071	31.9048165977	110.334171295166	NaN	NaN	NaN	NaN	NaN	NaN
-8.473124389071	31.1235665977	110.334171295166	NaN	NaN	NaN	NaN	NaN	NaN
-8.473124389071	30.3423165977	110.334171295166	NaN	NaN	NaN	NaN	NaN	NaN
-8.473124389071	29.5610665977	110.334171295166	NaN	NaN	NaN	NaN	NaN	NaN
-8.473124389071	28.7798165977	110.334171295166	NaN	NaN	NaN	NaN	NaN	NaN
-8.473124389071	27.9985665977	110.334171295166	NaN	NaN	NaN	NaN	NaN	NaN
-8.473124389071	27.2173165977	110.334171295166	NaN	NaN	NaN	NaN	NaN	NaN
-8.473124389071	26.4360665977	110.334171295166	NaN	NaN	NaN	NaN	NaN	NaN
-8.473124389071	25.6548165977	110.334171295166	NaN	NaN	NaN	NaN	NaN	NaN
-8.473124389071	24.8735665977	110.334171295166	NaN	NaN	NaN	NaN	NaN	NaN
-8.473124389071	24.0923165977	110.334171295166	NaN	NaN	NaN	NaN	NaN	NaN
-8.473124389071	23.3110665977	110.334171295166	NaN	NaN	NaN	NaN	NaN	NaN
-8.473124389071	22.5298165977	110.334171295166	NaN	NaN	NaN	NaN	NaN	NaN
-8.473124389071	21.7485665977	110.334171295166	NaN	NaN	NaN	NaN	NaN	NaN
-8.473124389071	20.9673165977	110.334171295166	NaN	NaN	NaN	NaN	NaN	NaN
-8.473124389071	20.1860665977	110.334171295166	NaN	NaN	NaN	NaN	NaN	NaN
-8.473124389071	19.4048165977	110.334171295166	NaN	NaN	NaN	NaN	NaN	NaN
-8.473124389071	18.6235665977	110.334171295166	NaN	NaN	NaN	NaN	NaN	NaN
-8.473124389071	17.8423165977	110.334171295166	NaN	NaN	NaN	NaN	NaN	NaN
-8.473124389071	17.0610665977	110.334171295166	NaN	NaN	NaN	NaN	NaN	NaN
-8.473124389071	16.2798165977	110.334171295166	NaN	NaN	NaN	NaN	NaN	NaN
-8.473124389071	15.4985665977	110.334171295166	NaN	NaN	NaN	NaN	NaN	NaN
-8.473124389071	14.7173165977	110.334171295166	NaN	NaN	NaN	NaN	NaN	NaN
-8.473124389071	13.9360665977	110.334171295166	NaN	NaN	NaN	NaN	NaN	NaN
-8.473124389071	13.1548165977	110.334171295166	NaN	NaN	NaN	NaN	NaN	NaN
-8.473124389071	12.3735665977	110.334171295166	NaN	NaN	NaN	NaN	NaN	NaN
-8.473124389071	11.5923165977	110.334171295166	NaN	NaN	NaN	NaN	NaN	NaN
-8.473124389071	10.8110665977	110.334171295166	NaN	NaN	NaN	NaN	NaN	NaN
-8.473124389071	10.0298165977	110.334171295166	NaN	NaN	NaN	NaN	NaN	NaN
-8.473124389071	9.24856659770001	110.334171295166	NaN	NaN	NaN	NaN	NaN	NaN
-8.473124389071	8.46731659770001	110.334171295166	NaN	NaN	NaN	NaN	NaN	NaN
-8.473124389071	7.68606659770001	110.334171295166	NaN	NaN	NaN	NaN	NaN	NaN
-8.473124389071	6.90481659770001	110.334171295166	NaN	NaN	NaN	NaN	NaN	NaN
-8.473124389071	6.12356659770001	110.334171295166	NaN	NaN	NaN	NaN	NaN	NaN
-8.473124389071	5.34231659770001	110.334171295166	NaN	NaN	NaN	NaN	NaN	NaN
[truncated: 63,537 more rows]
