# Supplementary material for: Human upper-airway respiratory airflow: In vivo comparison of computational fluid dynamics simulations and hyperpolarized 129Xe phase contrast MRI velocimetry
Source: PLoS One. 2021 Aug 19;16(8):e0256460. doi: 10.1371/journal.pone.0256460 (PMC8376109; doi:10.1371/journal.pone.0256460)
Supplement: S1 Data — (ZIP) [file pone.0256460.s001.zip › Subject_3.csv]

Position_map_x	Position_map_y	Position_map_z	CFD_Vx_NanMeansOutsideAirwayLumen	CFD_Vy_NanMeansOutsideAirwayLumen	CFD_Vz_NanMeansOutsideAirwayLumen	PC_Vx_NanMeansOutsideAirwayLumen	PC_Vy_NanMeansOutsideAirwayLumen	PC_Vz_NanMeansOutsideAirwayLumen
-0.829430546337	104.82998371124	106.431329250336	NaN	NaN	NaN	NaN	NaN	NaN
-0.829430546337	104.04873371124	106.431329250336	NaN	NaN	NaN	NaN	NaN	NaN
-0.829430546337	103.26748371124	106.431329250336	NaN	NaN	NaN	NaN	NaN	NaN
-0.829430546337	102.48623371124	106.431329250336	NaN	NaN	NaN	NaN	NaN	NaN
-0.829430546337	101.70498371124	106.431329250336	NaN	NaN	NaN	NaN	NaN	NaN
-0.829430546337	100.92373371124	106.431329250336	NaN	NaN	NaN	NaN	NaN	NaN
-0.829430546337	100.14248371124	106.431329250336	NaN	NaN	NaN	NaN	NaN	NaN
-0.829430546337	99.36123371124	106.431329250336	NaN	NaN	NaN	NaN	NaN	NaN
-0.829430546337	98.57998371124	106.431329250336	NaN	NaN	NaN	NaN	NaN	NaN
-0.829430546337	97.79873371124	106.431329250336	NaN	NaN	NaN	NaN	NaN	NaN
-0.829430546337	97.01748371124	106.431329250336	NaN	NaN	NaN	NaN	NaN	NaN
-0.829430546337	96.23623371124	106.431329250336	NaN	NaN	NaN	NaN	NaN	NaN
-0.829430546337	95.45498371124	106.431329250336	NaN	NaN	NaN	NaN	NaN	NaN
-0.829430546337	94.67373371124	106.431329250336	NaN	NaN	NaN	NaN	NaN	NaN
-0.829430546337	93.89248371124	106.431329250336	NaN	NaN	NaN	NaN	NaN	NaN
-0.829430546337	93.11123371124	106.431329250336	NaN	NaN	NaN	NaN	NaN	NaN
-0.829430546337	92.32998371124	106.431329250336	NaN	NaN	NaN	NaN	NaN	NaN
-0.829430546337	91.54873371124	106.431329250336	NaN	NaN	NaN	NaN	NaN	NaN
-0.829430546337	90.76748371124	106.431329250336	NaN	NaN	NaN	NaN	NaN	NaN
-0.829430546337	89.98623371124	106.431329250336	NaN	NaN	NaN	NaN	NaN	NaN
-0.829430546337	89.20498371124	106.431329250336	NaN	NaN	NaN	NaN	NaN	NaN
-0.829430546337	88.42373371124	106.431329250336	NaN	NaN	NaN	NaN	NaN	NaN
-0.829430546337	87.64248371124	106.431329250336	NaN	NaN	NaN	NaN	NaN	NaN
-0.829430546337	86.86123371124	106.431329250336	NaN	NaN	NaN	NaN	NaN	NaN
-0.829430546337	86.07998371124	106.431329250336	NaN	NaN	NaN	NaN	NaN	NaN
-0.829430546337	85.29873371124	106.431329250336	NaN	NaN	NaN	NaN	NaN	NaN
-0.829430546337	84.51748371124	106.431329250336	NaN	NaN	NaN	NaN	NaN	NaN
-0.829430546337	83.73623371124	106.431329250336	NaN	NaN	NaN	NaN	NaN	NaN
-0.829430546337	82.95498371124	106.431329250336	NaN	NaN	NaN	NaN	NaN	NaN
-0.829430546337	82.17373371124	106.431329250336	NaN	NaN	NaN	NaN	NaN	NaN
-0.829430546337	81.39248371124	106.431329250336	NaN	NaN	NaN	NaN	NaN	NaN
-0.829430546337	80.61123371124	106.431329250336	NaN	NaN	NaN	NaN	NaN	NaN
-0.829430546337	79.82998371124	106.431329250336	NaN	NaN	NaN	NaN	NaN	NaN
-0.829430546337	79.04873371124	106.431329250336	NaN	NaN	NaN	NaN	NaN	NaN
-0.829430546337	78.26748371124	106.431329250336	NaN	NaN	NaN	NaN	NaN	NaN
-0.829430546337	77.48623371124	106.431329250336	NaN	NaN	NaN	NaN	NaN	NaN
-0.829430546337	76.70498371124	106.431329250336	NaN	NaN	NaN	NaN	NaN	NaN
-0.829430546337	75.92373371124	106.431329250336	NaN	NaN	NaN	NaN	NaN	NaN
-0.829430546337	75.14248371124	106.431329250336	NaN	NaN	NaN	NaN	NaN	NaN
-0.829430546337	74.36123371124	106.431329250336	NaN	NaN	NaN	NaN	NaN	NaN
-0.829430546337	73.57998371124	106.431329250336	NaN	NaN	NaN	NaN	NaN	NaN
-0.829430546337	72.79873371124	106.431329250336	NaN	NaN	NaN	NaN	NaN	NaN
-0.829430546337	72.01748371124	106.431329250336	NaN	NaN	NaN	NaN	NaN	NaN
-0.829430546337	71.23623371124	106.431329250336	NaN	NaN	NaN	NaN	NaN	NaN
-0.829430546337	70.45498371124	106.431329250336	NaN	NaN	NaN	NaN	NaN	NaN
-0.829430546337	69.67373371124	106.431329250336	NaN	NaN	NaN	NaN	NaN	NaN
-0.829430546337	68.89248371124	106.431329250336	NaN	NaN	NaN	NaN	NaN	NaN
-0.829430546337	68.11123371124	106.431329250336	NaN	NaN	NaN	NaN	NaN	NaN
-0.829430546337	67.32998371124	106.431329250336	NaN	NaN	NaN	NaN	NaN	NaN
-0.829430546337	66.54873371124	106.431329250336	NaN	NaN	NaN	NaN	NaN	NaN
-0.829430546337	65.76748371124	106.431329250336	NaN	NaN	NaN	NaN	NaN	NaN
-0.829430546337	64.98623371124	106.431329250336	NaN	NaN	NaN	NaN	NaN	NaN
-0.829430546337	64.20498371124	106.431329250336	NaN	NaN	NaN	NaN	NaN	NaN
-0.829430546337	63.42373371124	106.431329250336	NaN	NaN	NaN	NaN	NaN	NaN
-0.829430546337	62.64248371124	106.431329250336	NaN	NaN	NaN	NaN	NaN	NaN
-0.829430546337	61.86123371124	106.431329250336	NaN	NaN	NaN	NaN	NaN	NaN
-0.829430546337	61.07998371124	106.431329250336	NaN	NaN	NaN	NaN	NaN	NaN
-0.829430546337	60.29873371124	106.431329250336	NaN	NaN	NaN	NaN	NaN	NaN
-0.829430546337	59.51748371124	106.431329250336	NaN	NaN	NaN	NaN	NaN	NaN
-0.829430546337	58.73623371124	106.431329250336	NaN	NaN	NaN	NaN	NaN	NaN
-0.829430546337	57.95498371124	106.431329250336	NaN	NaN	NaN	NaN	NaN	NaN
-0.829430546337	57.17373371124	106.431329250336	NaN	NaN	NaN	NaN	NaN	NaN
-0.829430546337	56.39248371124	106.431329250336	NaN	NaN	NaN	NaN	NaN	NaN
-0.829430546337	55.61123371124	106.431329250336	NaN	NaN	NaN	NaN	NaN	NaN
-0.829430546337	54.82998371124	106.431329250336	NaN	NaN	NaN	NaN	NaN	NaN
-0.829430546337	54.04873371124	106.431329250336	NaN	NaN	NaN	NaN	NaN	NaN
-0.829430546337	53.26748371124	106.431329250336	NaN	NaN	NaN	NaN	NaN	NaN
-0.829430546337	52.48623371124	106.431329250336	NaN	NaN	NaN	NaN	NaN	NaN
-0.829430546337	51.70498371124	106.431329250336	NaN	NaN	NaN	NaN	NaN	NaN
-0.829430546337	50.92373371124	106.431329250336	NaN	NaN	NaN	NaN	NaN	NaN
-0.829430546337	50.14248371124	106.431329250336	NaN	NaN	NaN	NaN	NaN	NaN
-0.829430546337	49.36123371124	106.431329250336	NaN	NaN	NaN	NaN	NaN	NaN
-0.829430546337	48.57998371124	106.431329250336	NaN	NaN	NaN	NaN	NaN	NaN
-0.829430546337	47.79873371124	106.431329250336	NaN	NaN	NaN	NaN	NaN	NaN
-0.829430546337	47.01748371124	106.431329250336	NaN	NaN	NaN	NaN	NaN	NaN
-0.829430546337	46.23623371124	106.431329250336	NaN	NaN	NaN	NaN	NaN	NaN
-0.829430546337	45.45498371124	106.431329250336	NaN	NaN	NaN	NaN	NaN	NaN
-0.829430546337	44.67373371124	106.431329250336	NaN	NaN	NaN	NaN	NaN	NaN
-0.829430546337	43.89248371124	106.431329250336	NaN	NaN	NaN	NaN	NaN	NaN
-0.829430546337	43.11123371124	106.431329250336	NaN	NaN	NaN	NaN	NaN	NaN
-0.829430546337	42.32998371124	106.431329250336	NaN	NaN	NaN	NaN	NaN	NaN
-0.829430546337	41.54873371124	106.431329250336	NaN	NaN	NaN	NaN	NaN	NaN
-0.829430546337	40.76748371124	106.431329250336	NaN	NaN	NaN	NaN	NaN	NaN
-0.829430546337	39.98623371124	106.431329250336	NaN	NaN	NaN	NaN	NaN	NaN
-0.829430546337	39.20498371124	106.431329250336	NaN	NaN	NaN	NaN	NaN	NaN
-0.829430546337	38.42373371124	106.431329250336	NaN	NaN	NaN	NaN	NaN	NaN
-0.829430546337	37.64248371124	106.431329250336	NaN	NaN	NaN	NaN	NaN	NaN
-0.829430546337	36.86123371124	106.431329250336	NaN	NaN	NaN	NaN	NaN	NaN
-0.829430546337	36.07998371124	106.431329250336	NaN	NaN	NaN	NaN	NaN	NaN
-0.829430546337	35.29873371124	106.431329250336	NaN	NaN	NaN	NaN	NaN	NaN
-0.829430546337	34.51748371124	106.431329250336	NaN	NaN	NaN	NaN	NaN	NaN
-0.829430546337	33.73623371124	106.431329250336	NaN	NaN	NaN	NaN	NaN	NaN
-0.829430546337	32.95498371124	106.431329250336	NaN	NaN	NaN	NaN	NaN	NaN
-0.829430546337	32.17373371124	106.431329250336	NaN	NaN	NaN	NaN	NaN	NaN
-0.829430546337	31.39248371124	106.431329250336	NaN	NaN	NaN	NaN	NaN	NaN
-0.829430546337	30.61123371124	106.431329250336	NaN	NaN	NaN	NaN	NaN	NaN
-0.829430546337	29.82998371124	106.431329250336	NaN	NaN	NaN	NaN	NaN	NaN
-0.829430546337	29.04873371124	106.431329250336	NaN	NaN	NaN	NaN	NaN	NaN
-0.829430546337	28.26748371124	106.431329250336	NaN	NaN	NaN	NaN	NaN	NaN
-0.829430546337	27.48623371124	106.431329250336	NaN	NaN	NaN	NaN	NaN	NaN
-0.829430546337	26.70498371124	106.431329250336	NaN	NaN	NaN	NaN	NaN	NaN
-0.829430546337	25.92373371124	106.431329250336	NaN	NaN	NaN	NaN	NaN	NaN
-0.829430546337	25.14248371124	106.431329250336	NaN	NaN	NaN	NaN	NaN	NaN
-0.829430546337	24.36123371124	106.431329250336	NaN	NaN	NaN	NaN	NaN	NaN
-0.829430546337	23.57998371124	106.431329250336	NaN	NaN	NaN	NaN	NaN	NaN
-0.829430546337	22.79873371124	106.431329250336	NaN	NaN	NaN	NaN	NaN	NaN
-0.829430546337	22.01748371124	106.431329250336	NaN	NaN	NaN	NaN	NaN	NaN
-0.829430546337	21.23623371124	106.431329250336	NaN	NaN	NaN	NaN	NaN	NaN
-0.829430546337	20.45498371124	106.431329250336	NaN	NaN	NaN	NaN	NaN	NaN
-0.829430546337	19.67373371124	106.431329250336	NaN	NaN	NaN	NaN	NaN	NaN
-0.829430546337	18.89248371124	106.431329250336	NaN	NaN	NaN	NaN	NaN	NaN
-0.829430546337	18.11123371124	106.431329250336	NaN	NaN	NaN	NaN	NaN	NaN
-0.829430546337	17.32998371124	106.431329250336	NaN	NaN	NaN	NaN	NaN	NaN
-0.829430546337	16.54873371124	106.431329250336	NaN	NaN	NaN	NaN	NaN	NaN
-0.829430546337	15.76748371124	106.431329250336	NaN	NaN	NaN	NaN	NaN	NaN
-0.829430546337	14.98623371124	106.431329250336	NaN	NaN	NaN	NaN	NaN	NaN
-0.829430546337	14.20498371124	106.431329250336	NaN	NaN	NaN	NaN	NaN	NaN
-0.829430546337	13.42373371124	106.431329250336	NaN	NaN	NaN	NaN	NaN	NaN
-0.829430546337	12.64248371124	106.431329250336	NaN	NaN	NaN	NaN	NaN	NaN
-0.829430546337	11.86123371124	106.431329250336	NaN	NaN	NaN	NaN	NaN	NaN
-0.829430546337	11.07998371124	106.431329250336	NaN	NaN	NaN	NaN	NaN	NaN
-0.829430546337	10.29873371124	106.431329250336	NaN	NaN	NaN	NaN	NaN	NaN
-0.829430546337	9.51748371124	106.431329250336	NaN	NaN	NaN	NaN	NaN	NaN
-0.829430546337	8.73623371124	106.431329250336	NaN	NaN	NaN	NaN	NaN	NaN
-0.829430546337	7.95498371124	106.431329250336	NaN	NaN	NaN	NaN	NaN	NaN
-0.829430546337	7.17373371124	106.431329250336	NaN	NaN	NaN	NaN	NaN	NaN
-0.829430546337	6.39248371124	106.431329250336	NaN	NaN	NaN	NaN	NaN	NaN
-0.829430546337	5.61123371124	106.431329250336	NaN	NaN	NaN	NaN	NaN	NaN
-0.829430546337	4.82998371124	106.431329250336	NaN	NaN	NaN	NaN	NaN	NaN
-0.829430546337	4.04873371124	106.431329250336	NaN	NaN	NaN	NaN	NaN	NaN
-0.829430546337	3.26748371124	106.431329250336	NaN	NaN	NaN	NaN	NaN	NaN
-0.829430546337	2.48623371124	106.431329250336	NaN	NaN	NaN	NaN	NaN	NaN
-0.829430546337	1.70498371124	106.431329250336	NaN	NaN	NaN	NaN	NaN	NaN
-0.829430546337	0.923733711240004	106.431329250336	NaN	NaN	NaN	NaN	NaN	NaN
-0.829430546337	0.142483711240004	106.431329250336	NaN	NaN	NaN	NaN	NaN	NaN
-0.829430546337	-0.638766288759996	106.431329250336	NaN	NaN	NaN	NaN	NaN	NaN
-0.829430546337	-1.42001628876	106.431329250336	NaN	NaN	NaN	NaN	NaN	NaN
-0.829430546337	-2.20126628876	106.431329250336	NaN	NaN	NaN	NaN	NaN	NaN
-0.829430546337	-2.98251628876	106.431329250336	NaN	NaN	NaN	NaN	NaN	NaN
-0.829430546337	-3.76376628876	106.431329250336	NaN	NaN	NaN	NaN	NaN	NaN
-0.829430546337	-4.54501628876	106.431329250336	NaN	NaN	NaN	NaN	NaN	NaN
-0.829430546337	-5.32626628876	106.431329250336	NaN	NaN	NaN	NaN	NaN	NaN
-0.829430546337	-6.10751628876	106.431329250336	NaN	NaN	NaN	NaN	NaN	NaN
-0.829430546337	-6.88876628876	106.431329250336	NaN	NaN	NaN	NaN	NaN	NaN
-0.829430546337	-7.67001628876	106.431329250336	NaN	NaN	NaN	NaN	NaN	NaN
-0.829430546337	-8.45126628876	106.431329250336	NaN	NaN	NaN	NaN	NaN	NaN
-0.829430546337	-9.23251628876	106.431329250336	NaN	NaN	NaN	NaN	NaN	NaN
-0.829430546337	-10.01376628876	106.431329250336	NaN	NaN	NaN	NaN	NaN	NaN
-0.829430546337	-10.79501628876	106.431329250336	NaN	NaN	NaN	NaN	NaN	NaN
-0.829430546337	-11.57626628876	106.431329250336	NaN	NaN	NaN	NaN	NaN	NaN
-0.829430546337	-12.35751628876	106.431329250336	NaN	NaN	NaN	NaN	NaN	NaN
-0.829430546337	-13.13876628876	106.431329250336	NaN	NaN	NaN	NaN	NaN	NaN
-0.829430546337	-13.92001628876	106.431329250336	NaN	NaN	NaN	NaN	NaN	NaN
-0.829430546337	-14.70126628876	106.431329250336	NaN	NaN	NaN	NaN	NaN	NaN
-0.829430546337	-15.48251628876	106.431329250336	NaN	NaN	NaN	NaN	NaN	NaN
-0.829430546337	-16.26376628876	106.431329250336	NaN	NaN	NaN	NaN	NaN	NaN
-0.829430546337	-17.04501628876	106.431329250336	NaN	NaN	NaN	NaN	NaN	NaN
-0.829430546337	-17.82626628876	106.431329250336	NaN	NaN	NaN	NaN	NaN	NaN
-0.829430546337	-18.60751628876	106.431329250336	NaN	NaN	NaN	NaN	NaN	NaN
-0.829430546337	-19.38876628876	106.431329250336	NaN	NaN	NaN	NaN	NaN	NaN
-0.829430546337	-20.17001628876	106.431329250336	NaN	NaN	NaN	NaN	NaN	NaN
-0.829430546337	-20.95126628876	106.431329250336	NaN	NaN	NaN	NaN	NaN	NaN
-0.829430546337	-21.73251628876	106.431329250336	NaN	NaN	NaN	NaN	NaN	NaN
-0.829430546337	-22.51376628876	106.431329250336	NaN	NaN	NaN	NaN	NaN	NaN
-0.829430546337	-23.29501628876	106.431329250336	NaN	NaN	NaN	NaN	NaN	NaN
-0.829430546337	-24.07626628876	106.431329250336	NaN	NaN	NaN	NaN	NaN	NaN
-0.829430546337	-24.85751628876	106.431329250336	NaN	NaN	NaN	NaN	NaN	NaN
-0.829430546337	-25.63876628876	106.431329250336	NaN	NaN	NaN	NaN	NaN	NaN
-0.829430546337	-26.42001628876	106.431329250336	NaN	NaN	NaN	NaN	NaN	NaN
-0.829430546337	-27.20126628876	106.431329250336	NaN	NaN	NaN	NaN	NaN	NaN
-0.829430546337	-27.98251628876	106.431329250336	NaN	NaN	NaN	NaN	NaN	NaN
-0.829430546337	-28.76376628876	106.431329250336	NaN	NaN	NaN	NaN	NaN	NaN
-0.829430546337	-29.54501628876	106.431329250336	NaN	NaN	NaN	NaN	NaN	NaN
-0.829430546337	-30.32626628876	106.431329250336	NaN	NaN	NaN	NaN	NaN	NaN
-0.829430546337	-31.10751628876	106.431329250336	NaN	NaN	NaN	NaN	NaN	NaN
-0.829430546337	-31.88876628876	106.431329250336	NaN	NaN	NaN	NaN	NaN	NaN
-0.829430546337	-32.67001628876	106.431329250336	NaN	NaN	NaN	NaN	NaN	NaN
-0.829430546337	-33.45126628876	106.431329250336	NaN	NaN	NaN	NaN	NaN	NaN
-0.829430546337	-34.23251628876	106.431329250336	NaN	NaN	NaN	NaN	NaN	NaN
-0.829430546337	-35.01376628876	106.431329250336	NaN	NaN	NaN	NaN	NaN	NaN
-0.829430546337	-35.79501628876	106.431329250336	NaN	NaN	NaN	NaN	NaN	NaN
-0.829430546337	-36.57626628876	106.431329250336	NaN	NaN	NaN	NaN	NaN	NaN
-0.829430546337	-37.35751628876	106.431329250336	NaN	NaN	NaN	NaN	NaN	NaN
-0.829430546337	-38.13876628876	106.431329250336	NaN	NaN	NaN	NaN	NaN	NaN
-0.829430546337	-38.92001628876	106.431329250336	NaN	NaN	NaN	NaN	NaN	NaN
-0.829430546337	-39.70126628876	106.431329250336	NaN	NaN	NaN	NaN	NaN	NaN
-0.829430546337	-40.48251628876	106.431329250336	NaN	NaN	NaN	NaN	NaN	NaN
-0.829430546337	-41.26376628876	106.431329250336	NaN	NaN	NaN	NaN	NaN	NaN
-0.829430546337	-42.04501628876	106.431329250336	NaN	NaN	NaN	NaN	NaN	NaN
-0.829430546337	-42.82626628876	106.431329250336	NaN	NaN	NaN	NaN	NaN	NaN
-0.829430546337	-43.60751628876	106.431329250336	NaN	NaN	NaN	NaN	NaN	NaN
-0.829430546337	-44.38876628876	106.431329250336	NaN	NaN	NaN	NaN	NaN	NaN
-0.829430546337	-45.17001628876	106.431329250336	NaN	NaN	NaN	NaN	NaN	NaN
-0.829430546337	-45.95126628876	106.431329250336	NaN	NaN	NaN	NaN	NaN	NaN
-0.829430546337	-46.73251628876	106.431329250336	NaN	NaN	NaN	NaN	NaN	NaN
-0.829430546337	-47.51376628876	106.431329250336	NaN	NaN	NaN	NaN	NaN	NaN
-0.829430546337	-48.29501628876	106.431329250336	NaN	NaN	NaN	NaN	NaN	NaN
-0.829430546337	-49.07626628876	106.431329250336	NaN	NaN	NaN	NaN	NaN	NaN
-0.829430546337	-49.85751628876	106.431329250336	NaN	NaN	NaN	NaN	NaN	NaN
-0.829430546337	-50.63876628876	106.431329250336	NaN	NaN	NaN	NaN	NaN	NaN
-0.829430546337	-51.42001628876	106.431329250336	NaN	NaN	NaN	NaN	NaN	NaN
-0.829430546337	-52.20126628876	106.431329250336	NaN	NaN	NaN	NaN	NaN	NaN
-0.829430546337	-52.98251628876	106.431329250336	NaN	NaN	NaN	NaN	NaN	NaN
-0.829430546337	-53.76376628876	106.431329250336	NaN	NaN	NaN	NaN	NaN	NaN
-0.829430546337	-54.54501628876	106.431329250336	NaN	NaN	NaN	NaN	NaN	NaN
-0.829430546337	-55.32626628876	106.431329250336	NaN	NaN	NaN	NaN	NaN	NaN
-0.829430546337	-56.10751628876	106.431329250336	NaN	NaN	NaN	NaN	NaN	NaN
-0.829430546337	-56.88876628876	106.431329250336	NaN	NaN	NaN	NaN	NaN	NaN
-0.829430546337	-57.67001628876	106.431329250336	NaN	NaN	NaN	NaN	NaN	NaN
-0.829430546337	-58.45126628876	106.431329250336	NaN	NaN	NaN	NaN	NaN	NaN
-0.829430546337	-59.23251628876	106.431329250336	NaN	NaN	NaN	NaN	NaN	NaN
-0.829430546337	-60.01376628876	106.431329250336	NaN	NaN	NaN	NaN	NaN	NaN
-0.829430546337	-60.79501628876	106.431329250336	NaN	NaN	NaN	NaN	NaN	NaN
-0.829430546337	-61.57626628876	106.431329250336	NaN	NaN	NaN	NaN	NaN	NaN
-0.829430546337	-62.35751628876	106.431329250336	NaN	NaN	NaN	NaN	NaN	NaN
-0.829430546337	-63.13876628876	106.431329250336	NaN	NaN	NaN	NaN	NaN	NaN
-0.829430546337	-63.92001628876	106.431329250336	NaN	NaN	NaN	NaN	NaN	NaN
-0.829430546337	-64.70126628876	106.431329250336	NaN	NaN	NaN	NaN	NaN	NaN
-0.829430546337	-65.48251628876	106.431329250336	NaN	NaN	NaN	NaN	NaN	NaN
-0.829430546337	-66.26376628876	106.431329250336	NaN	NaN	NaN	NaN	NaN	NaN
-0.829430546337	-67.04501628876	106.431329250336	NaN	NaN	NaN	NaN	NaN	NaN
-0.829430546337	-67.82626628876	106.431329250336	NaN	NaN	NaN	NaN	NaN	NaN
-0.829430546337	-68.60751628876	106.431329250336	NaN	NaN	NaN	NaN	NaN	NaN
-0.829430546337	-69.38876628876	106.431329250336	NaN	NaN	NaN	NaN	NaN	NaN
-0.829430546337	-70.17001628876	106.431329250336	NaN	NaN	NaN	NaN	NaN	NaN
-0.829430546337	-70.95126628876	106.431329250336	NaN	NaN	NaN	NaN	NaN	NaN
-0.829430546337	-71.73251628876	106.431329250336	NaN	NaN	NaN	NaN	NaN	NaN
-0.829430546337	-72.51376628876	106.431329250336	NaN	NaN	NaN	NaN	NaN	NaN
-0.829430546337	-73.29501628876	106.431329250336	NaN	NaN	NaN	NaN	NaN	NaN
-0.829430546337	-74.07626628876	106.431329250336	NaN	NaN	NaN	NaN	NaN	NaN
-0.829430546337	-74.85751628876	106.431329250336	NaN	NaN	NaN	NaN	NaN	NaN
-0.829430546337	-75.63876628876	106.431329250336	NaN	NaN	NaN	NaN	NaN	NaN
-0.829430546337	-76.42001628876	106.431329250336	NaN	NaN	NaN	NaN	NaN	NaN
-0.829430546337	-77.20126628876	106.431329250336	NaN	NaN	NaN	NaN	NaN	NaN
-0.829430546337	-77.98251628876	106.431329250336	NaN	NaN	NaN	NaN	NaN	NaN
-0.829430546337	-78.76376628876	106.431329250336	NaN	NaN	NaN	NaN	NaN	NaN
-0.829430546337	-79.54501628876	106.431329250336	NaN	NaN	NaN	NaN	NaN	NaN
-0.829430546337	-80.32626628876	106.431329250336	NaN	NaN	NaN	NaN	NaN	NaN
-0.829430546337	-81.10751628876	106.431329250336	NaN	NaN	NaN	NaN	NaN	NaN
-0.829430546337	-81.88876628876	106.431329250336	NaN	NaN	NaN	NaN	NaN	NaN
-0.829430546337	-82.67001628876	106.431329250336	NaN	NaN	NaN	NaN	NaN	NaN
-0.829430546337	-83.45126628876	106.431329250336	NaN	NaN	NaN	NaN	NaN	NaN
-0.829430546337	-84.23251628876	106.431329250336	NaN	NaN	NaN	NaN	NaN	NaN
-0.829430546337	-85.01376628876	106.431329250336	NaN	NaN	NaN	NaN	NaN	NaN
-0.829430546337	-85.79501628876	106.431329250336	NaN	NaN	NaN	NaN	NaN	NaN
-0.829430546337	-86.57626628876	106.431329250336	NaN	NaN	NaN	NaN	NaN	NaN
-0.829430546337	-87.35751628876	106.431329250336	NaN	NaN	NaN	NaN	NaN	NaN
-0.829430546337	-88.13876628876	106.431329250336	NaN	NaN	NaN	NaN	NaN	NaN
-0.829430546337	-88.92001628876	106.431329250336	NaN	NaN	NaN	NaN	NaN	NaN
-0.829430546337	-89.70126628876	106.431329250336	NaN	NaN	NaN	NaN	NaN	NaN
-0.829430546337	-90.48251628876	106.431329250336	NaN	NaN	NaN	NaN	NaN	NaN
-0.829430546337	-91.26376628876	106.431329250336	NaN	NaN	NaN	NaN	NaN	NaN
-0.829430546337	-92.04501628876	106.431329250336	NaN	NaN	NaN	NaN	NaN	NaN
-0.829430546337	-92.82626628876	106.431329250336	NaN	NaN	NaN	NaN	NaN	NaN
-0.829430546337	-93.60751628876	106.431329250336	NaN	NaN	NaN	NaN	NaN	NaN
-0.829430546337	-94.38876628876	106.431329250336	NaN	NaN	NaN	NaN	NaN	NaN
-0.829430546337	104.82998371124	105.650079250336	NaN	NaN	NaN	NaN	NaN	NaN
-0.829430546337	104.04873371124	105.650079250336	NaN	NaN	NaN	NaN	NaN	NaN
-0.829430546337	103.26748371124	105.650079250336	NaN	NaN	NaN	NaN	NaN	NaN
-0.829430546337	102.48623371124	105.650079250336	NaN	NaN	NaN	NaN	NaN	NaN
-0.829430546337	101.70498371124	105.650079250336	NaN	NaN	NaN	NaN	NaN	NaN
-0.829430546337	100.92373371124	105.650079250336	NaN	NaN	NaN	NaN	NaN	NaN
-0.829430546337	100.14248371124	105.650079250336	NaN	NaN	NaN	NaN	NaN	NaN
-0.829430546337	99.36123371124	105.650079250336	NaN	NaN	NaN	NaN	NaN	NaN
-0.829430546337	98.57998371124	105.650079250336	NaN	NaN	NaN	NaN	NaN	NaN
-0.829430546337	97.79873371124	105.650079250336	NaN	NaN	NaN	NaN	NaN	NaN
-0.829430546337	97.01748371124	105.650079250336	NaN	NaN	NaN	NaN	NaN	NaN
-0.829430546337	96.23623371124	105.650079250336	NaN	NaN	NaN	NaN	NaN	NaN
-0.829430546337	95.45498371124	105.650079250336	NaN	NaN	NaN	NaN	NaN	NaN
-0.829430546337	94.67373371124	105.650079250336	NaN	NaN	NaN	NaN	NaN	NaN
-0.829430546337	93.89248371124	105.650079250336	NaN	NaN	NaN	NaN	NaN	NaN
-0.829430546337	93.11123371124	105.650079250336	NaN	NaN	NaN	NaN	NaN	NaN
-0.829430546337	92.32998371124	105.650079250336	NaN	NaN	NaN	NaN	NaN	NaN
-0.829430546337	91.54873371124	105.650079250336	NaN	NaN	NaN	NaN	NaN	NaN
-0.829430546337	90.76748371124	105.650079250336	NaN	NaN	NaN	NaN	NaN	NaN
-0.829430546337	89.98623371124	105.650079250336	NaN	NaN	NaN	NaN	NaN	NaN
-0.829430546337	89.20498371124	105.650079250336	NaN	NaN	NaN	NaN	NaN	NaN
-0.829430546337	88.42373371124	105.650079250336	NaN	NaN	NaN	NaN	NaN	NaN
-0.829430546337	87.64248371124	105.650079250336	NaN	NaN	NaN	NaN	NaN	NaN
-0.829430546337	86.86123371124	105.650079250336	NaN	NaN	NaN	NaN	NaN	NaN
-0.829430546337	86.07998371124	105.650079250336	NaN	NaN	NaN	NaN	NaN	NaN
-0.829430546337	85.29873371124	105.650079250336	NaN	NaN	NaN	NaN	NaN	NaN
-0.829430546337	84.51748371124	105.650079250336	NaN	NaN	NaN	NaN	NaN	NaN
-0.829430546337	83.73623371124	105.650079250336	NaN	NaN	NaN	NaN	NaN	NaN
-0.829430546337	82.95498371124	105.650079250336	NaN	NaN	NaN	NaN	NaN	NaN
-0.829430546337	82.17373371124	105.650079250336	NaN	NaN	NaN	NaN	NaN	NaN
-0.829430546337	81.39248371124	105.650079250336	NaN	NaN	NaN	NaN	NaN	NaN
-0.829430546337	80.61123371124	105.650079250336	NaN	NaN	NaN	NaN	NaN	NaN
-0.829430546337	79.82998371124	105.650079250336	NaN	NaN	NaN	NaN	NaN	NaN
-0.829430546337	79.04873371124	105.650079250336	NaN	NaN	NaN	NaN	NaN	NaN
-0.829430546337	78.26748371124	105.650079250336	NaN	NaN	NaN	NaN	NaN	NaN
-0.829430546337	77.48623371124	105.650079250336	NaN	NaN	NaN	NaN	NaN	NaN
-0.829430546337	76.70498371124	105.650079250336	NaN	NaN	NaN	NaN	NaN	NaN
-0.829430546337	75.92373371124	105.650079250336	NaN	NaN	NaN	NaN	NaN	NaN
-0.829430546337	75.14248371124	105.650079250336	NaN	NaN	NaN	NaN	NaN	NaN
-0.829430546337	74.36123371124	105.650079250336	NaN	NaN	NaN	NaN	NaN	NaN
-0.829430546337	73.57998371124	105.650079250336	NaN	NaN	NaN	NaN	NaN	NaN
-0.829430546337	72.79873371124	105.650079250336	NaN	NaN	NaN	NaN	NaN	NaN
-0.829430546337	72.01748371124	105.650079250336	NaN	NaN	NaN	NaN	NaN	NaN
-0.829430546337	71.23623371124	105.650079250336	NaN	NaN	NaN	NaN	NaN	NaN
-0.829430546337	70.45498371124	105.650079250336	NaN	NaN	NaN	NaN	NaN	NaN
-0.829430546337	69.67373371124	105.650079250336	NaN	NaN	NaN	NaN	NaN	NaN
-0.829430546337	68.89248371124	105.650079250336	NaN	NaN	NaN	NaN	NaN	NaN
-0.829430546337	68.11123371124	105.650079250336	NaN	NaN	NaN	NaN	NaN	NaN
-0.829430546337	67.32998371124	105.650079250336	NaN	NaN	NaN	NaN	NaN	NaN
-0.829430546337	66.54873371124	105.650079250336	NaN	NaN	NaN	NaN	NaN	NaN
-0.829430546337	65.76748371124	105.650079250336	NaN	NaN	NaN	NaN	NaN	NaN
-0.829430546337	64.98623371124	105.650079250336	NaN	NaN	NaN	NaN	NaN	NaN
-0.829430546337	64.20498371124	105.650079250336	NaN	NaN	NaN	NaN	NaN	NaN
-0.829430546337	63.42373371124	105.650079250336	NaN	NaN	NaN	NaN	NaN	NaN
-0.829430546337	62.64248371124	105.650079250336	NaN	NaN	NaN	NaN	NaN	NaN
-0.829430546337	61.86123371124	105.650079250336	NaN	NaN	NaN	NaN	NaN	NaN
-0.829430546337	61.07998371124	105.650079250336	NaN	NaN	NaN	NaN	NaN	NaN
-0.829430546337	60.29873371124	105.650079250336	NaN	NaN	NaN	NaN	NaN	NaN
-0.829430546337	59.51748371124	105.650079250336	NaN	NaN	NaN	NaN	NaN	NaN
-0.829430546337	58.73623371124	105.650079250336	NaN	NaN	NaN	NaN	NaN	NaN
-0.829430546337	57.95498371124	105.650079250336	NaN	NaN	NaN	NaN	NaN	NaN
-0.829430546337	57.17373371124	105.650079250336	NaN	NaN	NaN	NaN	NaN	NaN
-0.829430546337	56.39248371124	105.650079250336	NaN	NaN	NaN	NaN	NaN	NaN
-0.829430546337	55.61123371124	105.650079250336	NaN	NaN	NaN	NaN	NaN	NaN
-0.829430546337	54.82998371124	105.650079250336	NaN	NaN	NaN	NaN	NaN	NaN
-0.829430546337	54.04873371124	105.650079250336	NaN	NaN	NaN	NaN	NaN	NaN
-0.829430546337	53.26748371124	105.650079250336	NaN	NaN	NaN	NaN	NaN	NaN
-0.829430546337	52.48623371124	105.650079250336	NaN	NaN	NaN	NaN	NaN	NaN
-0.829430546337	51.70498371124	105.650079250336	NaN	NaN	NaN	NaN	NaN	NaN
-0.829430546337	50.92373371124	105.650079250336	NaN	NaN	NaN	NaN	NaN	NaN
-0.829430546337	50.14248371124	105.650079250336	NaN	NaN	NaN	NaN	NaN	NaN
-0.829430546337	49.36123371124	105.650079250336	NaN	NaN	NaN	NaN	NaN	NaN
-0.829430546337	48.57998371124	105.650079250336	NaN	NaN	NaN	NaN	NaN	NaN
-0.829430546337	47.79873371124	105.650079250336	NaN	NaN	NaN	NaN	NaN	NaN
-0.829430546337	47.01748371124	105.650079250336	NaN	NaN	NaN	NaN	NaN	NaN
-0.829430546337	46.23623371124	105.650079250336	NaN	NaN	NaN	NaN	NaN	NaN
-0.829430546337	45.45498371124	105.650079250336	NaN	NaN	NaN	NaN	NaN	NaN
-0.829430546337	44.67373371124	105.650079250336	NaN	NaN	NaN	NaN	NaN	NaN
-0.829430546337	43.89248371124	105.650079250336	NaN	NaN	NaN	NaN	NaN	NaN
-0.829430546337	43.11123371124	105.650079250336	NaN	NaN	NaN	NaN	NaN	NaN
-0.829430546337	42.32998371124	105.650079250336	NaN	NaN	NaN	NaN	NaN	NaN
-0.829430546337	41.54873371124	105.650079250336	NaN	NaN	NaN	NaN	NaN	NaN
-0.829430546337	40.76748371124	105.650079250336	NaN	NaN	NaN	NaN	NaN	NaN
-0.829430546337	39.98623371124	105.650079250336	NaN	NaN	NaN	NaN	NaN	NaN
-0.829430546337	39.20498371124	105.650079250336	NaN	NaN	NaN	NaN	NaN	NaN
-0.829430546337	38.42373371124	105.650079250336	NaN	NaN	NaN	NaN	NaN	NaN
-0.829430546337	37.64248371124	105.650079250336	NaN	NaN	NaN	NaN	NaN	NaN
-0.829430546337	36.86123371124	105.650079250336	NaN	NaN	NaN	NaN	NaN	NaN
-0.829430546337	36.07998371124	105.650079250336	NaN	NaN	NaN	NaN	NaN	NaN
-0.829430546337	35.29873371124	105.650079250336	NaN	NaN	NaN	NaN	NaN	NaN
-0.829430546337	34.51748371124	105.650079250336	NaN	NaN	NaN	NaN	NaN	NaN
-0.829430546337	33.73623371124	105.650079250336	NaN	NaN	NaN	NaN	NaN	NaN
-0.829430546337	32.95498371124	105.650079250336	NaN	NaN	NaN	NaN	NaN	NaN
-0.829430546337	32.17373371124	105.650079250336	NaN	NaN	NaN	NaN	NaN	NaN
-0.829430546337	31.39248371124	105.650079250336	NaN	NaN	NaN	NaN	NaN	NaN
-0.829430546337	30.61123371124	105.650079250336	NaN	NaN	NaN	NaN	NaN	NaN
-0.829430546337	29.82998371124	105.650079250336	NaN	NaN	NaN	NaN	NaN	NaN
-0.829430546337	29.04873371124	105.650079250336	NaN	NaN	NaN	NaN	NaN	NaN
-0.829430546337	28.26748371124	105.650079250336	NaN	NaN	NaN	NaN	NaN	NaN
-0.829430546337	27.48623371124	105.650079250336	NaN	NaN	NaN	NaN	NaN	NaN
-0.829430546337	26.70498371124	105.650079250336	NaN	NaN	NaN	NaN	NaN	NaN
-0.829430546337	25.92373371124	105.650079250336	NaN	NaN	NaN	NaN	NaN	NaN
-0.829430546337	25.14248371124	105.650079250336	NaN	NaN	NaN	NaN	NaN	NaN
-0.829430546337	24.36123371124	105.650079250336	NaN	NaN	NaN	NaN	NaN	NaN
-0.829430546337	23.57998371124	105.650079250336	NaN	NaN	NaN	NaN	NaN	NaN
-0.829430546337	22.79873371124	105.650079250336	NaN	NaN	NaN	NaN	NaN	NaN
-0.829430546337	22.01748371124	105.650079250336	NaN	NaN	NaN	NaN	NaN	NaN
-0.829430546337	21.23623371124	105.650079250336	NaN	NaN	NaN	NaN	NaN	NaN
-0.829430546337	20.45498371124	105.650079250336	NaN	NaN	NaN	NaN	NaN	NaN
-0.829430546337	19.67373371124	105.650079250336	NaN	NaN	NaN	NaN	NaN	NaN
-0.829430546337	18.89248371124	105.650079250336	NaN	NaN	NaN	NaN	NaN	NaN
-0.829430546337	18.11123371124	105.650079250336	NaN	NaN	NaN	NaN	NaN	NaN
-0.829430546337	17.32998371124	105.650079250336	NaN	NaN	NaN	NaN	NaN	NaN
-0.829430546337	16.54873371124	105.650079250336	NaN	NaN	NaN	NaN	NaN	NaN
-0.829430546337	15.76748371124	105.650079250336	NaN	NaN	NaN	NaN	NaN	NaN
-0.829430546337	14.98623371124	105.650079250336	NaN	NaN	NaN	NaN	NaN	NaN
-0.829430546337	14.20498371124	105.650079250336	NaN	NaN	NaN	NaN	NaN	NaN
-0.829430546337	13.42373371124	105.650079250336	NaN	NaN	NaN	NaN	NaN	NaN
-0.829430546337	12.64248371124	105.650079250336	NaN	NaN	NaN	NaN	NaN	NaN
-0.829430546337	11.86123371124	105.650079250336	NaN	NaN	NaN	NaN	NaN	NaN
-0.829430546337	11.07998371124	105.650079250336	NaN	NaN	NaN	NaN	NaN	NaN
-0.829430546337	10.29873371124	105.650079250336	NaN	NaN	NaN	NaN	NaN	NaN
-0.829430546337	9.51748371124	105.650079250336	NaN	NaN	NaN	NaN	NaN	NaN
-0.829430546337	8.73623371124	105.650079250336	NaN	NaN	NaN	NaN	NaN	NaN
-0.829430546337	7.95498371124	105.650079250336	NaN	NaN	NaN	NaN	NaN	NaN
-0.829430546337	7.17373371124	105.650079250336	NaN	NaN	NaN	NaN	NaN	NaN
-0.829430546337	6.39248371124	105.650079250336	NaN	NaN	NaN	NaN	NaN	NaN
-0.829430546337	5.61123371124	105.650079250336	NaN	NaN	NaN	NaN	NaN	NaN
-0.829430546337	4.82998371124	105.650079250336	NaN	NaN	NaN	NaN	NaN	NaN
-0.829430546337	4.04873371124	105.650079250336	NaN	NaN	NaN	NaN	NaN	NaN
-0.829430546337	3.26748371124	105.650079250336	NaN	NaN	NaN	NaN	NaN	NaN
-0.829430546337	2.48623371124	105.650079250336	NaN	NaN	NaN	NaN	NaN	NaN
-0.829430546337	1.70498371124	105.650079250336	NaN	NaN	NaN	NaN	NaN	NaN
-0.829430546337	0.923733711240004	105.650079250336	NaN	NaN	NaN	NaN	NaN	NaN
-0.829430546337	0.142483711240004	105.650079250336	NaN	NaN	NaN	NaN	NaN	NaN
-0.829430546337	-0.638766288759996	105.650079250336	NaN	NaN	NaN	NaN	NaN	NaN
-0.829430546337	-1.42001628876	105.650079250336	NaN	NaN	NaN	NaN	NaN	NaN
-0.829430546337	-2.20126628876	105.650079250336	NaN	NaN	NaN	NaN	NaN	NaN
-0.829430546337	-2.98251628876	105.650079250336	NaN	NaN	NaN	NaN	NaN	NaN
-0.829430546337	-3.76376628876	105.650079250336	NaN	NaN	NaN	NaN	NaN	NaN
-0.829430546337	-4.54501628876	105.650079250336	NaN	NaN	NaN	NaN	NaN	NaN
-0.829430546337	-5.32626628876	105.650079250336	NaN	NaN	NaN	NaN	NaN	NaN
-0.829430546337	-6.10751628876	105.650079250336	NaN	NaN	NaN	NaN	NaN	NaN
-0.829430546337	-6.88876628876	105.650079250336	NaN	NaN	NaN	NaN	NaN	NaN
-0.829430546337	-7.67001628876	105.650079250336	NaN	NaN	NaN	NaN	NaN	NaN
-0.829430546337	-8.45126628876	105.650079250336	NaN	NaN	NaN	NaN	NaN	NaN
-0.829430546337	-9.23251628876	105.650079250336	NaN	NaN	NaN	NaN	NaN	NaN
-0.829430546337	-10.01376628876	105.650079250336	NaN	NaN	NaN	NaN	NaN	NaN
-0.829430546337	-10.79501628876	105.650079250336	NaN	NaN	NaN	NaN	NaN	NaN
-0.829430546337	-11.57626628876	105.650079250336	NaN	NaN	NaN	NaN	NaN	NaN
-0.829430546337	-12.35751628876	105.650079250336	NaN	NaN	NaN	NaN	NaN	NaN
-0.829430546337	-13.13876628876	105.650079250336	NaN	NaN	NaN	NaN	NaN	NaN
-0.829430546337	-13.92001628876	105.650079250336	NaN	NaN	NaN	NaN	NaN	NaN
-0.829430546337	-14.70126628876	105.650079250336	NaN	NaN	NaN	NaN	NaN	NaN
-0.829430546337	-15.48251628876	105.650079250336	NaN	NaN	NaN	NaN	NaN	NaN
-0.829430546337	-16.26376628876	105.650079250336	NaN	NaN	NaN	NaN	NaN	NaN
-0.829430546337	-17.04501628876	105.650079250336	NaN	NaN	NaN	NaN	NaN	NaN
-0.829430546337	-17.82626628876	105.650079250336	NaN	NaN	NaN	NaN	NaN	NaN
-0.829430546337	-18.60751628876	105.650079250336	NaN	NaN	NaN	NaN	NaN	NaN
-0.829430546337	-19.38876628876	105.650079250336	NaN	NaN	NaN	NaN	NaN	NaN
-0.829430546337	-20.17001628876	105.650079250336	NaN	NaN	NaN	NaN	NaN	NaN
-0.829430546337	-20.95126628876	105.650079250336	NaN	NaN	NaN	NaN	NaN	NaN
-0.829430546337	-21.73251628876	105.650079250336	NaN	NaN	NaN	NaN	NaN	NaN
-0.829430546337	-22.51376628876	105.650079250336	NaN	NaN	NaN	NaN	NaN	NaN
-0.829430546337	-23.29501628876	105.650079250336	NaN	NaN	NaN	NaN	NaN	NaN
-0.829430546337	-24.07626628876	105.650079250336	NaN	NaN	NaN	NaN	NaN	NaN
-0.829430546337	-24.85751628876	105.650079250336	NaN	NaN	NaN	NaN	NaN	NaN
-0.829430546337	-25.63876628876	105.650079250336	NaN	NaN	NaN	NaN	NaN	NaN
-0.829430546337	-26.42001628876	105.650079250336	NaN	NaN	NaN	NaN	NaN	NaN
-0.829430546337	-27.20126628876	105.650079250336	NaN	NaN	NaN	NaN	NaN	NaN
-0.829430546337	-27.98251628876	105.650079250336	NaN	NaN	NaN	NaN	NaN	NaN
-0.829430546337	-28.76376628876	105.650079250336	NaN	NaN	NaN	NaN	NaN	NaN
-0.829430546337	-29.54501628876	105.650079250336	NaN	NaN	NaN	NaN	NaN	NaN
-0.829430546337	-30.32626628876	105.650079250336	NaN	NaN	NaN	NaN	NaN	NaN
-0.829430546337	-31.10751628876	105.650079250336	NaN	NaN	NaN	NaN	NaN	NaN
-0.829430546337	-31.88876628876	105.650079250336	NaN	NaN	NaN	NaN	NaN	NaN
-0.829430546337	-32.67001628876	105.650079250336	NaN	NaN	NaN	NaN	NaN	NaN
-0.829430546337	-33.45126628876	105.650079250336	NaN	NaN	NaN	NaN	NaN	NaN
-0.829430546337	-34.23251628876	105.650079250336	NaN	NaN	NaN	NaN	NaN	NaN
-0.829430546337	-35.01376628876	105.650079250336	NaN	NaN	NaN	NaN	NaN	NaN
-0.829430546337	-35.79501628876	105.650079250336	NaN	NaN	NaN	NaN	NaN	NaN
-0.829430546337	-36.57626628876	105.650079250336	NaN	NaN	NaN	NaN	NaN	NaN
-0.829430546337	-37.35751628876	105.650079250336	NaN	NaN	NaN	NaN	NaN	NaN
-0.829430546337	-38.13876628876	105.650079250336	NaN	NaN	NaN	NaN	NaN	NaN
-0.829430546337	-38.92001628876	105.650079250336	NaN	NaN	NaN	NaN	NaN	NaN
-0.829430546337	-39.70126628876	105.650079250336	NaN	NaN	NaN	NaN	NaN	NaN
-0.829430546337	-40.48251628876	105.650079250336	NaN	NaN	NaN	NaN	NaN	NaN
-0.829430546337	-41.26376628876	105.650079250336	NaN	NaN	NaN	NaN	NaN	NaN
-0.829430546337	-42.04501628876	105.650079250336	NaN	NaN	NaN	NaN	NaN	NaN
-0.829430546337	-42.82626628876	105.650079250336	NaN	NaN	NaN	NaN	NaN	NaN
-0.829430546337	-43.60751628876	105.650079250336	NaN	NaN	NaN	NaN	NaN	NaN
-0.829430546337	-44.38876628876	105.650079250336	NaN	NaN	NaN	NaN	NaN	NaN
-0.829430546337	-45.17001628876	105.650079250336	NaN	NaN	NaN	NaN	NaN	NaN
-0.829430546337	-45.95126628876	105.650079250336	NaN	NaN	NaN	NaN	NaN	NaN
-0.829430546337	-46.73251628876	105.650079250336	NaN	NaN	NaN	NaN	NaN	NaN
-0.829430546337	-47.51376628876	105.650079250336	NaN	NaN	NaN	NaN	NaN	NaN
-0.829430546337	-48.29501628876	105.650079250336	NaN	NaN	NaN	NaN	NaN	NaN
-0.829430546337	-49.07626628876	105.650079250336	NaN	NaN	NaN	NaN	NaN	NaN
-0.829430546337	-49.85751628876	105.650079250336	NaN	NaN	NaN	NaN	NaN	NaN
-0.829430546337	-50.63876628876	105.650079250336	NaN	NaN	NaN	NaN	NaN	NaN
-0.829430546337	-51.42001628876	105.650079250336	NaN	NaN	NaN	NaN	NaN	NaN
-0.829430546337	-52.20126628876	105.650079250336	NaN	NaN	NaN	NaN	NaN	NaN
-0.829430546337	-52.98251628876	105.650079250336	NaN	NaN	NaN	NaN	NaN	NaN
-0.829430546337	-53.76376628876	105.650079250336	NaN	NaN	NaN	NaN	NaN	NaN
-0.829430546337	-54.54501628876	105.650079250336	NaN	NaN	NaN	NaN	NaN	NaN
-0.829430546337	-55.32626628876	105.650079250336	NaN	NaN	NaN	NaN	NaN	NaN
-0.829430546337	-56.10751628876	105.650079250336	NaN	NaN	NaN	NaN	NaN	NaN
-0.829430546337	-56.88876628876	105.650079250336	NaN	NaN	NaN	NaN	NaN	NaN
-0.829430546337	-57.67001628876	105.650079250336	NaN	NaN	NaN	NaN	NaN	NaN
-0.829430546337	-58.45126628876	105.650079250336	NaN	NaN	NaN	NaN	NaN	NaN
-0.829430546337	-59.23251628876	105.650079250336	NaN	NaN	NaN	NaN	NaN	NaN
-0.829430546337	-60.01376628876	105.650079250336	NaN	NaN	NaN	NaN	NaN	NaN
-0.829430546337	-60.79501628876	105.650079250336	NaN	NaN	NaN	NaN	NaN	NaN
-0.829430546337	-61.57626628876	105.650079250336	NaN	NaN	NaN	NaN	NaN	NaN
-0.829430546337	-62.35751628876	105.650079250336	NaN	NaN	NaN	NaN	NaN	NaN
-0.829430546337	-63.13876628876	105.650079250336	NaN	NaN	NaN	NaN	NaN	NaN
-0.829430546337	-63.92001628876	105.650079250336	NaN	NaN	NaN	NaN	NaN	NaN
-0.829430546337	-64.70126628876	105.650079250336	NaN	NaN	NaN	NaN	NaN	NaN
-0.829430546337	-65.48251628876	105.650079250336	NaN	NaN	NaN	NaN	NaN	NaN
-0.829430546337	-66.26376628876	105.650079250336	NaN	NaN	NaN	NaN	NaN	NaN
-0.829430546337	-67.04501628876	105.650079250336	NaN	NaN	NaN	NaN	NaN	NaN
-0.829430546337	-67.82626628876	105.650079250336	NaN	NaN	NaN	NaN	NaN	NaN
-0.829430546337	-68.60751628876	105.650079250336	NaN	NaN	NaN	NaN	NaN	NaN
-0.829430546337	-69.38876628876	105.650079250336	NaN	NaN	NaN	NaN	NaN	NaN
-0.829430546337	-70.17001628876	105.650079250336	NaN	NaN	NaN	NaN	NaN	NaN
-0.829430546337	-70.95126628876	105.650079250336	NaN	NaN	NaN	NaN	NaN	NaN
-0.829430546337	-71.73251628876	105.650079250336	NaN	NaN	NaN	NaN	NaN	NaN
-0.829430546337	-72.51376628876	105.650079250336	NaN	NaN	NaN	NaN	NaN	NaN
-0.829430546337	-73.29501628876	105.650079250336	NaN	NaN	NaN	NaN	NaN	NaN
-0.829430546337	-74.07626628876	105.650079250336	NaN	NaN	NaN	NaN	NaN	NaN
-0.829430546337	-74.85751628876	105.650079250336	NaN	NaN	NaN	NaN	NaN	NaN
-0.829430546337	-75.63876628876	105.650079250336	NaN	NaN	NaN	NaN	NaN	NaN
-0.829430546337	-76.42001628876	105.650079250336	NaN	NaN	NaN	NaN	NaN	NaN
-0.829430546337	-77.20126628876	105.650079250336	NaN	NaN	NaN	NaN	NaN	NaN
-0.829430546337	-77.98251628876	105.650079250336	NaN	NaN	NaN	NaN	NaN	NaN
-0.829430546337	-78.76376628876	105.650079250336	NaN	NaN	NaN	NaN	NaN	NaN
-0.829430546337	-79.54501628876	105.650079250336	NaN	NaN	NaN	NaN	NaN	NaN
-0.829430546337	-80.32626628876	105.650079250336	NaN	NaN	NaN	NaN	NaN	NaN
-0.829430546337	-81.10751628876	105.650079250336	NaN	NaN	NaN	NaN	NaN	NaN
-0.829430546337	-81.88876628876	105.650079250336	NaN	NaN	NaN	NaN	NaN	NaN
-0.829430546337	-82.67001628876	105.650079250336	NaN	NaN	NaN	NaN	NaN	NaN
-0.829430546337	-83.45126628876	105.650079250336	NaN	NaN	NaN	NaN	NaN	NaN
-0.829430546337	-84.23251628876	105.650079250336	NaN	NaN	NaN	NaN	NaN	NaN
-0.829430546337	-85.01376628876	105.650079250336	NaN	NaN	NaN	NaN	NaN	NaN
-0.829430546337	-85.79501628876	105.650079250336	NaN	NaN	NaN	NaN	NaN	NaN
-0.829430546337	-86.57626628876	105.650079250336	NaN	NaN	NaN	NaN	NaN	NaN
-0.829430546337	-87.35751628876	105.650079250336	NaN	NaN	NaN	NaN	NaN	NaN
-0.829430546337	-88.13876628876	105.650079250336	NaN	NaN	NaN	NaN	NaN	NaN
-0.829430546337	-88.92001628876	105.650079250336	NaN	NaN	NaN	NaN	NaN	NaN
-0.829430546337	-89.70126628876	105.650079250336	NaN	NaN	NaN	NaN	NaN	NaN
-0.829430546337	-90.48251628876	105.650079250336	NaN	NaN	NaN	NaN	NaN	NaN
-0.829430546337	-91.26376628876	105.650079250336	NaN	NaN	NaN	NaN	NaN	NaN
-0.829430546337	-92.04501628876	105.650079250336	NaN	NaN	NaN	NaN	NaN	NaN
-0.829430546337	-92.82626628876	105.650079250336	NaN	NaN	NaN	NaN	NaN	NaN
-0.829430546337	-93.60751628876	105.650079250336	NaN	NaN	NaN	NaN	NaN	NaN
-0.829430546337	-94.38876628876	105.650079250336	NaN	NaN	NaN	NaN	NaN	NaN
-0.829430546337	104.82998371124	104.868829250336	NaN	NaN	NaN	NaN	NaN	NaN
-0.829430546337	104.04873371124	104.868829250336	NaN	NaN	NaN	NaN	NaN	NaN
-0.829430546337	103.26748371124	104.868829250336	NaN	NaN	NaN	NaN	NaN	NaN
-0.829430546337	102.48623371124	104.868829250336	NaN	NaN	NaN	NaN	NaN	NaN
-0.829430546337	101.70498371124	104.868829250336	NaN	NaN	NaN	NaN	NaN	NaN
-0.829430546337	100.92373371124	104.868829250336	NaN	NaN	NaN	NaN	NaN	NaN
-0.829430546337	100.14248371124	104.868829250336	NaN	NaN	NaN	NaN	NaN	NaN
-0.829430546337	99.36123371124	104.868829250336	NaN	NaN	NaN	NaN	NaN	NaN
-0.829430546337	98.57998371124	104.868829250336	NaN	NaN	NaN	NaN	NaN	NaN
-0.829430546337	97.79873371124	104.868829250336	NaN	NaN	NaN	NaN	NaN	NaN
-0.829430546337	97.01748371124	104.868829250336	NaN	NaN	NaN	NaN	NaN	NaN
-0.829430546337	96.23623371124	104.868829250336	NaN	NaN	NaN	NaN	NaN	NaN
-0.829430546337	95.45498371124	104.868829250336	NaN	NaN	NaN	NaN	NaN	NaN
-0.829430546337	94.67373371124	104.868829250336	NaN	NaN	NaN	NaN	NaN	NaN
-0.829430546337	93.89248371124	104.868829250336	NaN	NaN	NaN	NaN	NaN	NaN
-0.829430546337	93.11123371124	104.868829250336	NaN	NaN	NaN	NaN	NaN	NaN
-0.829430546337	92.32998371124	104.868829250336	NaN	NaN	NaN	NaN	NaN	NaN
-0.829430546337	91.54873371124	104.868829250336	NaN	NaN	NaN	NaN	NaN	NaN
-0.829430546337	90.76748371124	104.868829250336	NaN	NaN	NaN	NaN	NaN	NaN
-0.829430546337	89.98623371124	104.868829250336	NaN	NaN	NaN	NaN	NaN	NaN
-0.829430546337	89.20498371124	104.868829250336	NaN	NaN	NaN	NaN	NaN	NaN
-0.829430546337	88.42373371124	104.868829250336	NaN	NaN	NaN	NaN	NaN	NaN
-0.829430546337	87.64248371124	104.868829250336	NaN	NaN	NaN	NaN	NaN	NaN
-0.829430546337	86.86123371124	104.868829250336	NaN	NaN	NaN	NaN	NaN	NaN
-0.829430546337	86.07998371124	104.868829250336	NaN	NaN	NaN	NaN	NaN	NaN
-0.829430546337	85.29873371124	104.868829250336	NaN	NaN	NaN	NaN	NaN	NaN
-0.829430546337	84.51748371124	104.868829250336	NaN	NaN	NaN	NaN	NaN	NaN
-0.829430546337	83.73623371124	104.868829250336	NaN	NaN	NaN	NaN	NaN	NaN
-0.829430546337	82.95498371124	104.868829250336	NaN	NaN	NaN	NaN	NaN	NaN
-0.829430546337	82.17373371124	104.868829250336	NaN	NaN	NaN	NaN	NaN	NaN
-0.829430546337	81.39248371124	104.868829250336	NaN	NaN	NaN	NaN	NaN	NaN
-0.829430546337	80.61123371124	104.868829250336	NaN	NaN	NaN	NaN	NaN	NaN
-0.829430546337	79.82998371124	104.868829250336	NaN	NaN	NaN	NaN	NaN	NaN
-0.829430546337	79.04873371124	104.868829250336	NaN	NaN	NaN	NaN	NaN	NaN
-0.829430546337	78.26748371124	104.868829250336	NaN	NaN	NaN	NaN	NaN	NaN
-0.829430546337	77.48623371124	104.868829250336	NaN	NaN	NaN	NaN	NaN	NaN
-0.829430546337	76.70498371124	104.868829250336	NaN	NaN	NaN	NaN	NaN	NaN
-0.829430546337	75.92373371124	104.868829250336	NaN	NaN	NaN	NaN	NaN	NaN
-0.829430546337	75.14248371124	104.868829250336	NaN	NaN	NaN	NaN	NaN	NaN
-0.829430546337	74.36123371124	104.868829250336	NaN	NaN	NaN	NaN	NaN	NaN
-0.829430546337	73.57998371124	104.868829250336	NaN	NaN	NaN	NaN	NaN	NaN
-0.829430546337	72.79873371124	104.868829250336	NaN	NaN	NaN	NaN	NaN	NaN
-0.829430546337	72.01748371124	104.868829250336	NaN	NaN	NaN	NaN	NaN	NaN
-0.829430546337	71.23623371124	104.868829250336	NaN	NaN	NaN	NaN	NaN	NaN
-0.829430546337	70.45498371124	104.868829250336	NaN	NaN	NaN	NaN	NaN	NaN
-0.829430546337	69.67373371124	104.868829250336	NaN	NaN	NaN	NaN	NaN	NaN
-0.829430546337	68.89248371124	104.868829250336	NaN	NaN	NaN	NaN	NaN	NaN
-0.829430546337	68.11123371124	104.868829250336	NaN	NaN	NaN	NaN	NaN	NaN
-0.829430546337	67.32998371124	104.868829250336	NaN	NaN	NaN	NaN	NaN	NaN
-0.829430546337	66.54873371124	104.868829250336	NaN	NaN	NaN	NaN	NaN	NaN
-0.829430546337	65.76748371124	104.868829250336	NaN	NaN	NaN	NaN	NaN	NaN
-0.829430546337	64.98623371124	104.868829250336	NaN	NaN	NaN	NaN	NaN	NaN
-0.829430546337	64.20498371124	104.868829250336	NaN	NaN	NaN	NaN	NaN	NaN
-0.829430546337	63.42373371124	104.868829250336	NaN	NaN	NaN	NaN	NaN	NaN
-0.829430546337	62.64248371124	104.868829250336	NaN	NaN	NaN	NaN	NaN	NaN
-0.829430546337	61.86123371124	104.868829250336	NaN	NaN	NaN	NaN	NaN	NaN
-0.829430546337	61.07998371124	104.868829250336	NaN	NaN	NaN	NaN	NaN	NaN
-0.829430546337	60.29873371124	104.868829250336	NaN	NaN	NaN	NaN	NaN	NaN
-0.829430546337	59.51748371124	104.868829250336	NaN	NaN	NaN	NaN	NaN	NaN
-0.829430546337	58.73623371124	104.868829250336	NaN	NaN	NaN	NaN	NaN	NaN
-0.829430546337	57.95498371124	104.868829250336	NaN	NaN	NaN	NaN	NaN	NaN
-0.829430546337	57.17373371124	104.868829250336	NaN	NaN	NaN	NaN	NaN	NaN
-0.829430546337	56.39248371124	104.868829250336	NaN	NaN	NaN	NaN	NaN	NaN
-0.829430546337	55.61123371124	104.868829250336	NaN	NaN	NaN	NaN	NaN	NaN
-0.829430546337	54.82998371124	104.868829250336	NaN	NaN	NaN	NaN	NaN	NaN
-0.829430546337	54.04873371124	104.868829250336	NaN	NaN	NaN	NaN	NaN	NaN
-0.829430546337	53.26748371124	104.868829250336	NaN	NaN	NaN	NaN	NaN	NaN
-0.829430546337	52.48623371124	104.868829250336	NaN	NaN	NaN	NaN	NaN	NaN
-0.829430546337	51.70498371124	104.868829250336	NaN	NaN	NaN	NaN	NaN	NaN
-0.829430546337	50.92373371124	104.868829250336	NaN	NaN	NaN	NaN	NaN	NaN
-0.829430546337	50.14248371124	104.868829250336	NaN	NaN	NaN	NaN	NaN	NaN
-0.829430546337	49.36123371124	104.868829250336	NaN	NaN	NaN	NaN	NaN	NaN
-0.829430546337	48.57998371124	104.868829250336	NaN	NaN	NaN	NaN	NaN	NaN
-0.829430546337	47.79873371124	104.868829250336	NaN	NaN	NaN	NaN	NaN	NaN
-0.829430546337	47.01748371124	104.868829250336	NaN	NaN	NaN	NaN	NaN	NaN
-0.829430546337	46.23623371124	104.868829250336	NaN	NaN	NaN	NaN	NaN	NaN
-0.829430546337	45.45498371124	104.868829250336	NaN	NaN	NaN	NaN	NaN	NaN
-0.829430546337	44.67373371124	104.868829250336	NaN	NaN	NaN	NaN	NaN	NaN
-0.829430546337	43.89248371124	104.868829250336	NaN	NaN	NaN	NaN	NaN	NaN
-0.829430546337	43.11123371124	104.868829250336	NaN	NaN	NaN	NaN	NaN	NaN
-0.829430546337	42.32998371124	104.868829250336	NaN	NaN	NaN	NaN	NaN	NaN
-0.829430546337	41.54873371124	104.868829250336	NaN	NaN	NaN	NaN	NaN	NaN
-0.829430546337	40.76748371124	104.868829250336	NaN	NaN	NaN	NaN	NaN	NaN
-0.829430546337	39.98623371124	104.868829250336	NaN	NaN	NaN	NaN	NaN	NaN
-0.829430546337	39.20498371124	104.868829250336	NaN	NaN	NaN	NaN	NaN	NaN
-0.829430546337	38.42373371124	104.868829250336	NaN	NaN	NaN	NaN	NaN	NaN
-0.829430546337	37.64248371124	104.868829250336	NaN	NaN	NaN	NaN	NaN	NaN
-0.829430546337	36.86123371124	104.868829250336	NaN	NaN	NaN	NaN	NaN	NaN
-0.829430546337	36.07998371124	104.868829250336	NaN	NaN	NaN	NaN	NaN	NaN
-0.829430546337	35.29873371124	104.868829250336	NaN	NaN	NaN	NaN	NaN	NaN
-0.829430546337	34.51748371124	104.868829250336	NaN	NaN	NaN	NaN	NaN	NaN
-0.829430546337	33.73623371124	104.868829250336	NaN	NaN	NaN	NaN	NaN	NaN
-0.829430546337	32.95498371124	104.868829250336	NaN	NaN	NaN	NaN	NaN	NaN
-0.829430546337	32.17373371124	104.868829250336	NaN	NaN	NaN	NaN	NaN	NaN
-0.829430546337	31.39248371124	104.868829250336	NaN	NaN	NaN	NaN	NaN	NaN
-0.829430546337	30.61123371124	104.868829250336	NaN	NaN	NaN	NaN	NaN	NaN
-0.829430546337	29.82998371124	104.868829250336	NaN	NaN	NaN	NaN	NaN	NaN
-0.829430546337	29.04873371124	104.868829250336	NaN	NaN	NaN	NaN	NaN	NaN
-0.829430546337	28.26748371124	104.868829250336	NaN	NaN	NaN	NaN	NaN	NaN
-0.829430546337	27.48623371124	104.868829250336	NaN	NaN	NaN	NaN	NaN	NaN
-0.829430546337	26.70498371124	104.868829250336	NaN	NaN	NaN	NaN	NaN	NaN
-0.829430546337	25.92373371124	104.868829250336	NaN	NaN	NaN	NaN	NaN	NaN
-0.829430546337	25.14248371124	104.868829250336	NaN	NaN	NaN	NaN	NaN	NaN
-0.829430546337	24.36123371124	104.868829250336	NaN	NaN	NaN	NaN	NaN	NaN
-0.829430546337	23.57998371124	104.868829250336	NaN	NaN	NaN	NaN	NaN	NaN
-0.829430546337	22.79873371124	104.868829250336	NaN	NaN	NaN	NaN	NaN	NaN
-0.829430546337	22.01748371124	104.868829250336	NaN	NaN	NaN	NaN	NaN	NaN
-0.829430546337	21.23623371124	104.868829250336	NaN	NaN	NaN	NaN	NaN	NaN
-0.829430546337	20.45498371124	104.868829250336	NaN	NaN	NaN	NaN	NaN	NaN
-0.829430546337	19.67373371124	104.868829250336	NaN	NaN	NaN	NaN	NaN	NaN
-0.829430546337	18.89248371124	104.868829250336	NaN	NaN	NaN	NaN	NaN	NaN
-0.829430546337	18.11123371124	104.868829250336	NaN	NaN	NaN	NaN	NaN	NaN
-0.829430546337	17.32998371124	104.868829250336	NaN	NaN	NaN	NaN	NaN	NaN
-0.829430546337	16.54873371124	104.868829250336	NaN	NaN	NaN	NaN	NaN	NaN
-0.829430546337	15.76748371124	104.868829250336	NaN	NaN	NaN	NaN	NaN	NaN
-0.829430546337	14.98623371124	104.868829250336	NaN	NaN	NaN	NaN	NaN	NaN
-0.829430546337	14.20498371124	104.868829250336	NaN	NaN	NaN	NaN	NaN	NaN
-0.829430546337	13.42373371124	104.868829250336	NaN	NaN	NaN	NaN	NaN	NaN
-0.829430546337	12.64248371124	104.868829250336	NaN	NaN	NaN	NaN	NaN	NaN
-0.829430546337	11.86123371124	104.868829250336	NaN	NaN	NaN	NaN	NaN	NaN
-0.829430546337	11.07998371124	104.868829250336	NaN	NaN	NaN	NaN	NaN	NaN
-0.829430546337	10.29873371124	104.868829250336	NaN	NaN	NaN	NaN	NaN	NaN
-0.829430546337	9.51748371124	104.868829250336	NaN	NaN	NaN	NaN	NaN	NaN
-0.829430546337	8.73623371124	104.868829250336	NaN	NaN	NaN	NaN	NaN	NaN
-0.829430546337	7.95498371124	104.868829250336	NaN	NaN	NaN	NaN	NaN	NaN
-0.829430546337	7.17373371124	104.868829250336	NaN	NaN	NaN	NaN	NaN	NaN
-0.829430546337	6.39248371124	104.868829250336	NaN	NaN	NaN	NaN	NaN	NaN
-0.829430546337	5.61123371124	104.868829250336	NaN	NaN	NaN	NaN	NaN	NaN
-0.829430546337	4.82998371124	104.868829250336	NaN	NaN	NaN	NaN	NaN	NaN
-0.829430546337	4.04873371124	104.868829250336	NaN	NaN	NaN	NaN	NaN	NaN
-0.829430546337	3.26748371124	104.868829250336	NaN	NaN	NaN	NaN	NaN	NaN
-0.829430546337	2.48623371124	104.868829250336	NaN	NaN	NaN	NaN	NaN	NaN
-0.829430546337	1.70498371124	104.868829250336	NaN	NaN	NaN	NaN	NaN	NaN
-0.829430546337	0.923733711240004	104.868829250336	NaN	NaN	NaN	NaN	NaN	NaN
-0.829430546337	0.142483711240004	104.868829250336	NaN	NaN	NaN	NaN	NaN	NaN
-0.829430546337	-0.638766288759996	104.868829250336	NaN	NaN	NaN	NaN	NaN	NaN
-0.829430546337	-1.42001628876	104.868829250336	NaN	NaN	NaN	NaN	NaN	NaN
-0.829430546337	-2.20126628876	104.868829250336	NaN	NaN	NaN	NaN	NaN	NaN
-0.829430546337	-2.98251628876	104.868829250336	NaN	NaN	NaN	NaN	NaN	NaN
-0.829430546337	-3.76376628876	104.868829250336	NaN	NaN	NaN	NaN	NaN	NaN
-0.829430546337	-4.54501628876	104.868829250336	NaN	NaN	NaN	NaN	NaN	NaN
-0.829430546337	-5.32626628876	104.868829250336	NaN	NaN	NaN	NaN	NaN	NaN
-0.829430546337	-6.10751628876	104.868829250336	NaN	NaN	NaN	NaN	NaN	NaN
-0.829430546337	-6.88876628876	104.868829250336	NaN	NaN	NaN	NaN	NaN	NaN
-0.829430546337	-7.67001628876	104.868829250336	NaN	NaN	NaN	NaN	NaN	NaN
-0.829430546337	-8.45126628876	104.868829250336	NaN	NaN	NaN	NaN	NaN	NaN
-0.829430546337	-9.23251628876	104.868829250336	NaN	NaN	NaN	NaN	NaN	NaN
-0.829430546337	-10.01376628876	104.868829250336	NaN	NaN	NaN	NaN	NaN	NaN
-0.829430546337	-10.79501628876	104.868829250336	NaN	NaN	NaN	NaN	NaN	NaN
-0.829430546337	-11.57626628876	104.868829250336	NaN	NaN	NaN	NaN	NaN	NaN
-0.829430546337	-12.35751628876	104.868829250336	NaN	NaN	NaN	NaN	NaN	NaN
-0.829430546337	-13.13876628876	104.868829250336	NaN	NaN	NaN	NaN	NaN	NaN
-0.829430546337	-13.92001628876	104.868829250336	NaN	NaN	NaN	NaN	NaN	NaN
-0.829430546337	-14.70126628876	104.868829250336	NaN	NaN	NaN	NaN	NaN	NaN
-0.829430546337	-15.48251628876	104.868829250336	NaN	NaN	NaN	NaN	NaN	NaN
-0.829430546337	-16.26376628876	104.868829250336	NaN	NaN	NaN	NaN	NaN	NaN
-0.829430546337	-17.04501628876	104.868829250336	NaN	NaN	NaN	NaN	NaN	NaN
-0.829430546337	-17.82626628876	104.868829250336	NaN	NaN	NaN	NaN	NaN	NaN
-0.829430546337	-18.60751628876	104.868829250336	NaN	NaN	NaN	NaN	NaN	NaN
-0.829430546337	-19.38876628876	104.868829250336	NaN	NaN	NaN	NaN	NaN	NaN
-0.829430546337	-20.17001628876	104.868829250336	NaN	NaN	NaN	NaN	NaN	NaN
-0.829430546337	-20.95126628876	104.868829250336	NaN	NaN	NaN	NaN	NaN	NaN
-0.829430546337	-21.73251628876	104.868829250336	NaN	NaN	NaN	NaN	NaN	NaN
-0.829430546337	-22.51376628876	104.868829250336	NaN	NaN	NaN	NaN	NaN	NaN
-0.829430546337	-23.29501628876	104.868829250336	NaN	NaN	NaN	NaN	NaN	NaN
-0.829430546337	-24.07626628876	104.868829250336	NaN	NaN	NaN	NaN	NaN	NaN
-0.829430546337	-24.85751628876	104.868829250336	NaN	NaN	NaN	NaN	NaN	NaN
-0.829430546337	-25.63876628876	104.868829250336	NaN	NaN	NaN	NaN	NaN	NaN
-0.829430546337	-26.42001628876	104.868829250336	NaN	NaN	NaN	NaN	NaN	NaN
-0.829430546337	-27.20126628876	104.868829250336	NaN	NaN	NaN	NaN	NaN	NaN
-0.829430546337	-27.98251628876	104.868829250336	NaN	NaN	NaN	NaN	NaN	NaN
-0.829430546337	-28.76376628876	104.868829250336	NaN	NaN	NaN	NaN	NaN	NaN
-0.829430546337	-29.54501628876	104.868829250336	NaN	NaN	NaN	NaN	NaN	NaN
-0.829430546337	-30.32626628876	104.868829250336	NaN	NaN	NaN	NaN	NaN	NaN
-0.829430546337	-31.10751628876	104.868829250336	NaN	NaN	NaN	NaN	NaN	NaN
-0.829430546337	-31.88876628876	104.868829250336	NaN	NaN	NaN	NaN	NaN	NaN
-0.829430546337	-32.67001628876	104.868829250336	NaN	NaN	NaN	NaN	NaN	NaN
-0.829430546337	-33.45126628876	104.868829250336	NaN	NaN	NaN	NaN	NaN	NaN
-0.829430546337	-34.23251628876	104.868829250336	NaN	NaN	NaN	NaN	NaN	NaN
-0.829430546337	-35.01376628876	104.868829250336	NaN	NaN	NaN	NaN	NaN	NaN
-0.829430546337	-35.79501628876	104.868829250336	NaN	NaN	NaN	NaN	NaN	NaN
-0.829430546337	-36.57626628876	104.868829250336	NaN	NaN	NaN	NaN	NaN	NaN
-0.829430546337	-37.35751628876	104.868829250336	NaN	NaN	NaN	NaN	NaN	NaN
-0.829430546337	-38.13876628876	104.868829250336	NaN	NaN	NaN	NaN	NaN	NaN
-0.829430546337	-38.92001628876	104.868829250336	NaN	NaN	NaN	NaN	NaN	NaN
-0.829430546337	-39.70126628876	104.868829250336	NaN	NaN	NaN	NaN	NaN	NaN
-0.829430546337	-40.48251628876	104.868829250336	NaN	NaN	NaN	NaN	NaN	NaN
-0.829430546337	-41.26376628876	104.868829250336	NaN	NaN	NaN	NaN	NaN	NaN
-0.829430546337	-42.04501628876	104.868829250336	NaN	NaN	NaN	NaN	NaN	NaN
-0.829430546337	-42.82626628876	104.868829250336	NaN	NaN	NaN	NaN	NaN	NaN
-0.829430546337	-43.60751628876	104.868829250336	NaN	NaN	NaN	NaN	NaN	NaN
-0.829430546337	-44.38876628876	104.868829250336	NaN	NaN	NaN	NaN	NaN	NaN
-0.829430546337	-45.17001628876	104.868829250336	NaN	NaN	NaN	NaN	NaN	NaN
-0.829430546337	-45.95126628876	104.868829250336	NaN	NaN	NaN	NaN	NaN	NaN
-0.829430546337	-46.73251628876	104.868829250336	NaN	NaN	NaN	NaN	NaN	NaN
-0.829430546337	-47.51376628876	104.868829250336	NaN	NaN	NaN	NaN	NaN	NaN
-0.829430546337	-48.29501628876	104.868829250336	NaN	NaN	NaN	NaN	NaN	NaN
-0.829430546337	-49.07626628876	104.868829250336	NaN	NaN	NaN	NaN	NaN	NaN
-0.829430546337	-49.85751628876	104.868829250336	NaN	NaN	NaN	NaN	NaN	NaN
-0.829430546337	-50.63876628876	104.868829250336	NaN	NaN	NaN	NaN	NaN	NaN
-0.829430546337	-51.42001628876	104.868829250336	NaN	NaN	NaN	NaN	NaN	NaN
-0.829430546337	-52.20126628876	104.868829250336	NaN	NaN	NaN	NaN	NaN	NaN
-0.829430546337	-52.98251628876	104.868829250336	NaN	NaN	NaN	NaN	NaN	NaN
-0.829430546337	-53.76376628876	104.868829250336	NaN	NaN	NaN	NaN	NaN	NaN
-0.829430546337	-54.54501628876	104.868829250336	NaN	NaN	NaN	NaN	NaN	NaN
-0.829430546337	-55.32626628876	104.868829250336	NaN	NaN	NaN	NaN	NaN	NaN
-0.829430546337	-56.10751628876	104.868829250336	NaN	NaN	NaN	NaN	NaN	NaN
-0.829430546337	-56.88876628876	104.868829250336	NaN	NaN	NaN	NaN	NaN	NaN
-0.829430546337	-57.67001628876	104.868829250336	NaN	NaN	NaN	NaN	NaN	NaN
-0.829430546337	-58.45126628876	104.868829250336	NaN	NaN	NaN	NaN	NaN	NaN
-0.829430546337	-59.23251628876	104.868829250336	NaN	NaN	NaN	NaN	NaN	NaN
-0.829430546337	-60.01376628876	104.868829250336	NaN	NaN	NaN	NaN	NaN	NaN
-0.829430546337	-60.79501628876	104.868829250336	NaN	NaN	NaN	NaN	NaN	NaN
-0.829430546337	-61.57626628876	104.868829250336	NaN	NaN	NaN	NaN	NaN	NaN
-0.829430546337	-62.35751628876	104.868829250336	NaN	NaN	NaN	NaN	NaN	NaN
-0.829430546337	-63.13876628876	104.868829250336	NaN	NaN	NaN	NaN	NaN	NaN
-0.829430546337	-63.92001628876	104.868829250336	NaN	NaN	NaN	NaN	NaN	NaN
-0.829430546337	-64.70126628876	104.868829250336	NaN	NaN	NaN	NaN	NaN	NaN
-0.829430546337	-65.48251628876	104.868829250336	NaN	NaN	NaN	NaN	NaN	NaN
-0.829430546337	-66.26376628876	104.868829250336	NaN	NaN	NaN	NaN	NaN	NaN
-0.829430546337	-67.04501628876	104.868829250336	NaN	NaN	NaN	NaN	NaN	NaN
-0.829430546337	-67.82626628876	104.868829250336	NaN	NaN	NaN	NaN	NaN	NaN
-0.829430546337	-68.60751628876	104.868829250336	NaN	NaN	NaN	NaN	NaN	NaN
-0.829430546337	-69.38876628876	104.868829250336	NaN	NaN	NaN	NaN	NaN	NaN
-0.829430546337	-70.17001628876	104.868829250336	NaN	NaN	NaN	NaN	NaN	NaN
-0.829430546337	-70.95126628876	104.868829250336	NaN	NaN	NaN	NaN	NaN	NaN
-0.829430546337	-71.73251628876	104.868829250336	NaN	NaN	NaN	NaN	NaN	NaN
-0.829430546337	-72.51376628876	104.868829250336	NaN	NaN	NaN	NaN	NaN	NaN
-0.829430546337	-73.29501628876	104.868829250336	NaN	NaN	NaN	NaN	NaN	NaN
-0.829430546337	-74.07626628876	104.868829250336	NaN	NaN	NaN	NaN	NaN	NaN
-0.829430546337	-74.85751628876	104.868829250336	NaN	NaN	NaN	NaN	NaN	NaN
-0.829430546337	-75.63876628876	104.868829250336	NaN	NaN	NaN	NaN	NaN	NaN
-0.829430546337	-76.42001628876	104.868829250336	NaN	NaN	NaN	NaN	NaN	NaN
-0.829430546337	-77.20126628876	104.868829250336	NaN	NaN	NaN	NaN	NaN	NaN
-0.829430546337	-77.98251628876	104.868829250336	NaN	NaN	NaN	NaN	NaN	NaN
-0.829430546337	-78.76376628876	104.868829250336	NaN	NaN	NaN	NaN	NaN	NaN
-0.829430546337	-79.54501628876	104.868829250336	NaN	NaN	NaN	NaN	NaN	NaN
-0.829430546337	-80.32626628876	104.868829250336	NaN	NaN	NaN	NaN	NaN	NaN
-0.829430546337	-81.10751628876	104.868829250336	NaN	NaN	NaN	NaN	NaN	NaN
-0.829430546337	-81.88876628876	104.868829250336	NaN	NaN	NaN	NaN	NaN	NaN
-0.829430546337	-82.67001628876	104.868829250336	NaN	NaN	NaN	NaN	NaN	NaN
-0.829430546337	-83.45126628876	104.868829250336	NaN	NaN	NaN	NaN	NaN	NaN
-0.829430546337	-84.23251628876	104.868829250336	NaN	NaN	NaN	NaN	NaN	NaN
-0.829430546337	-85.01376628876	104.868829250336	NaN	NaN	NaN	NaN	NaN	NaN
-0.829430546337	-85.79501628876	104.868829250336	NaN	NaN	NaN	NaN	NaN	NaN
-0.829430546337	-86.57626628876	104.868829250336	NaN	NaN	NaN	NaN	NaN	NaN
-0.829430546337	-87.35751628876	104.868829250336	NaN	NaN	NaN	NaN	NaN	NaN
-0.829430546337	-88.13876628876	104.868829250336	NaN	NaN	NaN	NaN	NaN	NaN
-0.829430546337	-88.92001628876	104.868829250336	NaN	NaN	NaN	NaN	NaN	NaN
-0.829430546337	-89.70126628876	104.868829250336	NaN	NaN	NaN	NaN	NaN	NaN
-0.829430546337	-90.48251628876	104.868829250336	NaN	NaN	NaN	NaN	NaN	NaN
-0.829430546337	-91.26376628876	104.868829250336	NaN	NaN	NaN	NaN	NaN	NaN
-0.829430546337	-92.04501628876	104.868829250336	NaN	NaN	NaN	NaN	NaN	NaN
-0.829430546337	-92.82626628876	104.868829250336	NaN	NaN	NaN	NaN	NaN	NaN
-0.829430546337	-93.60751628876	104.868829250336	NaN	NaN	NaN	NaN	NaN	NaN
-0.829430546337	-94.38876628876	104.868829250336	NaN	NaN	NaN	NaN	NaN	NaN
-0.829430546337	104.82998371124	104.087579250336	NaN	NaN	NaN	NaN	NaN	NaN
-0.829430546337	104.04873371124	104.087579250336	NaN	NaN	NaN	NaN	NaN	NaN
-0.829430546337	103.26748371124	104.087579250336	NaN	NaN	NaN	NaN	NaN	NaN
-0.829430546337	102.48623371124	104.087579250336	NaN	NaN	NaN	NaN	NaN	NaN
-0.829430546337	101.70498371124	104.087579250336	NaN	NaN	NaN	NaN	NaN	NaN
-0.829430546337	100.92373371124	104.087579250336	NaN	NaN	NaN	NaN	NaN	NaN
-0.829430546337	100.14248371124	104.087579250336	NaN	NaN	NaN	NaN	NaN	NaN
-0.829430546337	99.36123371124	104.087579250336	NaN	NaN	NaN	NaN	NaN	NaN
-0.829430546337	98.57998371124	104.087579250336	NaN	NaN	NaN	NaN	NaN	NaN
-0.829430546337	97.79873371124	104.087579250336	NaN	NaN	NaN	NaN	NaN	NaN
-0.829430546337	97.01748371124	104.087579250336	NaN	NaN	NaN	NaN	NaN	NaN
-0.829430546337	96.23623371124	104.087579250336	NaN	NaN	NaN	NaN	NaN	NaN
-0.829430546337	95.45498371124	104.087579250336	NaN	NaN	NaN	NaN	NaN	NaN
-0.829430546337	94.67373371124	104.087579250336	NaN	NaN	NaN	NaN	NaN	NaN
-0.829430546337	93.89248371124	104.087579250336	NaN	NaN	NaN	NaN	NaN	NaN
-0.829430546337	93.11123371124	104.087579250336	NaN	NaN	NaN	NaN	NaN	NaN
-0.829430546337	92.32998371124	104.087579250336	NaN	NaN	NaN	NaN	NaN	NaN
-0.829430546337	91.54873371124	104.087579250336	NaN	NaN	NaN	NaN	NaN	NaN
-0.829430546337	90.76748371124	104.087579250336	NaN	NaN	NaN	NaN	NaN	NaN
-0.829430546337	89.98623371124	104.087579250336	NaN	NaN	NaN	NaN	NaN	NaN
-0.829430546337	89.20498371124	104.087579250336	NaN	NaN	NaN	NaN	NaN	NaN
-0.829430546337	88.42373371124	104.087579250336	NaN	NaN	NaN	NaN	NaN	NaN
-0.829430546337	87.64248371124	104.087579250336	NaN	NaN	NaN	NaN	NaN	NaN
-0.829430546337	86.86123371124	104.087579250336	NaN	NaN	NaN	NaN	NaN	NaN
-0.829430546337	86.07998371124	104.087579250336	NaN	NaN	NaN	NaN	NaN	NaN
-0.829430546337	85.29873371124	104.087579250336	NaN	NaN	NaN	NaN	NaN	NaN
-0.829430546337	84.51748371124	104.087579250336	NaN	NaN	NaN	NaN	NaN	NaN
-0.829430546337	83.73623371124	104.087579250336	NaN	NaN	NaN	NaN	NaN	NaN
-0.829430546337	82.95498371124	104.087579250336	NaN	NaN	NaN	NaN	NaN	NaN
-0.829430546337	82.17373371124	104.087579250336	NaN	NaN	NaN	NaN	NaN	NaN
-0.829430546337	81.39248371124	104.087579250336	NaN	NaN	NaN	NaN	NaN	NaN
-0.829430546337	80.61123371124	104.087579250336	NaN	NaN	NaN	NaN	NaN	NaN
-0.829430546337	79.82998371124	104.087579250336	NaN	NaN	NaN	NaN	NaN	NaN
-0.829430546337	79.04873371124	104.087579250336	NaN	NaN	NaN	NaN	NaN	NaN
-0.829430546337	78.26748371124	104.087579250336	NaN	NaN	NaN	NaN	NaN	NaN
-0.829430546337	77.48623371124	104.087579250336	NaN	NaN	NaN	NaN	NaN	NaN
-0.829430546337	76.70498371124	104.087579250336	NaN	NaN	NaN	NaN	NaN	NaN
-0.829430546337	75.92373371124	104.087579250336	NaN	NaN	NaN	NaN	NaN	NaN
-0.829430546337	75.14248371124	104.087579250336	NaN	NaN	NaN	NaN	NaN	NaN
-0.829430546337	74.36123371124	104.087579250336	NaN	NaN	NaN	NaN	NaN	NaN
-0.829430546337	73.57998371124	104.087579250336	NaN	NaN	NaN	NaN	NaN	NaN
-0.829430546337	72.79873371124	104.087579250336	NaN	NaN	NaN	NaN	NaN	NaN
-0.829430546337	72.01748371124	104.087579250336	NaN	NaN	NaN	NaN	NaN	NaN
-0.829430546337	71.23623371124	104.087579250336	NaN	NaN	NaN	NaN	NaN	NaN
-0.829430546337	70.45498371124	104.087579250336	NaN	NaN	NaN	NaN	NaN	NaN
-0.829430546337	69.67373371124	104.087579250336	NaN	NaN	NaN	NaN	NaN	NaN
-0.829430546337	68.89248371124	104.087579250336	NaN	NaN	NaN	NaN	NaN	NaN
-0.829430546337	68.11123371124	104.087579250336	NaN	NaN	NaN	NaN	NaN	NaN
-0.829430546337	67.32998371124	104.087579250336	NaN	NaN	NaN	NaN	NaN	NaN
-0.829430546337	66.54873371124	104.087579250336	NaN	NaN	NaN	NaN	NaN	NaN
-0.829430546337	65.76748371124	104.087579250336	NaN	NaN	NaN	NaN	NaN	NaN
-0.829430546337	64.98623371124	104.087579250336	NaN	NaN	NaN	NaN	NaN	NaN
-0.829430546337	64.20498371124	104.087579250336	NaN	NaN	NaN	NaN	NaN	NaN
-0.829430546337	63.42373371124	104.087579250336	NaN	NaN	NaN	NaN	NaN	NaN
-0.829430546337	62.64248371124	104.087579250336	NaN	NaN	NaN	NaN	NaN	NaN
-0.829430546337	61.86123371124	104.087579250336	NaN	NaN	NaN	NaN	NaN	NaN
-0.829430546337	61.07998371124	104.087579250336	NaN	NaN	NaN	NaN	NaN	NaN
-0.829430546337	60.29873371124	104.087579250336	NaN	NaN	NaN	NaN	NaN	NaN
-0.829430546337	59.51748371124	104.087579250336	NaN	NaN	NaN	NaN	NaN	NaN
-0.829430546337	58.73623371124	104.087579250336	NaN	NaN	NaN	NaN	NaN	NaN
-0.829430546337	57.95498371124	104.087579250336	NaN	NaN	NaN	NaN	NaN	NaN
-0.829430546337	57.17373371124	104.087579250336	NaN	NaN	NaN	NaN	NaN	NaN
-0.829430546337	56.39248371124	104.087579250336	NaN	NaN	NaN	NaN	NaN	NaN
-0.829430546337	55.61123371124	104.087579250336	NaN	NaN	NaN	NaN	NaN	NaN
-0.829430546337	54.82998371124	104.087579250336	NaN	NaN	NaN	NaN	NaN	NaN
-0.829430546337	54.04873371124	104.087579250336	NaN	NaN	NaN	NaN	NaN	NaN
-0.829430546337	53.26748371124	104.087579250336	NaN	NaN	NaN	NaN	NaN	NaN
-0.829430546337	52.48623371124	104.087579250336	NaN	NaN	NaN	NaN	NaN	NaN
-0.829430546337	51.70498371124	104.087579250336	NaN	NaN	NaN	NaN	NaN	NaN
-0.829430546337	50.92373371124	104.087579250336	NaN	NaN	NaN	NaN	NaN	NaN
-0.829430546337	50.14248371124	104.087579250336	NaN	NaN	NaN	NaN	NaN	NaN
-0.829430546337	49.36123371124	104.087579250336	NaN	NaN	NaN	NaN	NaN	NaN
-0.829430546337	48.57998371124	104.087579250336	NaN	NaN	NaN	NaN	NaN	NaN
-0.829430546337	47.79873371124	104.087579250336	NaN	NaN	NaN	NaN	NaN	NaN
-0.829430546337	47.01748371124	104.087579250336	NaN	NaN	NaN	NaN	NaN	NaN
-0.829430546337	46.23623371124	104.087579250336	NaN	NaN	NaN	NaN	NaN	NaN
-0.829430546337	45.45498371124	104.087579250336	NaN	NaN	NaN	NaN	NaN	NaN
-0.829430546337	44.67373371124	104.087579250336	NaN	NaN	NaN	NaN	NaN	NaN
-0.829430546337	43.89248371124	104.087579250336	NaN	NaN	NaN	NaN	NaN	NaN
-0.829430546337	43.11123371124	104.087579250336	NaN	NaN	NaN	NaN	NaN	NaN
-0.829430546337	42.32998371124	104.087579250336	NaN	NaN	NaN	NaN	NaN	NaN
-0.829430546337	41.54873371124	104.087579250336	NaN	NaN	NaN	NaN	NaN	NaN
-0.829430546337	40.76748371124	104.087579250336	NaN	NaN	NaN	NaN	NaN	NaN
-0.829430546337	39.98623371124	104.087579250336	NaN	NaN	NaN	NaN	NaN	NaN
-0.829430546337	39.20498371124	104.087579250336	NaN	NaN	NaN	NaN	NaN	NaN
-0.829430546337	38.42373371124	104.087579250336	NaN	NaN	NaN	NaN	NaN	NaN
-0.829430546337	37.64248371124	104.087579250336	NaN	NaN	NaN	NaN	NaN	NaN
-0.829430546337	36.86123371124	104.087579250336	NaN	NaN	NaN	NaN	NaN	NaN
-0.829430546337	36.07998371124	104.087579250336	NaN	NaN	NaN	NaN	NaN	NaN
-0.829430546337	35.29873371124	104.087579250336	NaN	NaN	NaN	NaN	NaN	NaN
-0.829430546337	34.51748371124	104.087579250336	NaN	NaN	NaN	NaN	NaN	NaN
-0.829430546337	33.73623371124	104.087579250336	NaN	NaN	NaN	NaN	NaN	NaN
-0.829430546337	32.95498371124	104.087579250336	NaN	NaN	NaN	NaN	NaN	NaN
-0.829430546337	32.17373371124	104.087579250336	NaN	NaN	NaN	NaN	NaN	NaN
-0.829430546337	31.39248371124	104.087579250336	NaN	NaN	NaN	NaN	NaN	NaN
-0.829430546337	30.61123371124	104.087579250336	NaN	NaN	NaN	NaN	NaN	NaN
-0.829430546337	29.82998371124	104.087579250336	NaN	NaN	NaN	NaN	NaN	NaN
-0.829430546337	29.04873371124	104.087579250336	NaN	NaN	NaN	NaN	NaN	NaN
-0.829430546337	28.26748371124	104.087579250336	NaN	NaN	NaN	NaN	NaN	NaN
-0.829430546337	27.48623371124	104.087579250336	NaN	NaN	NaN	NaN	NaN	NaN
-0.829430546337	26.70498371124	104.087579250336	NaN	NaN	NaN	NaN	NaN	NaN
-0.829430546337	25.92373371124	104.087579250336	NaN	NaN	NaN	NaN	NaN	NaN
-0.829430546337	25.14248371124	104.087579250336	NaN	NaN	NaN	NaN	NaN	NaN
-0.829430546337	24.36123371124	104.087579250336	NaN	NaN	NaN	NaN	NaN	NaN
-0.829430546337	23.57998371124	104.087579250336	NaN	NaN	NaN	NaN	NaN	NaN
-0.829430546337	22.79873371124	104.087579250336	NaN	NaN	NaN	NaN	NaN	NaN
-0.829430546337	22.01748371124	104.087579250336	NaN	NaN	NaN	NaN	NaN	NaN
-0.829430546337	21.23623371124	104.087579250336	NaN	NaN	NaN	NaN	NaN	NaN
-0.829430546337	20.45498371124	104.087579250336	NaN	NaN	NaN	NaN	NaN	NaN
-0.829430546337	19.67373371124	104.087579250336	NaN	NaN	NaN	NaN	NaN	NaN
-0.829430546337	18.89248371124	104.087579250336	NaN	NaN	NaN	NaN	NaN	NaN
-0.829430546337	18.11123371124	104.087579250336	NaN	NaN	NaN	NaN	NaN	NaN
-0.829430546337	17.32998371124	104.087579250336	NaN	NaN	NaN	NaN	NaN	NaN
-0.829430546337	16.54873371124	104.087579250336	NaN	NaN	NaN	NaN	NaN	NaN
-0.829430546337	15.76748371124	104.087579250336	NaN	NaN	NaN	NaN	NaN	NaN
-0.829430546337	14.98623371124	104.087579250336	NaN	NaN	NaN	NaN	NaN	NaN
-0.829430546337	14.20498371124	104.087579250336	NaN	NaN	NaN	NaN	NaN	NaN
-0.829430546337	13.42373371124	104.087579250336	NaN	NaN	NaN	NaN	NaN	NaN
-0.829430546337	12.64248371124	104.087579250336	NaN	NaN	NaN	NaN	NaN	NaN
-0.829430546337	11.86123371124	104.087579250336	NaN	NaN	NaN	NaN	NaN	NaN
-0.829430546337	11.07998371124	104.087579250336	NaN	NaN	NaN	NaN	NaN	NaN
-0.829430546337	10.29873371124	104.087579250336	NaN	NaN	NaN	NaN	NaN	NaN
-0.829430546337	9.51748371124	104.087579250336	NaN	NaN	NaN	NaN	NaN	NaN
-0.829430546337	8.73623371124	104.087579250336	NaN	NaN	NaN	NaN	NaN	NaN
-0.829430546337	7.95498371124	104.087579250336	NaN	NaN	NaN	NaN	NaN	NaN
-0.829430546337	7.17373371124	104.087579250336	NaN	NaN	NaN	NaN	NaN	NaN
-0.829430546337	6.39248371124	104.087579250336	NaN	NaN	NaN	NaN	NaN	NaN
-0.829430546337	5.61123371124	104.087579250336	NaN	NaN	NaN	NaN	NaN	NaN
-0.829430546337	4.82998371124	104.087579250336	NaN	NaN	NaN	NaN	NaN	NaN
-0.829430546337	4.04873371124	104.087579250336	NaN	NaN	NaN	NaN	NaN	NaN
-0.829430546337	3.26748371124	104.087579250336	NaN	NaN	NaN	NaN	NaN	NaN
-0.829430546337	2.48623371124	104.087579250336	NaN	NaN	NaN	NaN	NaN	NaN
-0.829430546337	1.70498371124	104.087579250336	NaN	NaN	NaN	NaN	NaN	NaN
-0.829430546337	0.923733711240004	104.087579250336	NaN	NaN	NaN	NaN	NaN	NaN
-0.829430546337	0.142483711240004	104.087579250336	NaN	NaN	NaN	NaN	NaN	NaN
-0.829430546337	-0.638766288759996	104.087579250336	NaN	NaN	NaN	NaN	NaN	NaN
-0.829430546337	-1.42001628876	104.087579250336	NaN	NaN	NaN	NaN	NaN	NaN
-0.829430546337	-2.20126628876	104.087579250336	NaN	NaN	NaN	NaN	NaN	NaN
-0.829430546337	-2.98251628876	104.087579250336	NaN	NaN	NaN	NaN	NaN	NaN
-0.829430546337	-3.76376628876	104.087579250336	NaN	NaN	NaN	NaN	NaN	NaN
-0.829430546337	-4.54501628876	104.087579250336	NaN	NaN	NaN	NaN	NaN	NaN
-0.829430546337	-5.32626628876	104.087579250336	NaN	NaN	NaN	NaN	NaN	NaN
-0.829430546337	-6.10751628876	104.087579250336	NaN	NaN	NaN	NaN	NaN	NaN
-0.829430546337	-6.88876628876	104.087579250336	NaN	NaN	NaN	NaN	NaN	NaN
-0.829430546337	-7.67001628876	104.087579250336	NaN	NaN	NaN	NaN	NaN	NaN
-0.829430546337	-8.45126628876	104.087579250336	NaN	NaN	NaN	NaN	NaN	NaN
-0.829430546337	-9.23251628876	104.087579250336	NaN	NaN	NaN	NaN	NaN	NaN
-0.829430546337	-10.01376628876	104.087579250336	NaN	NaN	NaN	NaN	NaN	NaN
-0.829430546337	-10.79501628876	104.087579250336	NaN	NaN	NaN	NaN	NaN	NaN
-0.829430546337	-11.57626628876	104.087579250336	NaN	NaN	NaN	NaN	NaN	NaN
-0.829430546337	-12.35751628876	104.087579250336	NaN	NaN	NaN	NaN	NaN	NaN
-0.829430546337	-13.13876628876	104.087579250336	NaN	NaN	NaN	NaN	NaN	NaN
-0.829430546337	-13.92001628876	104.087579250336	NaN	NaN	NaN	NaN	NaN	NaN
-0.829430546337	-14.70126628876	104.087579250336	NaN	NaN	NaN	NaN	NaN	NaN
-0.829430546337	-15.48251628876	104.087579250336	NaN	NaN	NaN	NaN	NaN	NaN
-0.829430546337	-16.26376628876	104.087579250336	NaN	NaN	NaN	NaN	NaN	NaN
-0.829430546337	-17.04501628876	104.087579250336	NaN	NaN	NaN	NaN	NaN	NaN
-0.829430546337	-17.82626628876	104.087579250336	NaN	NaN	NaN	NaN	NaN	NaN
-0.829430546337	-18.60751628876	104.087579250336	NaN	NaN	NaN	NaN	NaN	NaN
-0.829430546337	-19.38876628876	104.087579250336	NaN	NaN	NaN	NaN	NaN	NaN
-0.829430546337	-20.17001628876	104.087579250336	NaN	NaN	NaN	NaN	NaN	NaN
-0.829430546337	-20.95126628876	104.087579250336	NaN	NaN	NaN	NaN	NaN	NaN
-0.829430546337	-21.73251628876	104.087579250336	NaN	NaN	NaN	NaN	NaN	NaN
-0.829430546337	-22.51376628876	104.087579250336	NaN	NaN	NaN	NaN	NaN	NaN
-0.829430546337	-23.29501628876	104.087579250336	NaN	NaN	NaN	NaN	NaN	NaN
-0.829430546337	-24.07626628876	104.087579250336	NaN	NaN	NaN	NaN	NaN	NaN
-0.829430546337	-24.85751628876	104.087579250336	NaN	NaN	NaN	NaN	NaN	NaN
-0.829430546337	-25.63876628876	104.087579250336	NaN	NaN	NaN	NaN	NaN	NaN
-0.829430546337	-26.42001628876	104.087579250336	NaN	NaN	NaN	NaN	NaN	NaN
-0.829430546337	-27.20126628876	104.087579250336	NaN	NaN	NaN	NaN	NaN	NaN
-0.829430546337	-27.98251628876	104.087579250336	NaN	NaN	NaN	NaN	NaN	NaN
-0.829430546337	-28.76376628876	104.087579250336	NaN	NaN	NaN	NaN	NaN	NaN
-0.829430546337	-29.54501628876	104.087579250336	NaN	NaN	NaN	NaN	NaN	NaN
-0.829430546337	-30.32626628876	104.087579250336	NaN	NaN	NaN	NaN	NaN	NaN
-0.829430546337	-31.10751628876	104.087579250336	NaN	NaN	NaN	NaN	NaN	NaN
-0.829430546337	-31.88876628876	104.087579250336	NaN	NaN	NaN	NaN	NaN	NaN
-0.829430546337	-32.67001628876	104.087579250336	NaN	NaN	NaN	NaN	NaN	NaN
-0.829430546337	-33.45126628876	104.087579250336	NaN	NaN	NaN	NaN	NaN	NaN
-0.829430546337	-34.23251628876	104.087579250336	NaN	NaN	NaN	NaN	NaN	NaN
-0.829430546337	-35.01376628876	104.087579250336	NaN	NaN	NaN	NaN	NaN	NaN
-0.829430546337	-35.79501628876	104.087579250336	NaN	NaN	NaN	NaN	NaN	NaN
-0.829430546337	-36.57626628876	104.087579250336	NaN	NaN	NaN	NaN	NaN	NaN
-0.829430546337	-37.35751628876	104.087579250336	NaN	NaN	NaN	NaN	NaN	NaN
-0.829430546337	-38.13876628876	104.087579250336	NaN	NaN	NaN	NaN	NaN	NaN
-0.829430546337	-38.92001628876	104.087579250336	NaN	NaN	NaN	NaN	NaN	NaN
-0.829430546337	-39.70126628876	104.087579250336	NaN	NaN	NaN	NaN	NaN	NaN
-0.829430546337	-40.48251628876	104.087579250336	NaN	NaN	NaN	NaN	NaN	NaN
-0.829430546337	-41.26376628876	104.087579250336	NaN	NaN	NaN	NaN	NaN	NaN
-0.829430546337	-42.04501628876	104.087579250336	NaN	NaN	NaN	NaN	NaN	NaN
-0.829430546337	-42.82626628876	104.087579250336	NaN	NaN	NaN	NaN	NaN	NaN
-0.829430546337	-43.60751628876	104.087579250336	NaN	NaN	NaN	NaN	NaN	NaN
-0.829430546337	-44.38876628876	104.087579250336	NaN	NaN	NaN	NaN	NaN	NaN
-0.829430546337	-45.17001628876	104.087579250336	NaN	NaN	NaN	NaN	NaN	NaN
-0.829430546337	-45.95126628876	104.087579250336	NaN	NaN	NaN	NaN	NaN	NaN
-0.829430546337	-46.73251628876	104.087579250336	NaN	NaN	NaN	NaN	NaN	NaN
-0.829430546337	-47.51376628876	104.087579250336	NaN	NaN	NaN	NaN	NaN	NaN
-0.829430546337	-48.29501628876	104.087579250336	NaN	NaN	NaN	NaN	NaN	NaN
-0.829430546337	-49.07626628876	104.087579250336	NaN	NaN	NaN	NaN	NaN	NaN
-0.829430546337	-49.85751628876	104.087579250336	NaN	NaN	NaN	NaN	NaN	NaN
-0.829430546337	-50.63876628876	104.087579250336	NaN	NaN	NaN	NaN	NaN	NaN
-0.829430546337	-51.42001628876	104.087579250336	NaN	NaN	NaN	NaN	NaN	NaN
-0.829430546337	-52.20126628876	104.087579250336	NaN	NaN	NaN	NaN	NaN	NaN
-0.829430546337	-52.98251628876	104.087579250336	NaN	NaN	NaN	NaN	NaN	NaN
-0.829430546337	-53.76376628876	104.087579250336	NaN	NaN	NaN	NaN	NaN	NaN
-0.829430546337	-54.54501628876	104.087579250336	NaN	NaN	NaN	NaN	NaN	NaN
-0.829430546337	-55.32626628876	104.087579250336	NaN	NaN	NaN	NaN	NaN	NaN
-0.829430546337	-56.10751628876	104.087579250336	NaN	NaN	NaN	NaN	NaN	NaN
-0.829430546337	-56.88876628876	104.087579250336	NaN	NaN	NaN	NaN	NaN	NaN
-0.829430546337	-57.67001628876	104.087579250336	NaN	NaN	NaN	NaN	NaN	NaN
-0.829430546337	-58.45126628876	104.087579250336	NaN	NaN	NaN	NaN	NaN	NaN
-0.829430546337	-59.23251628876	104.087579250336	NaN	NaN	NaN	NaN	NaN	NaN
-0.829430546337	-60.01376628876	104.087579250336	NaN	NaN	NaN	NaN	NaN	NaN
-0.829430546337	-60.79501628876	104.087579250336	NaN	NaN	NaN	NaN	NaN	NaN
-0.829430546337	-61.57626628876	104.087579250336	NaN	NaN	NaN	NaN	NaN	NaN
-0.829430546337	-62.35751628876	104.087579250336	NaN	NaN	NaN	NaN	NaN	NaN
-0.829430546337	-63.13876628876	104.087579250336	NaN	NaN	NaN	NaN	NaN	NaN
-0.829430546337	-63.92001628876	104.087579250336	NaN	NaN	NaN	NaN	NaN	NaN
-0.829430546337	-64.70126628876	104.087579250336	NaN	NaN	NaN	NaN	NaN	NaN
-0.829430546337	-65.48251628876	104.087579250336	NaN	NaN	NaN	NaN	NaN	NaN
-0.829430546337	-66.26376628876	104.087579250336	NaN	NaN	NaN	NaN	NaN	NaN
-0.829430546337	-67.04501628876	104.087579250336	NaN	NaN	NaN	NaN	NaN	NaN
-0.829430546337	-67.82626628876	104.087579250336	NaN	NaN	NaN	NaN	NaN	NaN
-0.829430546337	-68.60751628876	104.087579250336	NaN	NaN	NaN	NaN	NaN	NaN
-0.829430546337	-69.38876628876	104.087579250336	NaN	NaN	NaN	NaN	NaN	NaN
-0.829430546337	-70.17001628876	104.087579250336	NaN	NaN	NaN	NaN	NaN	NaN
-0.829430546337	-70.95126628876	104.087579250336	NaN	NaN	NaN	NaN	NaN	NaN
-0.829430546337	-71.73251628876	104.087579250336	NaN	NaN	NaN	NaN	NaN	NaN
-0.829430546337	-72.51376628876	104.087579250336	NaN	NaN	NaN	NaN	NaN	NaN
-0.829430546337	-73.29501628876	104.087579250336	NaN	NaN	NaN	NaN	NaN	NaN
-0.829430546337	-74.07626628876	104.087579250336	NaN	NaN	NaN	NaN	NaN	NaN
-0.829430546337	-74.85751628876	104.087579250336	NaN	NaN	NaN	NaN	NaN	NaN
-0.829430546337	-75.63876628876	104.087579250336	NaN	NaN	NaN	NaN	NaN	NaN
-0.829430546337	-76.42001628876	104.087579250336	NaN	NaN	NaN	NaN	NaN	NaN
-0.829430546337	-77.20126628876	104.087579250336	NaN	NaN	NaN	NaN	NaN	NaN
-0.829430546337	-77.98251628876	104.087579250336	NaN	NaN	NaN	NaN	NaN	NaN
-0.829430546337	-78.76376628876	104.087579250336	NaN	NaN	NaN	NaN	NaN	NaN
-0.829430546337	-79.54501628876	104.087579250336	NaN	NaN	NaN	NaN	NaN	NaN
-0.829430546337	-80.32626628876	104.087579250336	NaN	NaN	NaN	NaN	NaN	NaN
-0.829430546337	-81.10751628876	104.087579250336	NaN	NaN	NaN	NaN	NaN	NaN
-0.829430546337	-81.88876628876	104.087579250336	NaN	NaN	NaN	NaN	NaN	NaN
-0.829430546337	-82.67001628876	104.087579250336	NaN	NaN	NaN	NaN	NaN	NaN
-0.829430546337	-83.45126628876	104.087579250336	NaN	NaN	NaN	NaN	NaN	NaN
-0.829430546337	-84.23251628876	104.087579250336	NaN	NaN	NaN	NaN	NaN	NaN
-0.829430546337	-85.01376628876	104.087579250336	NaN	NaN	NaN	NaN	NaN	NaN
-0.829430546337	-85.79501628876	104.087579250336	NaN	NaN	NaN	NaN	NaN	NaN
-0.829430546337	-86.57626628876	104.087579250336	NaN	NaN	NaN	NaN	NaN	NaN
-0.829430546337	-87.35751628876	104.087579250336	NaN	NaN	NaN	NaN	NaN	NaN
-0.829430546337	-88.13876628876	104.087579250336	NaN	NaN	NaN	NaN	NaN	NaN
-0.829430546337	-88.92001628876	104.087579250336	NaN	NaN	NaN	NaN	NaN	NaN
-0.829430546337	-89.70126628876	104.087579250336	NaN	NaN	NaN	NaN	NaN	NaN
-0.829430546337	-90.48251628876	104.087579250336	NaN	NaN	NaN	NaN	NaN	NaN
-0.829430546337	-91.26376628876	104.087579250336	NaN	NaN	NaN	NaN	NaN	NaN
-0.829430546337	-92.04501628876	104.087579250336	NaN	NaN	NaN	NaN	NaN	NaN
-0.829430546337	-92.82626628876	104.087579250336	NaN	NaN	NaN	NaN	NaN	NaN
-0.829430546337	-93.60751628876	104.087579250336	NaN	NaN	NaN	NaN	NaN	NaN
-0.829430546337	-94.38876628876	104.087579250336	NaN	NaN	NaN	NaN	NaN	NaN
-0.829430546337	104.82998371124	103.306329250336	NaN	NaN	NaN	NaN	NaN	NaN
-0.829430546337	104.04873371124	103.306329250336	NaN	NaN	NaN	NaN	NaN	NaN
-0.829430546337	103.26748371124	103.306329250336	NaN	NaN	NaN	NaN	NaN	NaN
-0.829430546337	102.48623371124	103.306329250336	NaN	NaN	NaN	NaN	NaN	NaN
-0.829430546337	101.70498371124	103.306329250336	NaN	NaN	NaN	NaN	NaN	NaN
-0.829430546337	100.92373371124	103.306329250336	NaN	NaN	NaN	NaN	NaN	NaN
-0.829430546337	100.14248371124	103.306329250336	NaN	NaN	NaN	NaN	NaN	NaN
-0.829430546337	99.36123371124	103.306329250336	NaN	NaN	NaN	NaN	NaN	NaN
-0.829430546337	98.57998371124	103.306329250336	NaN	NaN	NaN	NaN	NaN	NaN
-0.829430546337	97.79873371124	103.306329250336	NaN	NaN	NaN	NaN	NaN	NaN
-0.829430546337	97.01748371124	103.306329250336	NaN	NaN	NaN	NaN	NaN	NaN
-0.829430546337	96.23623371124	103.306329250336	NaN	NaN	NaN	NaN	NaN	NaN
-0.829430546337	95.45498371124	103.306329250336	NaN	NaN	NaN	NaN	NaN	NaN
-0.829430546337	94.67373371124	103.306329250336	NaN	NaN	NaN	NaN	NaN	NaN
-0.829430546337	93.89248371124	103.306329250336	NaN	NaN	NaN	NaN	NaN	NaN
-0.829430546337	93.11123371124	103.306329250336	NaN	NaN	NaN	NaN	NaN	NaN
-0.829430546337	92.32998371124	103.306329250336	NaN	NaN	NaN	NaN	NaN	NaN
-0.829430546337	91.54873371124	103.306329250336	NaN	NaN	NaN	NaN	NaN	NaN
-0.829430546337	90.76748371124	103.306329250336	NaN	NaN	NaN	NaN	NaN	NaN
-0.829430546337	89.98623371124	103.306329250336	NaN	NaN	NaN	NaN	NaN	NaN
-0.829430546337	89.20498371124	103.306329250336	NaN	NaN	NaN	NaN	NaN	NaN
-0.829430546337	88.42373371124	103.306329250336	NaN	NaN	NaN	NaN	NaN	NaN
-0.829430546337	87.64248371124	103.306329250336	NaN	NaN	NaN	NaN	NaN	NaN
-0.829430546337	86.86123371124	103.306329250336	NaN	NaN	NaN	NaN	NaN	NaN
-0.829430546337	86.07998371124	103.306329250336	NaN	NaN	NaN	NaN	NaN	NaN
-0.829430546337	85.29873371124	103.306329250336	NaN	NaN	NaN	NaN	NaN	NaN
-0.829430546337	84.51748371124	103.306329250336	NaN	NaN	NaN	NaN	NaN	NaN
-0.829430546337	83.73623371124	103.306329250336	NaN	NaN	NaN	NaN	NaN	NaN
-0.829430546337	82.95498371124	103.306329250336	NaN	NaN	NaN	NaN	NaN	NaN
-0.829430546337	82.17373371124	103.306329250336	NaN	NaN	NaN	NaN	NaN	NaN
-0.829430546337	81.39248371124	103.306329250336	NaN	NaN	NaN	NaN	NaN	NaN
-0.829430546337	80.61123371124	103.306329250336	NaN	NaN	NaN	NaN	NaN	NaN
-0.829430546337	79.82998371124	103.306329250336	NaN	NaN	NaN	NaN	NaN	NaN
-0.829430546337	79.04873371124	103.306329250336	NaN	NaN	NaN	NaN	NaN	NaN
-0.829430546337	78.26748371124	103.306329250336	NaN	NaN	NaN	NaN	NaN	NaN
-0.829430546337	77.48623371124	103.306329250336	NaN	NaN	NaN	NaN	NaN	NaN
-0.829430546337	76.70498371124	103.306329250336	NaN	NaN	NaN	NaN	NaN	NaN
-0.829430546337	75.92373371124	103.306329250336	NaN	NaN	NaN	NaN	NaN	NaN
-0.829430546337	75.14248371124	103.306329250336	NaN	NaN	NaN	NaN	NaN	NaN
-0.829430546337	74.36123371124	103.306329250336	NaN	NaN	NaN	NaN	NaN	NaN
-0.829430546337	73.57998371124	103.306329250336	NaN	NaN	NaN	NaN	NaN	NaN
-0.829430546337	72.79873371124	103.306329250336	NaN	NaN	NaN	NaN	NaN	NaN
-0.829430546337	72.01748371124	103.306329250336	NaN	NaN	NaN	NaN	NaN	NaN
-0.829430546337	71.23623371124	103.306329250336	NaN	NaN	NaN	NaN	NaN	NaN
-0.829430546337	70.45498371124	103.306329250336	NaN	NaN	NaN	NaN	NaN	NaN
-0.829430546337	69.67373371124	103.306329250336	NaN	NaN	NaN	NaN	NaN	NaN
-0.829430546337	68.89248371124	103.306329250336	NaN	NaN	NaN	NaN	NaN	NaN
-0.829430546337	68.11123371124	103.306329250336	NaN	NaN	NaN	NaN	NaN	NaN
-0.829430546337	67.32998371124	103.306329250336	NaN	NaN	NaN	NaN	NaN	NaN
-0.829430546337	66.54873371124	103.306329250336	NaN	NaN	NaN	NaN	NaN	NaN
-0.829430546337	65.76748371124	103.306329250336	NaN	NaN	NaN	NaN	NaN	NaN
-0.829430546337	64.98623371124	103.306329250336	NaN	NaN	NaN	NaN	NaN	NaN
-0.829430546337	64.20498371124	103.306329250336	NaN	NaN	NaN	NaN	NaN	NaN
-0.829430546337	63.42373371124	103.306329250336	NaN	NaN	NaN	NaN	NaN	NaN
-0.829430546337	62.64248371124	103.306329250336	NaN	NaN	NaN	NaN	NaN	NaN
-0.829430546337	61.86123371124	103.306329250336	NaN	NaN	NaN	NaN	NaN	NaN
-0.829430546337	61.07998371124	103.306329250336	NaN	NaN	NaN	NaN	NaN	NaN
-0.829430546337	60.29873371124	103.306329250336	NaN	NaN	NaN	NaN	NaN	NaN
-0.829430546337	59.51748371124	103.306329250336	NaN	NaN	NaN	NaN	NaN	NaN
-0.829430546337	58.73623371124	103.306329250336	NaN	NaN	NaN	NaN	NaN	NaN
-0.829430546337	57.95498371124	103.306329250336	NaN	NaN	NaN	NaN	NaN	NaN
-0.829430546337	57.17373371124	103.306329250336	NaN	NaN	NaN	NaN	NaN	NaN
-0.829430546337	56.39248371124	103.306329250336	NaN	NaN	NaN	NaN	NaN	NaN
-0.829430546337	55.61123371124	103.306329250336	NaN	NaN	NaN	NaN	NaN	NaN
-0.829430546337	54.82998371124	103.306329250336	NaN	NaN	NaN	NaN	NaN	NaN
-0.829430546337	54.04873371124	103.306329250336	NaN	NaN	NaN	NaN	NaN	NaN
-0.829430546337	53.26748371124	103.306329250336	NaN	NaN	NaN	NaN	NaN	NaN
-0.829430546337	52.48623371124	103.306329250336	NaN	NaN	NaN	NaN	NaN	NaN
-0.829430546337	51.70498371124	103.306329250336	NaN	NaN	NaN	NaN	NaN	NaN
-0.829430546337	50.92373371124	103.306329250336	NaN	NaN	NaN	NaN	NaN	NaN
-0.829430546337	50.14248371124	103.306329250336	NaN	NaN	NaN	NaN	NaN	NaN
-0.829430546337	49.36123371124	103.306329250336	NaN	NaN	NaN	NaN	NaN	NaN
-0.829430546337	48.57998371124	103.306329250336	NaN	NaN	NaN	NaN	NaN	NaN
-0.829430546337	47.79873371124	103.306329250336	NaN	NaN	NaN	NaN	NaN	NaN
-0.829430546337	47.01748371124	103.306329250336	NaN	NaN	NaN	NaN	NaN	NaN
-0.829430546337	46.23623371124	103.306329250336	NaN	NaN	NaN	NaN	NaN	NaN
-0.829430546337	45.45498371124	103.306329250336	NaN	NaN	NaN	NaN	NaN	NaN
-0.829430546337	44.67373371124	103.306329250336	NaN	NaN	NaN	NaN	NaN	NaN
-0.829430546337	43.89248371124	103.306329250336	NaN	NaN	NaN	NaN	NaN	NaN
-0.829430546337	43.11123371124	103.306329250336	NaN	NaN	NaN	NaN	NaN	NaN
-0.829430546337	42.32998371124	103.306329250336	NaN	NaN	NaN	NaN	NaN	NaN
-0.829430546337	41.54873371124	103.306329250336	NaN	NaN	NaN	NaN	NaN	NaN
-0.829430546337	40.76748371124	103.306329250336	NaN	NaN	NaN	NaN	NaN	NaN
-0.829430546337	39.98623371124	103.306329250336	NaN	NaN	NaN	NaN	NaN	NaN
-0.829430546337	39.20498371124	103.306329250336	NaN	NaN	NaN	NaN	NaN	NaN
-0.829430546337	38.42373371124	103.306329250336	NaN	NaN	NaN	NaN	NaN	NaN
-0.829430546337	37.64248371124	103.306329250336	NaN	NaN	NaN	NaN	NaN	NaN
-0.829430546337	36.86123371124	103.306329250336	NaN	NaN	NaN	NaN	NaN	NaN
-0.829430546337	36.07998371124	103.306329250336	NaN	NaN	NaN	NaN	NaN	NaN
-0.829430546337	35.29873371124	103.306329250336	NaN	NaN	NaN	NaN	NaN	NaN
-0.829430546337	34.51748371124	103.306329250336	NaN	NaN	NaN	NaN	NaN	NaN
-0.829430546337	33.73623371124	103.306329250336	NaN	NaN	NaN	NaN	NaN	NaN
-0.829430546337	32.95498371124	103.306329250336	NaN	NaN	NaN	NaN	NaN	NaN
-0.829430546337	32.17373371124	103.306329250336	NaN	NaN	NaN	NaN	NaN	NaN
-0.829430546337	31.39248371124	103.306329250336	NaN	NaN	NaN	NaN	NaN	NaN
-0.829430546337	30.61123371124	103.306329250336	NaN	NaN	NaN	NaN	NaN	NaN
-0.829430546337	29.82998371124	103.306329250336	NaN	NaN	NaN	NaN	NaN	NaN
-0.829430546337	29.04873371124	103.306329250336	NaN	NaN	NaN	NaN	NaN	NaN
-0.829430546337	28.26748371124	103.306329250336	NaN	NaN	NaN	NaN	NaN	NaN
-0.829430546337	27.48623371124	103.306329250336	NaN	NaN	NaN	NaN	NaN	NaN
-0.829430546337	26.70498371124	103.306329250336	NaN	NaN	NaN	NaN	NaN	NaN
-0.829430546337	25.92373371124	103.306329250336	NaN	NaN	NaN	NaN	NaN	NaN
-0.829430546337	25.14248371124	103.306329250336	NaN	NaN	NaN	NaN	NaN	NaN
-0.829430546337	24.36123371124	103.306329250336	NaN	NaN	NaN	NaN	NaN	NaN
-0.829430546337	23.57998371124	103.306329250336	NaN	NaN	NaN	NaN	NaN	NaN
-0.829430546337	22.79873371124	103.306329250336	NaN	NaN	NaN	NaN	NaN	NaN
-0.829430546337	22.01748371124	103.306329250336	NaN	NaN	NaN	NaN	NaN	NaN
-0.829430546337	21.23623371124	103.306329250336	NaN	NaN	NaN	NaN	NaN	NaN
-0.829430546337	20.45498371124	103.306329250336	NaN	NaN	NaN	NaN	NaN	NaN
-0.829430546337	19.67373371124	103.306329250336	NaN	NaN	NaN	NaN	NaN	NaN
-0.829430546337	18.89248371124	103.306329250336	NaN	NaN	NaN	NaN	NaN	NaN
-0.829430546337	18.11123371124	103.306329250336	NaN	NaN	NaN	NaN	NaN	NaN
-0.829430546337	17.32998371124	103.306329250336	NaN	NaN	NaN	NaN	NaN	NaN
-0.829430546337	16.54873371124	103.306329250336	NaN	NaN	NaN	NaN	NaN	NaN
-0.829430546337	15.76748371124	103.306329250336	NaN	NaN	NaN	NaN	NaN	NaN
-0.829430546337	14.98623371124	103.306329250336	NaN	NaN	NaN	NaN	NaN	NaN
-0.829430546337	14.20498371124	103.306329250336	NaN	NaN	NaN	NaN	NaN	NaN
-0.829430546337	13.42373371124	103.306329250336	NaN	NaN	NaN	NaN	NaN	NaN
-0.829430546337	12.64248371124	103.306329250336	NaN	NaN	NaN	NaN	NaN	NaN
-0.829430546337	11.86123371124	103.306329250336	NaN	NaN	NaN	NaN	NaN	NaN
-0.829430546337	11.07998371124	103.306329250336	NaN	NaN	NaN	NaN	NaN	NaN
-0.829430546337	10.29873371124	103.306329250336	NaN	NaN	NaN	NaN	NaN	NaN
-0.829430546337	9.51748371124	103.306329250336	NaN	NaN	NaN	NaN	NaN	NaN
-0.829430546337	8.73623371124	103.306329250336	NaN	NaN	NaN	NaN	NaN	NaN
-0.829430546337	7.95498371124	103.306329250336	NaN	NaN	NaN	NaN	NaN	NaN
-0.829430546337	7.17373371124	103.306329250336	NaN	NaN	NaN	NaN	NaN	NaN
-0.829430546337	6.39248371124	103.306329250336	NaN	NaN	NaN	NaN	NaN	NaN
-0.829430546337	5.61123371124	103.306329250336	NaN	NaN	NaN	NaN	NaN	NaN
-0.829430546337	4.82998371124	103.306329250336	NaN	NaN	NaN	NaN	NaN	NaN
-0.829430546337	4.04873371124	103.306329250336	NaN	NaN	NaN	NaN	NaN	NaN
-0.829430546337	3.26748371124	103.306329250336	NaN	NaN	NaN	NaN	NaN	NaN
-0.829430546337	2.48623371124	103.306329250336	NaN	NaN	NaN	NaN	NaN	NaN
-0.829430546337	1.70498371124	103.306329250336	NaN	NaN	NaN	NaN	NaN	NaN
-0.829430546337	0.923733711240004	103.306329250336	NaN	NaN	NaN	NaN	NaN	NaN
-0.829430546337	0.142483711240004	103.306329250336	NaN	NaN	NaN	NaN	NaN	NaN
-0.829430546337	-0.638766288759996	103.306329250336	NaN	NaN	NaN	NaN	NaN	NaN
-0.829430546337	-1.42001628876	103.306329250336	NaN	NaN	NaN	NaN	NaN	NaN
-0.829430546337	-2.20126628876	103.306329250336	NaN	NaN	NaN	NaN	NaN	NaN
-0.829430546337	-2.98251628876	103.306329250336	NaN	NaN	NaN	NaN	NaN	NaN
-0.829430546337	-3.76376628876	103.306329250336	NaN	NaN	NaN	NaN	NaN	NaN
-0.829430546337	-4.54501628876	103.306329250336	NaN	NaN	NaN	NaN	NaN	NaN
-0.829430546337	-5.32626628876	103.306329250336	NaN	NaN	NaN	NaN	NaN	NaN
-0.829430546337	-6.10751628876	103.306329250336	NaN	NaN	NaN	NaN	NaN	NaN
-0.829430546337	-6.88876628876	103.306329250336	NaN	NaN	NaN	NaN	NaN	NaN
-0.829430546337	-7.67001628876	103.306329250336	NaN	NaN	NaN	NaN	NaN	NaN
-0.829430546337	-8.45126628876	103.306329250336	NaN	NaN	NaN	NaN	NaN	NaN
-0.829430546337	-9.23251628876	103.306329250336	NaN	NaN	NaN	NaN	NaN	NaN
-0.829430546337	-10.01376628876	103.306329250336	NaN	NaN	NaN	NaN	NaN	NaN
-0.829430546337	-10.79501628876	103.306329250336	NaN	NaN	NaN	NaN	NaN	NaN
-0.829430546337	-11.57626628876	103.306329250336	NaN	NaN	NaN	NaN	NaN	NaN
-0.829430546337	-12.35751628876	103.306329250336	NaN	NaN	NaN	NaN	NaN	NaN
-0.829430546337	-13.13876628876	103.306329250336	NaN	NaN	NaN	NaN	NaN	NaN
-0.829430546337	-13.92001628876	103.306329250336	NaN	NaN	NaN	NaN	NaN	NaN
-0.829430546337	-14.70126628876	103.306329250336	NaN	NaN	NaN	NaN	NaN	NaN
-0.829430546337	-15.48251628876	103.306329250336	NaN	NaN	NaN	NaN	NaN	NaN
-0.829430546337	-16.26376628876	103.306329250336	NaN	NaN	NaN	NaN	NaN	NaN
-0.829430546337	-17.04501628876	103.306329250336	NaN	NaN	NaN	NaN	NaN	NaN
-0.829430546337	-17.82626628876	103.306329250336	NaN	NaN	NaN	NaN	NaN	NaN
-0.829430546337	-18.60751628876	103.306329250336	NaN	NaN	NaN	NaN	NaN	NaN
-0.829430546337	-19.38876628876	103.306329250336	NaN	NaN	NaN	NaN	NaN	NaN
-0.829430546337	-20.17001628876	103.306329250336	NaN	NaN	NaN	NaN	NaN	NaN
-0.829430546337	-20.95126628876	103.306329250336	NaN	NaN	NaN	NaN	NaN	NaN
-0.829430546337	-21.73251628876	103.306329250336	NaN	NaN	NaN	NaN	NaN	NaN
-0.829430546337	-22.51376628876	103.306329250336	NaN	NaN	NaN	NaN	NaN	NaN
-0.829430546337	-23.29501628876	103.306329250336	NaN	NaN	NaN	NaN	NaN	NaN
-0.829430546337	-24.07626628876	103.306329250336	NaN	NaN	NaN	NaN	NaN	NaN
-0.829430546337	-24.85751628876	103.306329250336	NaN	NaN	NaN	NaN	NaN	NaN
-0.829430546337	-25.63876628876	103.306329250336	NaN	NaN	NaN	NaN	NaN	NaN
-0.829430546337	-26.42001628876	103.306329250336	NaN	NaN	NaN	NaN	NaN	NaN
-0.829430546337	-27.20126628876	103.306329250336	NaN	NaN	NaN	NaN	NaN	NaN
-0.829430546337	-27.98251628876	103.306329250336	NaN	NaN	NaN	NaN	NaN	NaN
-0.829430546337	-28.76376628876	103.306329250336	NaN	NaN	NaN	NaN	NaN	NaN
-0.829430546337	-29.54501628876	103.306329250336	NaN	NaN	NaN	NaN	NaN	NaN
-0.829430546337	-30.32626628876	103.306329250336	NaN	NaN	NaN	NaN	NaN	NaN
-0.829430546337	-31.10751628876	103.306329250336	NaN	NaN	NaN	NaN	NaN	NaN
-0.829430546337	-31.88876628876	103.306329250336	NaN	NaN	NaN	NaN	NaN	NaN
-0.829430546337	-32.67001628876	103.306329250336	NaN	NaN	NaN	NaN	NaN	NaN
-0.829430546337	-33.45126628876	103.306329250336	NaN	NaN	NaN	NaN	NaN	NaN
-0.829430546337	-34.23251628876	103.306329250336	NaN	NaN	NaN	NaN	NaN	NaN
-0.829430546337	-35.01376628876	103.306329250336	NaN	NaN	NaN	NaN	NaN	NaN
-0.829430546337	-35.79501628876	103.306329250336	NaN	NaN	NaN	NaN	NaN	NaN
-0.829430546337	-36.57626628876	103.306329250336	NaN	NaN	NaN	NaN	NaN	NaN
-0.829430546337	-37.35751628876	103.306329250336	NaN	NaN	NaN	NaN	NaN	NaN
-0.829430546337	-38.13876628876	103.306329250336	NaN	NaN	NaN	NaN	NaN	NaN
-0.829430546337	-38.92001628876	103.306329250336	NaN	NaN	NaN	NaN	NaN	NaN
-0.829430546337	-39.70126628876	103.306329250336	NaN	NaN	NaN	NaN	NaN	NaN
-0.829430546337	-40.48251628876	103.306329250336	NaN	NaN	NaN	NaN	NaN	NaN
-0.829430546337	-41.26376628876	103.306329250336	NaN	NaN	NaN	NaN	NaN	NaN
-0.829430546337	-42.04501628876	103.306329250336	NaN	NaN	NaN	NaN	NaN	NaN
-0.829430546337	-42.82626628876	103.306329250336	NaN	NaN	NaN	NaN	NaN	NaN
-0.829430546337	-43.60751628876	103.306329250336	NaN	NaN	NaN	NaN	NaN	NaN
-0.829430546337	-44.38876628876	103.306329250336	NaN	NaN	NaN	NaN	NaN	NaN
-0.829430546337	-45.17001628876	103.306329250336	NaN	NaN	NaN	NaN	NaN	NaN
-0.829430546337	-45.95126628876	103.306329250336	NaN	NaN	NaN	NaN	NaN	NaN
-0.829430546337	-46.73251628876	103.306329250336	NaN	NaN	NaN	NaN	NaN	NaN
-0.829430546337	-47.51376628876	103.306329250336	NaN	NaN	NaN	NaN	NaN	NaN
-0.829430546337	-48.29501628876	103.306329250336	NaN	NaN	NaN	NaN	NaN	NaN
-0.829430546337	-49.07626628876	103.306329250336	NaN	NaN	NaN	NaN	NaN	NaN
-0.829430546337	-49.85751628876	103.306329250336	NaN	NaN	NaN	NaN	NaN	NaN
-0.829430546337	-50.63876628876	103.306329250336	NaN	NaN	NaN	NaN	NaN	NaN
-0.829430546337	-51.42001628876	103.306329250336	NaN	NaN	NaN	NaN	NaN	NaN
-0.829430546337	-52.20126628876	103.306329250336	NaN	NaN	NaN	NaN	NaN	NaN
-0.829430546337	-52.98251628876	103.306329250336	NaN	NaN	NaN	NaN	NaN	NaN
-0.829430546337	-53.76376628876	103.306329250336	NaN	NaN	NaN	NaN	NaN	NaN
-0.829430546337	-54.54501628876	103.306329250336	NaN	NaN	NaN	NaN	NaN	NaN
-0.829430546337	-55.32626628876	103.306329250336	NaN	NaN	NaN	NaN	NaN	NaN
-0.829430546337	-56.10751628876	103.306329250336	NaN	NaN	NaN	NaN	NaN	NaN
-0.829430546337	-56.88876628876	103.306329250336	NaN	NaN	NaN	NaN	NaN	NaN
-0.829430546337	-57.67001628876	103.306329250336	NaN	NaN	NaN	NaN	NaN	NaN
-0.829430546337	-58.45126628876	103.306329250336	NaN	NaN	NaN	NaN	NaN	NaN
-0.829430546337	-59.23251628876	103.306329250336	NaN	NaN	NaN	NaN	NaN	NaN
-0.829430546337	-60.01376628876	103.306329250336	NaN	NaN	NaN	NaN	NaN	NaN
-0.829430546337	-60.79501628876	103.306329250336	NaN	NaN	NaN	NaN	NaN	NaN
-0.829430546337	-61.57626628876	103.306329250336	NaN	NaN	NaN	NaN	NaN	NaN
-0.829430546337	-62.35751628876	103.306329250336	NaN	NaN	NaN	NaN	NaN	NaN
-0.829430546337	-63.13876628876	103.306329250336	NaN	NaN	NaN	NaN	NaN	NaN
-0.829430546337	-63.92001628876	103.306329250336	NaN	NaN	NaN	NaN	NaN	NaN
-0.829430546337	-64.70126628876	103.306329250336	NaN	NaN	NaN	NaN	NaN	NaN
-0.829430546337	-65.48251628876	103.306329250336	NaN	NaN	NaN	NaN	NaN	NaN
-0.829430546337	-66.26376628876	103.306329250336	NaN	NaN	NaN	NaN	NaN	NaN
-0.829430546337	-67.04501628876	103.306329250336	NaN	NaN	NaN	NaN	NaN	NaN
-0.829430546337	-67.82626628876	103.306329250336	NaN	NaN	NaN	NaN	NaN	NaN
-0.829430546337	-68.60751628876	103.306329250336	NaN	NaN	NaN	NaN	NaN	NaN
-0.829430546337	-69.38876628876	103.306329250336	NaN	NaN	NaN	NaN	NaN	NaN
-0.829430546337	-70.17001628876	103.306329250336	NaN	NaN	NaN	NaN	NaN	NaN
-0.829430546337	-70.95126628876	103.306329250336	NaN	NaN	NaN	NaN	NaN	NaN
-0.829430546337	-71.73251628876	103.306329250336	NaN	NaN	NaN	NaN	NaN	NaN
-0.829430546337	-72.51376628876	103.306329250336	NaN	NaN	NaN	NaN	NaN	NaN
-0.829430546337	-73.29501628876	103.306329250336	NaN	NaN	NaN	NaN	NaN	NaN
-0.829430546337	-74.07626628876	103.306329250336	NaN	NaN	NaN	NaN	NaN	NaN
-0.829430546337	-74.85751628876	103.306329250336	NaN	NaN	NaN	NaN	NaN	NaN
-0.829430546337	-75.63876628876	103.306329250336	NaN	NaN	NaN	NaN	NaN	NaN
-0.829430546337	-76.42001628876	103.306329250336	NaN	NaN	NaN	NaN	NaN	NaN
-0.829430546337	-77.20126628876	103.306329250336	NaN	NaN	NaN	NaN	NaN	NaN
-0.829430546337	-77.98251628876	103.306329250336	NaN	NaN	NaN	NaN	NaN	NaN
-0.829430546337	-78.76376628876	103.306329250336	NaN	NaN	NaN	NaN	NaN	NaN
-0.829430546337	-79.54501628876	103.306329250336	NaN	NaN	NaN	NaN	NaN	NaN
-0.829430546337	-80.32626628876	103.306329250336	NaN	NaN	NaN	NaN	NaN	NaN
-0.829430546337	-81.10751628876	103.306329250336	NaN	NaN	NaN	NaN	NaN	NaN
-0.829430546337	-81.88876628876	103.306329250336	NaN	NaN	NaN	NaN	NaN	NaN
-0.829430546337	-82.67001628876	103.306329250336	NaN	NaN	NaN	NaN	NaN	NaN
-0.829430546337	-83.45126628876	103.306329250336	NaN	NaN	NaN	NaN	NaN	NaN
-0.829430546337	-84.23251628876	103.306329250336	NaN	NaN	NaN	NaN	NaN	NaN
-0.829430546337	-85.01376628876	103.306329250336	NaN	NaN	NaN	NaN	NaN	NaN
-0.829430546337	-85.79501628876	103.306329250336	NaN	NaN	NaN	NaN	NaN	NaN
-0.829430546337	-86.57626628876	103.306329250336	NaN	NaN	NaN	NaN	NaN	NaN
-0.829430546337	-87.35751628876	103.306329250336	NaN	NaN	NaN	NaN	NaN	NaN
-0.829430546337	-88.13876628876	103.306329250336	NaN	NaN	NaN	NaN	NaN	NaN
-0.829430546337	-88.92001628876	103.306329250336	NaN	NaN	NaN	NaN	NaN	NaN
-0.829430546337	-89.70126628876	103.306329250336	NaN	NaN	NaN	NaN	NaN	NaN
-0.829430546337	-90.48251628876	103.306329250336	NaN	NaN	NaN	NaN	NaN	NaN
-0.829430546337	-91.26376628876	103.306329250336	NaN	NaN	NaN	NaN	NaN	NaN
-0.829430546337	-92.04501628876	103.306329250336	NaN	NaN	NaN	NaN	NaN	NaN
-0.829430546337	-92.82626628876	103.306329250336	NaN	NaN	NaN	NaN	NaN	NaN
-0.829430546337	-93.60751628876	103.306329250336	NaN	NaN	NaN	NaN	NaN	NaN
-0.829430546337	-94.38876628876	103.306329250336	NaN	NaN	NaN	NaN	NaN	NaN
-0.829430546337	104.82998371124	102.525079250336	NaN	NaN	NaN	NaN	NaN	NaN
-0.829430546337	104.04873371124	102.525079250336	NaN	NaN	NaN	NaN	NaN	NaN
-0.829430546337	103.26748371124	102.525079250336	NaN	NaN	NaN	NaN	NaN	NaN
-0.829430546337	102.48623371124	102.525079250336	NaN	NaN	NaN	NaN	NaN	NaN
-0.829430546337	101.70498371124	102.525079250336	NaN	NaN	NaN	NaN	NaN	NaN
-0.829430546337	100.92373371124	102.525079250336	NaN	NaN	NaN	NaN	NaN	NaN
-0.829430546337	100.14248371124	102.525079250336	NaN	NaN	NaN	NaN	NaN	NaN
-0.829430546337	99.36123371124	102.525079250336	NaN	NaN	NaN	NaN	NaN	NaN
-0.829430546337	98.57998371124	102.525079250336	NaN	NaN	NaN	NaN	NaN	NaN
-0.829430546337	97.79873371124	102.525079250336	NaN	NaN	NaN	NaN	NaN	NaN
-0.829430546337	97.01748371124	102.525079250336	NaN	NaN	NaN	NaN	NaN	NaN
-0.829430546337	96.23623371124	102.525079250336	NaN	NaN	NaN	NaN	NaN	NaN
-0.829430546337	95.45498371124	102.525079250336	NaN	NaN	NaN	NaN	NaN	NaN
-0.829430546337	94.67373371124	102.525079250336	NaN	NaN	NaN	NaN	NaN	NaN
-0.829430546337	93.89248371124	102.525079250336	NaN	NaN	NaN	NaN	NaN	NaN
-0.829430546337	93.11123371124	102.525079250336	NaN	NaN	NaN	NaN	NaN	NaN
-0.829430546337	92.32998371124	102.525079250336	NaN	NaN	NaN	NaN	NaN	NaN
-0.829430546337	91.54873371124	102.525079250336	NaN	NaN	NaN	NaN	NaN	NaN
-0.829430546337	90.76748371124	102.525079250336	NaN	NaN	NaN	NaN	NaN	NaN
-0.829430546337	89.98623371124	102.525079250336	NaN	NaN	NaN	NaN	NaN	NaN
-0.829430546337	89.20498371124	102.525079250336	NaN	NaN	NaN	NaN	NaN	NaN
-0.829430546337	88.42373371124	102.525079250336	NaN	NaN	NaN	NaN	NaN	NaN
-0.829430546337	87.64248371124	102.525079250336	NaN	NaN	NaN	NaN	NaN	NaN
-0.829430546337	86.86123371124	102.525079250336	NaN	NaN	NaN	NaN	NaN	NaN
-0.829430546337	86.07998371124	102.525079250336	NaN	NaN	NaN	NaN	NaN	NaN
-0.829430546337	85.29873371124	102.525079250336	NaN	NaN	NaN	NaN	NaN	NaN
-0.829430546337	84.51748371124	102.525079250336	NaN	NaN	NaN	NaN	NaN	NaN
-0.829430546337	83.73623371124	102.525079250336	NaN	NaN	NaN	NaN	NaN	NaN
-0.829430546337	82.95498371124	102.525079250336	NaN	NaN	NaN	NaN	NaN	NaN
-0.829430546337	82.17373371124	102.525079250336	NaN	NaN	NaN	NaN	NaN	NaN
-0.829430546337	81.39248371124	102.525079250336	NaN	NaN	NaN	NaN	NaN	NaN
-0.829430546337	80.61123371124	102.525079250336	NaN	NaN	NaN	NaN	NaN	NaN
-0.829430546337	79.82998371124	102.525079250336	NaN	NaN	NaN	NaN	NaN	NaN
-0.829430546337	79.04873371124	102.525079250336	NaN	NaN	NaN	NaN	NaN	NaN
-0.829430546337	78.26748371124	102.525079250336	NaN	NaN	NaN	NaN	NaN	NaN
-0.829430546337	77.48623371124	102.525079250336	NaN	NaN	NaN	NaN	NaN	NaN
-0.829430546337	76.70498371124	102.525079250336	NaN	NaN	NaN	NaN	NaN	NaN
-0.829430546337	75.92373371124	102.525079250336	NaN	NaN	NaN	NaN	NaN	NaN
-0.829430546337	75.14248371124	102.525079250336	NaN	NaN	NaN	NaN	NaN	NaN
-0.829430546337	74.36123371124	102.525079250336	NaN	NaN	NaN	NaN	NaN	NaN
-0.829430546337	73.57998371124	102.525079250336	NaN	NaN	NaN	NaN	NaN	NaN
-0.829430546337	72.79873371124	102.525079250336	NaN	NaN	NaN	NaN	NaN	NaN
-0.829430546337	72.01748371124	102.525079250336	NaN	NaN	NaN	NaN	NaN	NaN
-0.829430546337	71.23623371124	102.525079250336	NaN	NaN	NaN	NaN	NaN	NaN
-0.829430546337	70.45498371124	102.525079250336	NaN	NaN	NaN	NaN	NaN	NaN
-0.829430546337	69.67373371124	102.525079250336	NaN	NaN	NaN	NaN	NaN	NaN
-0.829430546337	68.89248371124	102.525079250336	NaN	NaN	NaN	NaN	NaN	NaN
-0.829430546337	68.11123371124	102.525079250336	NaN	NaN	NaN	NaN	NaN	NaN
-0.829430546337	67.32998371124	102.525079250336	NaN	NaN	NaN	NaN	NaN	NaN
-0.829430546337	66.54873371124	102.525079250336	NaN	NaN	NaN	NaN	NaN	NaN
-0.829430546337	65.76748371124	102.525079250336	NaN	NaN	NaN	NaN	NaN	NaN
-0.829430546337	64.98623371124	102.525079250336	NaN	NaN	NaN	NaN	NaN	NaN
-0.829430546337	64.20498371124	102.525079250336	NaN	NaN	NaN	NaN	NaN	NaN
-0.829430546337	63.42373371124	102.525079250336	NaN	NaN	NaN	NaN	NaN	NaN
-0.829430546337	62.64248371124	102.525079250336	NaN	NaN	NaN	NaN	NaN	NaN
-0.829430546337	61.86123371124	102.525079250336	NaN	NaN	NaN	NaN	NaN	NaN
-0.829430546337	61.07998371124	102.525079250336	NaN	NaN	NaN	NaN	NaN	NaN
-0.829430546337	60.29873371124	102.525079250336	NaN	NaN	NaN	NaN	NaN	NaN
-0.829430546337	59.51748371124	102.525079250336	NaN	NaN	NaN	NaN	NaN	NaN
-0.829430546337	58.73623371124	102.525079250336	NaN	NaN	NaN	NaN	NaN	NaN
-0.829430546337	57.95498371124	102.525079250336	NaN	NaN	NaN	NaN	NaN	NaN
-0.829430546337	57.17373371124	102.525079250336	NaN	NaN	NaN	NaN	NaN	NaN
-0.829430546337	56.39248371124	102.525079250336	NaN	NaN	NaN	NaN	NaN	NaN
-0.829430546337	55.61123371124	102.525079250336	NaN	NaN	NaN	NaN	NaN	NaN
-0.829430546337	54.82998371124	102.525079250336	NaN	NaN	NaN	NaN	NaN	NaN
-0.829430546337	54.04873371124	102.525079250336	NaN	NaN	NaN	NaN	NaN	NaN
-0.829430546337	53.26748371124	102.525079250336	NaN	NaN	NaN	NaN	NaN	NaN
-0.829430546337	52.48623371124	102.525079250336	NaN	NaN	NaN	NaN	NaN	NaN
-0.829430546337	51.70498371124	102.525079250336	NaN	NaN	NaN	NaN	NaN	NaN
-0.829430546337	50.92373371124	102.525079250336	NaN	NaN	NaN	NaN	NaN	NaN
-0.829430546337	50.14248371124	102.525079250336	NaN	NaN	NaN	NaN	NaN	NaN
-0.829430546337	49.36123371124	102.525079250336	NaN	NaN	NaN	NaN	NaN	NaN
-0.829430546337	48.57998371124	102.525079250336	NaN	NaN	NaN	NaN	NaN	NaN
-0.829430546337	47.79873371124	102.525079250336	NaN	NaN	NaN	NaN	NaN	NaN
-0.829430546337	47.01748371124	102.525079250336	NaN	NaN	NaN	NaN	NaN	NaN
-0.829430546337	46.23623371124	102.525079250336	NaN	NaN	NaN	NaN	NaN	NaN
-0.829430546337	45.45498371124	102.525079250336	NaN	NaN	NaN	NaN	NaN	NaN
-0.829430546337	44.67373371124	102.525079250336	NaN	NaN	NaN	NaN	NaN	NaN
-0.829430546337	43.89248371124	102.525079250336	NaN	NaN	NaN	NaN	NaN	NaN
-0.829430546337	43.11123371124	102.525079250336	NaN	NaN	NaN	NaN	NaN	NaN
-0.829430546337	42.32998371124	102.525079250336	NaN	NaN	NaN	NaN	NaN	NaN
-0.829430546337	41.54873371124	102.525079250336	NaN	NaN	NaN	NaN	NaN	NaN
-0.829430546337	40.76748371124	102.525079250336	NaN	NaN	NaN	NaN	NaN	NaN
-0.829430546337	39.98623371124	102.525079250336	NaN	NaN	NaN	NaN	NaN	NaN
-0.829430546337	39.20498371124	102.525079250336	NaN	NaN	NaN	NaN	NaN	NaN
-0.829430546337	38.42373371124	102.525079250336	NaN	NaN	NaN	NaN	NaN	NaN
-0.829430546337	37.64248371124	102.525079250336	NaN	NaN	NaN	NaN	NaN	NaN
-0.829430546337	36.86123371124	102.525079250336	NaN	NaN	NaN	NaN	NaN	NaN
-0.829430546337	36.07998371124	102.525079250336	NaN	NaN	NaN	NaN	NaN	NaN
-0.829430546337	35.29873371124	102.525079250336	NaN	NaN	NaN	NaN	NaN	NaN
-0.829430546337	34.51748371124	102.525079250336	NaN	NaN	NaN	NaN	NaN	NaN
-0.829430546337	33.73623371124	102.525079250336	NaN	NaN	NaN	NaN	NaN	NaN
-0.829430546337	32.95498371124	102.525079250336	NaN	NaN	NaN	NaN	NaN	NaN
-0.829430546337	32.17373371124	102.525079250336	NaN	NaN	NaN	NaN	NaN	NaN
-0.829430546337	31.39248371124	102.525079250336	NaN	NaN	NaN	NaN	NaN	NaN
-0.829430546337	30.61123371124	102.525079250336	NaN	NaN	NaN	NaN	NaN	NaN
-0.829430546337	29.82998371124	102.525079250336	NaN	NaN	NaN	NaN	NaN	NaN
-0.829430546337	29.04873371124	102.525079250336	NaN	NaN	NaN	NaN	NaN	NaN
-0.829430546337	28.26748371124	102.525079250336	NaN	NaN	NaN	NaN	NaN	NaN
-0.829430546337	27.48623371124	102.525079250336	NaN	NaN	NaN	NaN	NaN	NaN
-0.829430546337	26.70498371124	102.525079250336	NaN	NaN	NaN	NaN	NaN	NaN
-0.829430546337	25.92373371124	102.525079250336	NaN	NaN	NaN	NaN	NaN	NaN
-0.829430546337	25.14248371124	102.525079250336	NaN	NaN	NaN	NaN	NaN	NaN
-0.829430546337	24.36123371124	102.525079250336	NaN	NaN	NaN	NaN	NaN	NaN
-0.829430546337	23.57998371124	102.525079250336	NaN	NaN	NaN	NaN	NaN	NaN
-0.829430546337	22.79873371124	102.525079250336	NaN	NaN	NaN	NaN	NaN	NaN
-0.829430546337	22.01748371124	102.525079250336	NaN	NaN	NaN	NaN	NaN	NaN
-0.829430546337	21.23623371124	102.525079250336	NaN	NaN	NaN	NaN	NaN	NaN
-0.829430546337	20.45498371124	102.525079250336	NaN	NaN	NaN	NaN	NaN	NaN
-0.829430546337	19.67373371124	102.525079250336	NaN	NaN	NaN	NaN	NaN	NaN
-0.829430546337	18.89248371124	102.525079250336	NaN	NaN	NaN	NaN	NaN	NaN
-0.829430546337	18.11123371124	102.525079250336	NaN	NaN	NaN	NaN	NaN	NaN
-0.829430546337	17.32998371124	102.525079250336	NaN	NaN	NaN	NaN	NaN	NaN
-0.829430546337	16.54873371124	102.525079250336	NaN	NaN	NaN	NaN	NaN	NaN
-0.829430546337	15.76748371124	102.525079250336	NaN	NaN	NaN	NaN	NaN	NaN
-0.829430546337	14.98623371124	102.525079250336	NaN	NaN	NaN	NaN	NaN	NaN
-0.829430546337	14.20498371124	102.525079250336	NaN	NaN	NaN	NaN	NaN	NaN
-0.829430546337	13.42373371124	102.525079250336	NaN	NaN	NaN	NaN	NaN	NaN
-0.829430546337	12.64248371124	102.525079250336	NaN	NaN	NaN	NaN	NaN	NaN
-0.829430546337	11.86123371124	102.525079250336	NaN	NaN	NaN	NaN	NaN	NaN
-0.829430546337	11.07998371124	102.525079250336	NaN	NaN	NaN	NaN	NaN	NaN
-0.829430546337	10.29873371124	102.525079250336	NaN	NaN	NaN	NaN	NaN	NaN
-0.829430546337	9.51748371124	102.525079250336	NaN	NaN	NaN	NaN	NaN	NaN
-0.829430546337	8.73623371124	102.525079250336	NaN	NaN	NaN	NaN	NaN	NaN
-0.829430546337	7.95498371124	102.525079250336	NaN	NaN	NaN	NaN	NaN	NaN
-0.829430546337	7.17373371124	102.525079250336	NaN	NaN	NaN	NaN	NaN	NaN
-0.829430546337	6.39248371124	102.525079250336	NaN	NaN	NaN	NaN	NaN	NaN
-0.829430546337	5.61123371124	102.525079250336	NaN	NaN	NaN	NaN	NaN	NaN
-0.829430546337	4.82998371124	102.525079250336	NaN	NaN	NaN	NaN	NaN	NaN
-0.829430546337	4.04873371124	102.525079250336	NaN	NaN	NaN	NaN	NaN	NaN
-0.829430546337	3.26748371124	102.525079250336	NaN	NaN	NaN	NaN	NaN	NaN
-0.829430546337	2.48623371124	102.525079250336	NaN	NaN	NaN	NaN	NaN	NaN
-0.829430546337	1.70498371124	102.525079250336	NaN	NaN	NaN	NaN	NaN	NaN
-0.829430546337	0.923733711240004	102.525079250336	NaN	NaN	NaN	NaN	NaN	NaN
-0.829430546337	0.142483711240004	102.525079250336	NaN	NaN	NaN	NaN	NaN	NaN
-0.829430546337	-0.638766288759996	102.525079250336	NaN	NaN	NaN	NaN	NaN	NaN
-0.829430546337	-1.42001628876	102.525079250336	NaN	NaN	NaN	NaN	NaN	NaN
-0.829430546337	-2.20126628876	102.525079250336	NaN	NaN	NaN	NaN	NaN	NaN
-0.829430546337	-2.98251628876	102.525079250336	NaN	NaN	NaN	NaN	NaN	NaN
-0.829430546337	-3.76376628876	102.525079250336	NaN	NaN	NaN	NaN	NaN	NaN
-0.829430546337	-4.54501628876	102.525079250336	NaN	NaN	NaN	NaN	NaN	NaN
-0.829430546337	-5.32626628876	102.525079250336	NaN	NaN	NaN	NaN	NaN	NaN
-0.829430546337	-6.10751628876	102.525079250336	NaN	NaN	NaN	NaN	NaN	NaN
-0.829430546337	-6.88876628876	102.525079250336	NaN	NaN	NaN	NaN	NaN	NaN
-0.829430546337	-7.67001628876	102.525079250336	NaN	NaN	NaN	NaN	NaN	NaN
-0.829430546337	-8.45126628876	102.525079250336	NaN	NaN	NaN	NaN	NaN	NaN
-0.829430546337	-9.23251628876	102.525079250336	NaN	NaN	NaN	NaN	NaN	NaN
-0.829430546337	-10.01376628876	102.525079250336	NaN	NaN	NaN	NaN	NaN	NaN
-0.829430546337	-10.79501628876	102.525079250336	NaN	NaN	NaN	NaN	NaN	NaN
-0.829430546337	-11.57626628876	102.525079250336	NaN	NaN	NaN	NaN	NaN	NaN
-0.829430546337	-12.35751628876	102.525079250336	NaN	NaN	NaN	NaN	NaN	NaN
-0.829430546337	-13.13876628876	102.525079250336	NaN	NaN	NaN	NaN	NaN	NaN
-0.829430546337	-13.92001628876	102.525079250336	NaN	NaN	NaN	NaN	NaN	NaN
-0.829430546337	-14.70126628876	102.525079250336	NaN	NaN	NaN	NaN	NaN	NaN
-0.829430546337	-15.48251628876	102.525079250336	NaN	NaN	NaN	NaN	NaN	NaN
-0.829430546337	-16.26376628876	102.525079250336	NaN	NaN	NaN	NaN	NaN	NaN
-0.829430546337	-17.04501628876	102.525079250336	NaN	NaN	NaN	NaN	NaN	NaN
-0.829430546337	-17.82626628876	102.525079250336	NaN	NaN	NaN	NaN	NaN	NaN
-0.829430546337	-18.60751628876	102.525079250336	NaN	NaN	NaN	NaN	NaN	NaN
-0.829430546337	-19.38876628876	102.525079250336	NaN	NaN	NaN	NaN	NaN	NaN
-0.829430546337	-20.17001628876	102.525079250336	NaN	NaN	NaN	NaN	NaN	NaN
-0.829430546337	-20.95126628876	102.525079250336	NaN	NaN	NaN	NaN	NaN	NaN
-0.829430546337	-21.73251628876	102.525079250336	NaN	NaN	NaN	NaN	NaN	NaN
-0.829430546337	-22.51376628876	102.525079250336	NaN	NaN	NaN	NaN	NaN	NaN
-0.829430546337	-23.29501628876	102.525079250336	NaN	NaN	NaN	NaN	NaN	NaN
-0.829430546337	-24.07626628876	102.525079250336	NaN	NaN	NaN	NaN	NaN	NaN
-0.829430546337	-24.85751628876	102.525079250336	NaN	NaN	NaN	NaN	NaN	NaN
-0.829430546337	-25.63876628876	102.525079250336	NaN	NaN	NaN	NaN	NaN	NaN
-0.829430546337	-26.42001628876	102.525079250336	NaN	NaN	NaN	NaN	NaN	NaN
-0.829430546337	-27.20126628876	102.525079250336	NaN	NaN	NaN	NaN	NaN	NaN
-0.829430546337	-27.98251628876	102.525079250336	NaN	NaN	NaN	NaN	NaN	NaN
-0.829430546337	-28.76376628876	102.525079250336	NaN	NaN	NaN	NaN	NaN	NaN
-0.829430546337	-29.54501628876	102.525079250336	NaN	NaN	NaN	NaN	NaN	NaN
-0.829430546337	-30.32626628876	102.525079250336	NaN	NaN	NaN	NaN	NaN	NaN
-0.829430546337	-31.10751628876	102.525079250336	NaN	NaN	NaN	NaN	NaN	NaN
-0.829430546337	-31.88876628876	102.525079250336	NaN	NaN	NaN	NaN	NaN	NaN
-0.829430546337	-32.67001628876	102.525079250336	NaN	NaN	NaN	NaN	NaN	NaN
-0.829430546337	-33.45126628876	102.525079250336	NaN	NaN	NaN	NaN	NaN	NaN
-0.829430546337	-34.23251628876	102.525079250336	NaN	NaN	NaN	NaN	NaN	NaN
-0.829430546337	-35.01376628876	102.525079250336	NaN	NaN	NaN	NaN	NaN	NaN
-0.829430546337	-35.79501628876	102.525079250336	NaN	NaN	NaN	NaN	NaN	NaN
-0.829430546337	-36.57626628876	102.525079250336	NaN	NaN	NaN	NaN	NaN	NaN
-0.829430546337	-37.35751628876	102.525079250336	NaN	NaN	NaN	NaN	NaN	NaN
-0.829430546337	-38.13876628876	102.525079250336	NaN	NaN	NaN	NaN	NaN	NaN
-0.829430546337	-38.92001628876	102.525079250336	NaN	NaN	NaN	NaN	NaN	NaN
-0.829430546337	-39.70126628876	102.525079250336	NaN	NaN	NaN	NaN	NaN	NaN
-0.829430546337	-40.48251628876	102.525079250336	NaN	NaN	NaN	NaN	NaN	NaN
-0.829430546337	-41.26376628876	102.525079250336	NaN	NaN	NaN	NaN	NaN	NaN
-0.829430546337	-42.04501628876	102.525079250336	NaN	NaN	NaN	NaN	NaN	NaN
-0.829430546337	-42.82626628876	102.525079250336	NaN	NaN	NaN	NaN	NaN	NaN
-0.829430546337	-43.60751628876	102.525079250336	NaN	NaN	NaN	NaN	NaN	NaN
-0.829430546337	-44.38876628876	102.525079250336	NaN	NaN	NaN	NaN	NaN	NaN
-0.829430546337	-45.17001628876	102.525079250336	NaN	NaN	NaN	NaN	NaN	NaN
-0.829430546337	-45.95126628876	102.525079250336	NaN	NaN	NaN	NaN	NaN	NaN
-0.829430546337	-46.73251628876	102.525079250336	NaN	NaN	NaN	NaN	NaN	NaN
-0.829430546337	-47.51376628876	102.525079250336	NaN	NaN	NaN	NaN	NaN	NaN
-0.829430546337	-48.29501628876	102.525079250336	NaN	NaN	NaN	NaN	NaN	NaN
-0.829430546337	-49.07626628876	102.525079250336	NaN	NaN	NaN	NaN	NaN	NaN
-0.829430546337	-49.85751628876	102.525079250336	NaN	NaN	NaN	NaN	NaN	NaN
-0.829430546337	-50.63876628876	102.525079250336	NaN	NaN	NaN	NaN	NaN	NaN
-0.829430546337	-51.42001628876	102.525079250336	NaN	NaN	NaN	NaN	NaN	NaN
-0.829430546337	-52.20126628876	102.525079250336	NaN	NaN	NaN	NaN	NaN	NaN
-0.829430546337	-52.98251628876	102.525079250336	NaN	NaN	NaN	NaN	NaN	NaN
-0.829430546337	-53.76376628876	102.525079250336	NaN	NaN	NaN	NaN	NaN	NaN
-0.829430546337	-54.54501628876	102.525079250336	NaN	NaN	NaN	NaN	NaN	NaN
-0.829430546337	-55.32626628876	102.525079250336	NaN	NaN	NaN	NaN	NaN	NaN
-0.829430546337	-56.10751628876	102.525079250336	NaN	NaN	NaN	NaN	NaN	NaN
-0.829430546337	-56.88876628876	102.525079250336	NaN	NaN	NaN	NaN	NaN	NaN
-0.829430546337	-57.67001628876	102.525079250336	NaN	NaN	NaN	NaN	NaN	NaN
-0.829430546337	-58.45126628876	102.525079250336	NaN	NaN	NaN	NaN	NaN	NaN
-0.829430546337	-59.23251628876	102.525079250336	NaN	NaN	NaN	NaN	NaN	NaN
-0.829430546337	-60.01376628876	102.525079250336	NaN	NaN	NaN	NaN	NaN	NaN
-0.829430546337	-60.79501628876	102.525079250336	NaN	NaN	NaN	NaN	NaN	NaN
-0.829430546337	-61.57626628876	102.525079250336	NaN	NaN	NaN	NaN	NaN	NaN
-0.829430546337	-62.35751628876	102.525079250336	NaN	NaN	NaN	NaN	NaN	NaN
-0.829430546337	-63.13876628876	102.525079250336	NaN	NaN	NaN	NaN	NaN	NaN
-0.829430546337	-63.92001628876	102.525079250336	NaN	NaN	NaN	NaN	NaN	NaN
-0.829430546337	-64.70126628876	102.525079250336	NaN	NaN	NaN	NaN	NaN	NaN
-0.829430546337	-65.48251628876	102.525079250336	NaN	NaN	NaN	NaN	NaN	NaN
-0.829430546337	-66.26376628876	102.525079250336	NaN	NaN	NaN	NaN	NaN	NaN
-0.829430546337	-67.04501628876	102.525079250336	NaN	NaN	NaN	NaN	NaN	NaN
-0.829430546337	-67.82626628876	102.525079250336	NaN	NaN	NaN	NaN	NaN	NaN
-0.829430546337	-68.60751628876	102.525079250336	NaN	NaN	NaN	NaN	NaN	NaN
-0.829430546337	-69.38876628876	102.525079250336	NaN	NaN	NaN	NaN	NaN	NaN
-0.829430546337	-70.17001628876	102.525079250336	NaN	NaN	NaN	NaN	NaN	NaN
-0.829430546337	-70.95126628876	102.525079250336	NaN	NaN	NaN	NaN	NaN	NaN
-0.829430546337	-71.73251628876	102.525079250336	NaN	NaN	NaN	NaN	NaN	NaN
-0.829430546337	-72.51376628876	102.525079250336	NaN	NaN	NaN	NaN	NaN	NaN
-0.829430546337	-73.29501628876	102.525079250336	NaN	NaN	NaN	NaN	NaN	NaN
-0.829430546337	-74.07626628876	102.525079250336	NaN	NaN	NaN	NaN	NaN	NaN
-0.829430546337	-74.85751628876	102.525079250336	NaN	NaN	NaN	NaN	NaN	NaN
-0.829430546337	-75.63876628876	102.525079250336	NaN	NaN	NaN	NaN	NaN	NaN
-0.829430546337	-76.42001628876	102.525079250336	NaN	NaN	NaN	NaN	NaN	NaN
-0.829430546337	-77.20126628876	102.525079250336	NaN	NaN	NaN	NaN	NaN	NaN
-0.829430546337	-77.98251628876	102.525079250336	NaN	NaN	NaN	NaN	NaN	NaN
-0.829430546337	-78.76376628876	102.525079250336	NaN	NaN	NaN	NaN	NaN	NaN
-0.829430546337	-79.54501628876	102.525079250336	NaN	NaN	NaN	NaN	NaN	NaN
-0.829430546337	-80.32626628876	102.525079250336	NaN	NaN	NaN	NaN	NaN	NaN
-0.829430546337	-81.10751628876	102.525079250336	NaN	NaN	NaN	NaN	NaN	NaN
-0.829430546337	-81.88876628876	102.525079250336	NaN	NaN	NaN	NaN	NaN	NaN
-0.829430546337	-82.67001628876	102.525079250336	NaN	NaN	NaN	NaN	NaN	NaN
-0.829430546337	-83.45126628876	102.525079250336	NaN	NaN	NaN	NaN	NaN	NaN
-0.829430546337	-84.23251628876	102.525079250336	NaN	NaN	NaN	NaN	NaN	NaN
-0.829430546337	-85.01376628876	102.525079250336	NaN	NaN	NaN	NaN	NaN	NaN
-0.829430546337	-85.79501628876	102.525079250336	NaN	NaN	NaN	NaN	NaN	NaN
-0.829430546337	-86.57626628876	102.525079250336	NaN	NaN	NaN	NaN	NaN	NaN
-0.829430546337	-87.35751628876	102.525079250336	NaN	NaN	NaN	NaN	NaN	NaN
-0.829430546337	-88.13876628876	102.525079250336	NaN	NaN	NaN	NaN	NaN	NaN
-0.829430546337	-88.92001628876	102.525079250336	NaN	NaN	NaN	NaN	NaN	NaN
-0.829430546337	-89.70126628876	102.525079250336	NaN	NaN	NaN	NaN	NaN	NaN
-0.829430546337	-90.48251628876	102.525079250336	NaN	NaN	NaN	NaN	NaN	NaN
-0.829430546337	-91.26376628876	102.525079250336	NaN	NaN	NaN	NaN	NaN	NaN
-0.829430546337	-92.04501628876	102.525079250336	NaN	NaN	NaN	NaN	NaN	NaN
-0.829430546337	-92.82626628876	102.525079250336	NaN	NaN	NaN	NaN	NaN	NaN
-0.829430546337	-93.60751628876	102.525079250336	NaN	NaN	NaN	NaN	NaN	NaN
-0.829430546337	-94.38876628876	102.525079250336	NaN	NaN	NaN	NaN	NaN	NaN
-0.829430546337	104.82998371124	101.743829250336	NaN	NaN	NaN	NaN	NaN	NaN
-0.829430546337	104.04873371124	101.743829250336	NaN	NaN	NaN	NaN	NaN	NaN
-0.829430546337	103.26748371124	101.743829250336	NaN	NaN	NaN	NaN	NaN	NaN
-0.829430546337	102.48623371124	101.743829250336	NaN	NaN	NaN	NaN	NaN	NaN
-0.829430546337	101.70498371124	101.743829250336	NaN	NaN	NaN	NaN	NaN	NaN
-0.829430546337	100.92373371124	101.743829250336	NaN	NaN	NaN	NaN	NaN	NaN
-0.829430546337	100.14248371124	101.743829250336	NaN	NaN	NaN	NaN	NaN	NaN
-0.829430546337	99.36123371124	101.743829250336	NaN	NaN	NaN	NaN	NaN	NaN
-0.829430546337	98.57998371124	101.743829250336	NaN	NaN	NaN	NaN	NaN	NaN
-0.829430546337	97.79873371124	101.743829250336	NaN	NaN	NaN	NaN	NaN	NaN
-0.829430546337	97.01748371124	101.743829250336	NaN	NaN	NaN	NaN	NaN	NaN
-0.829430546337	96.23623371124	101.743829250336	NaN	NaN	NaN	NaN	NaN	NaN
-0.829430546337	95.45498371124	101.743829250336	NaN	NaN	NaN	NaN	NaN	NaN
-0.829430546337	94.67373371124	101.743829250336	NaN	NaN	NaN	NaN	NaN	NaN
-0.829430546337	93.89248371124	101.743829250336	NaN	NaN	NaN	NaN	NaN	NaN
-0.829430546337	93.11123371124	101.743829250336	NaN	NaN	NaN	NaN	NaN	NaN
-0.829430546337	92.32998371124	101.743829250336	NaN	NaN	NaN	NaN	NaN	NaN
-0.829430546337	91.54873371124	101.743829250336	NaN	NaN	NaN	NaN	NaN	NaN
-0.829430546337	90.76748371124	101.743829250336	NaN	NaN	NaN	NaN	NaN	NaN
-0.829430546337	89.98623371124	101.743829250336	NaN	NaN	NaN	NaN	NaN	NaN
-0.829430546337	89.20498371124	101.743829250336	NaN	NaN	NaN	NaN	NaN	NaN
-0.829430546337	88.42373371124	101.743829250336	NaN	NaN	NaN	NaN	NaN	NaN
-0.829430546337	87.64248371124	101.743829250336	NaN	NaN	NaN	NaN	NaN	NaN
-0.829430546337	86.86123371124	101.743829250336	NaN	NaN	NaN	NaN	NaN	NaN
-0.829430546337	86.07998371124	101.743829250336	NaN	NaN	NaN	NaN	NaN	NaN
-0.829430546337	85.29873371124	101.743829250336	NaN	NaN	NaN	NaN	NaN	NaN
-0.829430546337	84.51748371124	101.743829250336	NaN	NaN	NaN	NaN	NaN	NaN
-0.829430546337	83.73623371124	101.743829250336	NaN	NaN	NaN	NaN	NaN	NaN
-0.829430546337	82.95498371124	101.743829250336	NaN	NaN	NaN	NaN	NaN	NaN
-0.829430546337	82.17373371124	101.743829250336	NaN	NaN	NaN	NaN	NaN	NaN
-0.829430546337	81.39248371124	101.743829250336	NaN	NaN	NaN	NaN	NaN	NaN
-0.829430546337	80.61123371124	101.743829250336	NaN	NaN	NaN	NaN	NaN	NaN
-0.829430546337	79.82998371124	101.743829250336	NaN	NaN	NaN	NaN	NaN	NaN
-0.829430546337	79.04873371124	101.743829250336	NaN	NaN	NaN	NaN	NaN	NaN
-0.829430546337	78.26748371124	101.743829250336	NaN	NaN	NaN	NaN	NaN	NaN
-0.829430546337	77.48623371124	101.743829250336	NaN	NaN	NaN	NaN	NaN	NaN
-0.829430546337	76.70498371124	101.743829250336	NaN	NaN	NaN	NaN	NaN	NaN
-0.829430546337	75.92373371124	101.743829250336	NaN	NaN	NaN	NaN	NaN	NaN
-0.829430546337	75.14248371124	101.743829250336	NaN	NaN	NaN	NaN	NaN	NaN
-0.829430546337	74.36123371124	101.743829250336	NaN	NaN	NaN	NaN	NaN	NaN
-0.829430546337	73.57998371124	101.743829250336	NaN	NaN	NaN	NaN	NaN	NaN
-0.829430546337	72.79873371124	101.743829250336	NaN	NaN	NaN	NaN	NaN	NaN
-0.829430546337	72.01748371124	101.743829250336	NaN	NaN	NaN	NaN	NaN	NaN
-0.829430546337	71.23623371124	101.743829250336	NaN	NaN	NaN	NaN	NaN	NaN
-0.829430546337	70.45498371124	101.743829250336	NaN	NaN	NaN	NaN	NaN	NaN
-0.829430546337	69.67373371124	101.743829250336	NaN	NaN	NaN	NaN	NaN	NaN
-0.829430546337	68.89248371124	101.743829250336	NaN	NaN	NaN	NaN	NaN	NaN
-0.829430546337	68.11123371124	101.743829250336	NaN	NaN	NaN	NaN	NaN	NaN
-0.829430546337	67.32998371124	101.743829250336	NaN	NaN	NaN	NaN	NaN	NaN
-0.829430546337	66.54873371124	101.743829250336	NaN	NaN	NaN	NaN	NaN	NaN
-0.829430546337	65.76748371124	101.743829250336	NaN	NaN	NaN	NaN	NaN	NaN
-0.829430546337	64.98623371124	101.743829250336	NaN	NaN	NaN	NaN	NaN	NaN
-0.829430546337	64.20498371124	101.743829250336	NaN	NaN	NaN	NaN	NaN	NaN
-0.829430546337	63.42373371124	101.743829250336	NaN	NaN	NaN	NaN	NaN	NaN
-0.829430546337	62.64248371124	101.743829250336	NaN	NaN	NaN	NaN	NaN	NaN
-0.829430546337	61.86123371124	101.743829250336	NaN	NaN	NaN	NaN	NaN	NaN
-0.829430546337	61.07998371124	101.743829250336	NaN	NaN	NaN	NaN	NaN	NaN
-0.829430546337	60.29873371124	101.743829250336	NaN	NaN	NaN	NaN	NaN	NaN
-0.829430546337	59.51748371124	101.743829250336	NaN	NaN	NaN	NaN	NaN	NaN
-0.829430546337	58.73623371124	101.743829250336	NaN	NaN	NaN	NaN	NaN	NaN
-0.829430546337	57.95498371124	101.743829250336	NaN	NaN	NaN	NaN	NaN	NaN
-0.829430546337	57.17373371124	101.743829250336	NaN	NaN	NaN	NaN	NaN	NaN
-0.829430546337	56.39248371124	101.743829250336	NaN	NaN	NaN	NaN	NaN	NaN
-0.829430546337	55.61123371124	101.743829250336	NaN	NaN	NaN	NaN	NaN	NaN
-0.829430546337	54.82998371124	101.743829250336	NaN	NaN	NaN	NaN	NaN	NaN
-0.829430546337	54.04873371124	101.743829250336	NaN	NaN	NaN	NaN	NaN	NaN
-0.829430546337	53.26748371124	101.743829250336	NaN	NaN	NaN	NaN	NaN	NaN
-0.829430546337	52.48623371124	101.743829250336	NaN	NaN	NaN	NaN	NaN	NaN
-0.829430546337	51.70498371124	101.743829250336	NaN	NaN	NaN	NaN	NaN	NaN
-0.829430546337	50.92373371124	101.743829250336	NaN	NaN	NaN	NaN	NaN	NaN
-0.829430546337	50.14248371124	101.743829250336	NaN	NaN	NaN	NaN	NaN	NaN
-0.829430546337	49.36123371124	101.743829250336	NaN	NaN	NaN	NaN	NaN	NaN
-0.829430546337	48.57998371124	101.743829250336	NaN	NaN	NaN	NaN	NaN	NaN
-0.829430546337	47.79873371124	101.743829250336	NaN	NaN	NaN	NaN	NaN	NaN
-0.829430546337	47.01748371124	101.743829250336	NaN	NaN	NaN	NaN	NaN	NaN
-0.829430546337	46.23623371124	101.743829250336	NaN	NaN	NaN	NaN	NaN	NaN
-0.829430546337	45.45498371124	101.743829250336	NaN	NaN	NaN	NaN	NaN	NaN
-0.829430546337	44.67373371124	101.743829250336	NaN	NaN	NaN	NaN	NaN	NaN
-0.829430546337	43.89248371124	101.743829250336	NaN	NaN	NaN	NaN	NaN	NaN
-0.829430546337	43.11123371124	101.743829250336	NaN	NaN	NaN	NaN	NaN	NaN
-0.829430546337	42.32998371124	101.743829250336	NaN	NaN	NaN	NaN	NaN	NaN
-0.829430546337	41.54873371124	101.743829250336	NaN	NaN	NaN	NaN	NaN	NaN
-0.829430546337	40.76748371124	101.743829250336	NaN	NaN	NaN	NaN	NaN	NaN
-0.829430546337	39.98623371124	101.743829250336	NaN	NaN	NaN	NaN	NaN	NaN
-0.829430546337	39.20498371124	101.743829250336	NaN	NaN	NaN	NaN	NaN	NaN
-0.829430546337	38.42373371124	101.743829250336	NaN	NaN	NaN	NaN	NaN	NaN
-0.829430546337	37.64248371124	101.743829250336	NaN	NaN	NaN	NaN	NaN	NaN
-0.829430546337	36.86123371124	101.743829250336	NaN	NaN	NaN	NaN	NaN	NaN
-0.829430546337	36.07998371124	101.743829250336	NaN	NaN	NaN	NaN	NaN	NaN
-0.829430546337	35.29873371124	101.743829250336	NaN	NaN	NaN	NaN	NaN	NaN
-0.829430546337	34.51748371124	101.743829250336	NaN	NaN	NaN	NaN	NaN	NaN
-0.829430546337	33.73623371124	101.743829250336	NaN	NaN	NaN	NaN	NaN	NaN
-0.829430546337	32.95498371124	101.743829250336	NaN	NaN	NaN	NaN	NaN	NaN
-0.829430546337	32.17373371124	101.743829250336	NaN	NaN	NaN	NaN	NaN	NaN
-0.829430546337	31.39248371124	101.743829250336	NaN	NaN	NaN	NaN	NaN	NaN
-0.829430546337	30.61123371124	101.743829250336	NaN	NaN	NaN	NaN	NaN	NaN
-0.829430546337	29.82998371124	101.743829250336	NaN	NaN	NaN	NaN	NaN	NaN
-0.829430546337	29.04873371124	101.743829250336	NaN	NaN	NaN	NaN	NaN	NaN
-0.829430546337	28.26748371124	101.743829250336	NaN	NaN	NaN	NaN	NaN	NaN
-0.829430546337	27.48623371124	101.743829250336	NaN	NaN	NaN	NaN	NaN	NaN
-0.829430546337	26.70498371124	101.743829250336	NaN	NaN	NaN	NaN	NaN	NaN
-0.829430546337	25.92373371124	101.743829250336	NaN	NaN	NaN	NaN	NaN	NaN
-0.829430546337	25.14248371124	101.743829250336	NaN	NaN	NaN	NaN	NaN	NaN
-0.829430546337	24.36123371124	101.743829250336	NaN	NaN	NaN	NaN	NaN	NaN
-0.829430546337	23.57998371124	101.743829250336	NaN	NaN	NaN	NaN	NaN	NaN
-0.829430546337	22.79873371124	101.743829250336	NaN	NaN	NaN	NaN	NaN	NaN
-0.829430546337	22.01748371124	101.743829250336	NaN	NaN	NaN	NaN	NaN	NaN
-0.829430546337	21.23623371124	101.743829250336	NaN	NaN	NaN	NaN	NaN	NaN
-0.829430546337	20.45498371124	101.743829250336	NaN	NaN	NaN	NaN	NaN	NaN
-0.829430546337	19.67373371124	101.743829250336	NaN	NaN	NaN	NaN	NaN	NaN
-0.829430546337	18.89248371124	101.743829250336	NaN	NaN	NaN	NaN	NaN	NaN
-0.829430546337	18.11123371124	101.743829250336	NaN	NaN	NaN	NaN	NaN	NaN
-0.829430546337	17.32998371124	101.743829250336	NaN	NaN	NaN	NaN	NaN	NaN
-0.829430546337	16.54873371124	101.743829250336	NaN	NaN	NaN	NaN	NaN	NaN
-0.829430546337	15.76748371124	101.743829250336	NaN	NaN	NaN	NaN	NaN	NaN
-0.829430546337	14.98623371124	101.743829250336	NaN	NaN	NaN	NaN	NaN	NaN
-0.829430546337	14.20498371124	101.743829250336	NaN	NaN	NaN	NaN	NaN	NaN
-0.829430546337	13.42373371124	101.743829250336	NaN	NaN	NaN	NaN	NaN	NaN
-0.829430546337	12.64248371124	101.743829250336	NaN	NaN	NaN	NaN	NaN	NaN
-0.829430546337	11.86123371124	101.743829250336	NaN	NaN	NaN	NaN	NaN	NaN
-0.829430546337	11.07998371124	101.743829250336	NaN	NaN	NaN	NaN	NaN	NaN
-0.829430546337	10.29873371124	101.743829250336	NaN	NaN	NaN	NaN	NaN	NaN
-0.829430546337	9.51748371124	101.743829250336	NaN	NaN	NaN	NaN	NaN	NaN
-0.829430546337	8.73623371124	101.743829250336	NaN	NaN	NaN	NaN	NaN	NaN
-0.829430546337	7.95498371124	101.743829250336	NaN	NaN	NaN	NaN	NaN	NaN
-0.829430546337	7.17373371124	101.743829250336	NaN	NaN	NaN	NaN	NaN	NaN
-0.829430546337	6.39248371124	101.743829250336	NaN	NaN	NaN	NaN	NaN	NaN
-0.829430546337	5.61123371124	101.743829250336	NaN	NaN	NaN	NaN	NaN	NaN
-0.829430546337	4.82998371124	101.743829250336	NaN	NaN	NaN	NaN	NaN	NaN
-0.829430546337	4.04873371124	101.743829250336	NaN	NaN	NaN	NaN	NaN	NaN
-0.829430546337	3.26748371124	101.743829250336	NaN	NaN	NaN	NaN	NaN	NaN
-0.829430546337	2.48623371124	101.743829250336	NaN	NaN	NaN	NaN	NaN	NaN
-0.829430546337	1.70498371124	101.743829250336	NaN	NaN	NaN	NaN	NaN	NaN
-0.829430546337	0.923733711240004	101.743829250336	NaN	NaN	NaN	NaN	NaN	NaN
-0.829430546337	0.142483711240004	101.743829250336	NaN	NaN	NaN	NaN	NaN	NaN
-0.829430546337	-0.638766288759996	101.743829250336	NaN	NaN	NaN	NaN	NaN	NaN
-0.829430546337	-1.42001628876	101.743829250336	NaN	NaN	NaN	NaN	NaN	NaN
-0.829430546337	-2.20126628876	101.743829250336	NaN	NaN	NaN	NaN	NaN	NaN
-0.829430546337	-2.98251628876	101.743829250336	NaN	NaN	NaN	NaN	NaN	NaN
-0.829430546337	-3.76376628876	101.743829250336	NaN	NaN	NaN	NaN	NaN	NaN
-0.829430546337	-4.54501628876	101.743829250336	NaN	NaN	NaN	NaN	NaN	NaN
-0.829430546337	-5.32626628876	101.743829250336	NaN	NaN	NaN	NaN	NaN	NaN
-0.829430546337	-6.10751628876	101.743829250336	NaN	NaN	NaN	NaN	NaN	NaN
-0.829430546337	-6.88876628876	101.743829250336	NaN	NaN	NaN	NaN	NaN	NaN
-0.829430546337	-7.67001628876	101.743829250336	NaN	NaN	NaN	NaN	NaN	NaN
-0.829430546337	-8.45126628876	101.743829250336	NaN	NaN	NaN	NaN	NaN	NaN
-0.829430546337	-9.23251628876	101.743829250336	NaN	NaN	NaN	NaN	NaN	NaN
-0.829430546337	-10.01376628876	101.743829250336	NaN	NaN	NaN	NaN	NaN	NaN
-0.829430546337	-10.79501628876	101.743829250336	NaN	NaN	NaN	NaN	NaN	NaN
-0.829430546337	-11.57626628876	101.743829250336	NaN	NaN	NaN	NaN	NaN	NaN
-0.829430546337	-12.35751628876	101.743829250336	NaN	NaN	NaN	NaN	NaN	NaN
-0.829430546337	-13.13876628876	101.743829250336	NaN	NaN	NaN	NaN	NaN	NaN
-0.829430546337	-13.92001628876	101.743829250336	NaN	NaN	NaN	NaN	NaN	NaN
-0.829430546337	-14.70126628876	101.743829250336	NaN	NaN	NaN	NaN	NaN	NaN
-0.829430546337	-15.48251628876	101.743829250336	NaN	NaN	NaN	NaN	NaN	NaN
-0.829430546337	-16.26376628876	101.743829250336	NaN	NaN	NaN	NaN	NaN	NaN
-0.829430546337	-17.04501628876	101.743829250336	NaN	NaN	NaN	NaN	NaN	NaN
-0.829430546337	-17.82626628876	101.743829250336	NaN	NaN	NaN	NaN	NaN	NaN
-0.829430546337	-18.60751628876	101.743829250336	NaN	NaN	NaN	NaN	NaN	NaN
-0.829430546337	-19.38876628876	101.743829250336	NaN	NaN	NaN	NaN	NaN	NaN
-0.829430546337	-20.17001628876	101.743829250336	NaN	NaN	NaN	NaN	NaN	NaN
-0.829430546337	-20.95126628876	101.743829250336	NaN	NaN	NaN	NaN	NaN	NaN
-0.829430546337	-21.73251628876	101.743829250336	NaN	NaN	NaN	NaN	NaN	NaN
-0.829430546337	-22.51376628876	101.743829250336	NaN	NaN	NaN	NaN	NaN	NaN
-0.829430546337	-23.29501628876	101.743829250336	NaN	NaN	NaN	NaN	NaN	NaN
-0.829430546337	-24.07626628876	101.743829250336	NaN	NaN	NaN	NaN	NaN	NaN
-0.829430546337	-24.85751628876	101.743829250336	NaN	NaN	NaN	NaN	NaN	NaN
-0.829430546337	-25.63876628876	101.743829250336	NaN	NaN	NaN	NaN	NaN	NaN
-0.829430546337	-26.42001628876	101.743829250336	NaN	NaN	NaN	NaN	NaN	NaN
-0.829430546337	-27.20126628876	101.743829250336	NaN	NaN	NaN	NaN	NaN	NaN
-0.829430546337	-27.98251628876	101.743829250336	NaN	NaN	NaN	NaN	NaN	NaN
-0.829430546337	-28.76376628876	101.743829250336	NaN	NaN	NaN	NaN	NaN	NaN
-0.829430546337	-29.54501628876	101.743829250336	NaN	NaN	NaN	NaN	NaN	NaN
-0.829430546337	-30.32626628876	101.743829250336	NaN	NaN	NaN	NaN	NaN	NaN
-0.829430546337	-31.10751628876	101.743829250336	NaN	NaN	NaN	NaN	NaN	NaN
-0.829430546337	-31.88876628876	101.743829250336	NaN	NaN	NaN	NaN	NaN	NaN
-0.829430546337	-32.67001628876	101.743829250336	NaN	NaN	NaN	NaN	NaN	NaN
-0.829430546337	-33.45126628876	101.743829250336	NaN	NaN	NaN	NaN	NaN	NaN
-0.829430546337	-34.23251628876	101.743829250336	NaN	NaN	NaN	NaN	NaN	NaN
-0.829430546337	-35.01376628876	101.743829250336	NaN	NaN	NaN	NaN	NaN	NaN
-0.829430546337	-35.79501628876	101.743829250336	NaN	NaN	NaN	NaN	NaN	NaN
-0.829430546337	-36.57626628876	101.743829250336	NaN	NaN	NaN	NaN	NaN	NaN
-0.829430546337	-37.35751628876	101.743829250336	NaN	NaN	NaN	NaN	NaN	NaN
-0.829430546337	-38.13876628876	101.743829250336	NaN	NaN	NaN	NaN	NaN	NaN
-0.829430546337	-38.92001628876	101.743829250336	NaN	NaN	NaN	NaN	NaN	NaN
-0.829430546337	-39.70126628876	101.743829250336	NaN	NaN	NaN	NaN	NaN	NaN
-0.829430546337	-40.48251628876	101.743829250336	NaN	NaN	NaN	NaN	NaN	NaN
-0.829430546337	-41.26376628876	101.743829250336	NaN	NaN	NaN	NaN	NaN	NaN
-0.829430546337	-42.04501628876	101.743829250336	NaN	NaN	NaN	NaN	NaN	NaN
-0.829430546337	-42.82626628876	101.743829250336	NaN	NaN	NaN	NaN	NaN	NaN
-0.829430546337	-43.60751628876	101.743829250336	NaN	NaN	NaN	NaN	NaN	NaN
-0.829430546337	-44.38876628876	101.743829250336	NaN	NaN	NaN	NaN	NaN	NaN
-0.829430546337	-45.17001628876	101.743829250336	NaN	NaN	NaN	NaN	NaN	NaN
-0.829430546337	-45.95126628876	101.743829250336	NaN	NaN	NaN	NaN	NaN	NaN
-0.829430546337	-46.73251628876	101.743829250336	NaN	NaN	NaN	NaN	NaN	NaN
-0.829430546337	-47.51376628876	101.743829250336	NaN	NaN	NaN	NaN	NaN	NaN
-0.829430546337	-48.29501628876	101.743829250336	NaN	NaN	NaN	NaN	NaN	NaN
-0.829430546337	-49.07626628876	101.743829250336	NaN	NaN	NaN	NaN	NaN	NaN
-0.829430546337	-49.85751628876	101.743829250336	NaN	NaN	NaN	NaN	NaN	NaN
-0.829430546337	-50.63876628876	101.743829250336	NaN	NaN	NaN	NaN	NaN	NaN
-0.829430546337	-51.42001628876	101.743829250336	NaN	NaN	NaN	NaN	NaN	NaN
-0.829430546337	-52.20126628876	101.743829250336	NaN	NaN	NaN	NaN	NaN	NaN
-0.829430546337	-52.98251628876	101.743829250336	NaN	NaN	NaN	NaN	NaN	NaN
-0.829430546337	-53.76376628876	101.743829250336	NaN	NaN	NaN	NaN	NaN	NaN
-0.829430546337	-54.54501628876	101.743829250336	NaN	NaN	NaN	NaN	NaN	NaN
-0.829430546337	-55.32626628876	101.743829250336	NaN	NaN	NaN	NaN	NaN	NaN
-0.829430546337	-56.10751628876	101.743829250336	NaN	NaN	NaN	NaN	NaN	NaN
-0.829430546337	-56.88876628876	101.743829250336	NaN	NaN	NaN	NaN	NaN	NaN
-0.829430546337	-57.67001628876	101.743829250336	NaN	NaN	NaN	NaN	NaN	NaN
-0.829430546337	-58.45126628876	101.743829250336	NaN	NaN	NaN	NaN	NaN	NaN
-0.829430546337	-59.23251628876	101.743829250336	NaN	NaN	NaN	NaN	NaN	NaN
-0.829430546337	-60.01376628876	101.743829250336	NaN	NaN	NaN	NaN	NaN	NaN
-0.829430546337	-60.79501628876	101.743829250336	NaN	NaN	NaN	NaN	NaN	NaN
-0.829430546337	-61.57626628876	101.743829250336	NaN	NaN	NaN	NaN	NaN	NaN
-0.829430546337	-62.35751628876	101.743829250336	NaN	NaN	NaN	NaN	NaN	NaN
-0.829430546337	-63.13876628876	101.743829250336	NaN	NaN	NaN	NaN	NaN	NaN
-0.829430546337	-63.92001628876	101.743829250336	NaN	NaN	NaN	NaN	NaN	NaN
-0.829430546337	-64.70126628876	101.743829250336	NaN	NaN	NaN	NaN	NaN	NaN
-0.829430546337	-65.48251628876	101.743829250336	NaN	NaN	NaN	NaN	NaN	NaN
-0.829430546337	-66.26376628876	101.743829250336	NaN	NaN	NaN	NaN	NaN	NaN
-0.829430546337	-67.04501628876	101.743829250336	NaN	NaN	NaN	NaN	NaN	NaN
-0.829430546337	-67.82626628876	101.743829250336	NaN	NaN	NaN	NaN	NaN	NaN
-0.829430546337	-68.60751628876	101.743829250336	NaN	NaN	NaN	NaN	NaN	NaN
-0.829430546337	-69.38876628876	101.743829250336	NaN	NaN	NaN	NaN	NaN	NaN
-0.829430546337	-70.17001628876	101.743829250336	NaN	NaN	NaN	NaN	NaN	NaN
-0.829430546337	-70.95126628876	101.743829250336	NaN	NaN	NaN	NaN	NaN	NaN
-0.829430546337	-71.73251628876	101.743829250336	NaN	NaN	NaN	NaN	NaN	NaN
-0.829430546337	-72.51376628876	101.743829250336	NaN	NaN	NaN	NaN	NaN	NaN
-0.829430546337	-73.29501628876	101.743829250336	NaN	NaN	NaN	NaN	NaN	NaN
-0.829430546337	-74.07626628876	101.743829250336	NaN	NaN	NaN	NaN	NaN	NaN
-0.829430546337	-74.85751628876	101.743829250336	NaN	NaN	NaN	NaN	NaN	NaN
-0.829430546337	-75.63876628876	101.743829250336	NaN	NaN	NaN	NaN	NaN	NaN
-0.829430546337	-76.42001628876	101.743829250336	NaN	NaN	NaN	NaN	NaN	NaN
-0.829430546337	-77.20126628876	101.743829250336	NaN	NaN	NaN	NaN	NaN	NaN
-0.829430546337	-77.98251628876	101.743829250336	NaN	NaN	NaN	NaN	NaN	NaN
-0.829430546337	-78.76376628876	101.743829250336	NaN	NaN	NaN	NaN	NaN	NaN
-0.829430546337	-79.54501628876	101.743829250336	NaN	NaN	NaN	NaN	NaN	NaN
-0.829430546337	-80.32626628876	101.743829250336	NaN	NaN	NaN	NaN	NaN	NaN
-0.829430546337	-81.10751628876	101.743829250336	NaN	NaN	NaN	NaN	NaN	NaN
-0.829430546337	-81.88876628876	101.743829250336	NaN	NaN	NaN	NaN	NaN	NaN
-0.829430546337	-82.67001628876	101.743829250336	NaN	NaN	NaN	NaN	NaN	NaN
-0.829430546337	-83.45126628876	101.743829250336	NaN	NaN	NaN	NaN	NaN	NaN
-0.829430546337	-84.23251628876	101.743829250336	NaN	NaN	NaN	NaN	NaN	NaN
-0.829430546337	-85.01376628876	101.743829250336	NaN	NaN	NaN	NaN	NaN	NaN
-0.829430546337	-85.79501628876	101.743829250336	NaN	NaN	NaN	NaN	NaN	NaN
-0.829430546337	-86.57626628876	101.743829250336	NaN	NaN	NaN	NaN	NaN	NaN
-0.829430546337	-87.35751628876	101.743829250336	NaN	NaN	NaN	NaN	NaN	NaN
-0.829430546337	-88.13876628876	101.743829250336	NaN	NaN	NaN	NaN	NaN	NaN
-0.829430546337	-88.92001628876	101.743829250336	NaN	NaN	NaN	NaN	NaN	NaN
-0.829430546337	-89.70126628876	101.743829250336	NaN	NaN	NaN	NaN	NaN	NaN
-0.829430546337	-90.48251628876	101.743829250336	NaN	NaN	NaN	NaN	NaN	NaN
-0.829430546337	-91.26376628876	101.743829250336	NaN	NaN	NaN	NaN	NaN	NaN
-0.829430546337	-92.04501628876	101.743829250336	NaN	NaN	NaN	NaN	NaN	NaN
-0.829430546337	-92.82626628876	101.743829250336	NaN	NaN	NaN	NaN	NaN	NaN
-0.829430546337	-93.60751628876	101.743829250336	NaN	NaN	NaN	NaN	NaN	NaN
-0.829430546337	-94.38876628876	101.743829250336	NaN	NaN	NaN	NaN	NaN	NaN
-0.829430546337	104.82998371124	100.962579250336	NaN	NaN	NaN	NaN	NaN	NaN
-0.829430546337	104.04873371124	100.962579250336	NaN	NaN	NaN	NaN	NaN	NaN
-0.829430546337	103.26748371124	100.962579250336	NaN	NaN	NaN	NaN	NaN	NaN
-0.829430546337	102.48623371124	100.962579250336	NaN	NaN	NaN	NaN	NaN	NaN
-0.829430546337	101.70498371124	100.962579250336	NaN	NaN	NaN	NaN	NaN	NaN
-0.829430546337	100.92373371124	100.962579250336	NaN	NaN	NaN	NaN	NaN	NaN
-0.829430546337	100.14248371124	100.962579250336	NaN	NaN	NaN	NaN	NaN	NaN
-0.829430546337	99.36123371124	100.962579250336	NaN	NaN	NaN	NaN	NaN	NaN
-0.829430546337	98.57998371124	100.962579250336	NaN	NaN	NaN	NaN	NaN	NaN
-0.829430546337	97.79873371124	100.962579250336	NaN	NaN	NaN	NaN	NaN	NaN
-0.829430546337	97.01748371124	100.962579250336	NaN	NaN	NaN	NaN	NaN	NaN
-0.829430546337	96.23623371124	100.962579250336	NaN	NaN	NaN	NaN	NaN	NaN
-0.829430546337	95.45498371124	100.962579250336	NaN	NaN	NaN	NaN	NaN	NaN
-0.829430546337	94.67373371124	100.962579250336	NaN	NaN	NaN	NaN	NaN	NaN
-0.829430546337	93.89248371124	100.962579250336	NaN	NaN	NaN	NaN	NaN	NaN
-0.829430546337	93.11123371124	100.962579250336	NaN	NaN	NaN	NaN	NaN	NaN
-0.829430546337	92.32998371124	100.962579250336	NaN	NaN	NaN	NaN	NaN	NaN
-0.829430546337	91.54873371124	100.962579250336	NaN	NaN	NaN	NaN	NaN	NaN
-0.829430546337	90.76748371124	100.962579250336	NaN	NaN	NaN	NaN	NaN	NaN
-0.829430546337	89.98623371124	100.962579250336	NaN	NaN	NaN	NaN	NaN	NaN
-0.829430546337	89.20498371124	100.962579250336	NaN	NaN	NaN	NaN	NaN	NaN
-0.829430546337	88.42373371124	100.962579250336	NaN	NaN	NaN	NaN	NaN	NaN
-0.829430546337	87.64248371124	100.962579250336	NaN	NaN	NaN	NaN	NaN	NaN
-0.829430546337	86.86123371124	100.962579250336	NaN	NaN	NaN	NaN	NaN	NaN
-0.829430546337	86.07998371124	100.962579250336	NaN	NaN	NaN	NaN	NaN	NaN
-0.829430546337	85.29873371124	100.962579250336	NaN	NaN	NaN	NaN	NaN	NaN
-0.829430546337	84.51748371124	100.962579250336	NaN	NaN	NaN	NaN	NaN	NaN
-0.829430546337	83.73623371124	100.962579250336	NaN	NaN	NaN	NaN	NaN	NaN
-0.829430546337	82.95498371124	100.962579250336	NaN	NaN	NaN	NaN	NaN	NaN
-0.829430546337	82.17373371124	100.962579250336	NaN	NaN	NaN	NaN	NaN	NaN
-0.829430546337	81.39248371124	100.962579250336	NaN	NaN	NaN	NaN	NaN	NaN
-0.829430546337	80.61123371124	100.962579250336	NaN	NaN	NaN	NaN	NaN	NaN
-0.829430546337	79.82998371124	100.962579250336	NaN	NaN	NaN	NaN	NaN	NaN
-0.829430546337	79.04873371124	100.962579250336	NaN	NaN	NaN	NaN	NaN	NaN
-0.829430546337	78.26748371124	100.962579250336	NaN	NaN	NaN	NaN	NaN	NaN
-0.829430546337	77.48623371124	100.962579250336	NaN	NaN	NaN	NaN	NaN	NaN
-0.829430546337	76.70498371124	100.962579250336	NaN	NaN	NaN	NaN	NaN	NaN
-0.829430546337	75.92373371124	100.962579250336	NaN	NaN	NaN	NaN	NaN	NaN
-0.829430546337	75.14248371124	100.962579250336	NaN	NaN	NaN	NaN	NaN	NaN
-0.829430546337	74.36123371124	100.962579250336	NaN	NaN	NaN	NaN	NaN	NaN
-0.829430546337	73.57998371124	100.962579250336	NaN	NaN	NaN	NaN	NaN	NaN
-0.829430546337	72.79873371124	100.962579250336	NaN	NaN	NaN	NaN	NaN	NaN
-0.829430546337	72.01748371124	100.962579250336	NaN	NaN	NaN	NaN	NaN	NaN
-0.829430546337	71.23623371124	100.962579250336	NaN	NaN	NaN	NaN	NaN	NaN
-0.829430546337	70.45498371124	100.962579250336	NaN	NaN	NaN	NaN	NaN	NaN
-0.829430546337	69.67373371124	100.962579250336	NaN	NaN	NaN	NaN	NaN	NaN
-0.829430546337	68.89248371124	100.962579250336	NaN	NaN	NaN	NaN	NaN	NaN
-0.829430546337	68.11123371124	100.962579250336	NaN	NaN	NaN	NaN	NaN	NaN
-0.829430546337	67.32998371124	100.962579250336	NaN	NaN	NaN	NaN	NaN	NaN
-0.829430546337	66.54873371124	100.962579250336	NaN	NaN	NaN	NaN	NaN	NaN
-0.829430546337	65.76748371124	100.962579250336	NaN	NaN	NaN	NaN	NaN	NaN
-0.829430546337	64.98623371124	100.962579250336	NaN	NaN	NaN	NaN	NaN	NaN
-0.829430546337	64.20498371124	100.962579250336	NaN	NaN	NaN	NaN	NaN	NaN
-0.829430546337	63.42373371124	100.962579250336	NaN	NaN	NaN	NaN	NaN	NaN
-0.829430546337	62.64248371124	100.962579250336	NaN	NaN	NaN	NaN	NaN	NaN
-0.829430546337	61.86123371124	100.962579250336	NaN	NaN	NaN	NaN	NaN	NaN
-0.829430546337	61.07998371124	100.962579250336	NaN	NaN	NaN	NaN	NaN	NaN
-0.829430546337	60.29873371124	100.962579250336	NaN	NaN	NaN	NaN	NaN	NaN
-0.829430546337	59.51748371124	100.962579250336	NaN	NaN	NaN	NaN	NaN	NaN
-0.829430546337	58.73623371124	100.962579250336	NaN	NaN	NaN	NaN	NaN	NaN
-0.829430546337	57.95498371124	100.962579250336	NaN	NaN	NaN	NaN	NaN	NaN
-0.829430546337	57.17373371124	100.962579250336	NaN	NaN	NaN	NaN	NaN	NaN
-0.829430546337	56.39248371124	100.962579250336	NaN	NaN	NaN	NaN	NaN	NaN
-0.829430546337	55.61123371124	100.962579250336	NaN	NaN	NaN	NaN	NaN	NaN
-0.829430546337	54.82998371124	100.962579250336	NaN	NaN	NaN	NaN	NaN	NaN
-0.829430546337	54.04873371124	100.962579250336	NaN	NaN	NaN	NaN	NaN	NaN
-0.829430546337	53.26748371124	100.962579250336	NaN	NaN	NaN	NaN	NaN	NaN
-0.829430546337	52.48623371124	100.962579250336	NaN	NaN	NaN	NaN	NaN	NaN
-0.829430546337	51.70498371124	100.962579250336	NaN	NaN	NaN	NaN	NaN	NaN
-0.829430546337	50.92373371124	100.962579250336	NaN	NaN	NaN	NaN	NaN	NaN
-0.829430546337	50.14248371124	100.962579250336	NaN	NaN	NaN	NaN	NaN	NaN
-0.829430546337	49.36123371124	100.962579250336	NaN	NaN	NaN	NaN	NaN	NaN
-0.829430546337	48.57998371124	100.962579250336	NaN	NaN	NaN	NaN	NaN	NaN
-0.829430546337	47.79873371124	100.962579250336	NaN	NaN	NaN	NaN	NaN	NaN
-0.829430546337	47.01748371124	100.962579250336	NaN	NaN	NaN	NaN	NaN	NaN
-0.829430546337	46.23623371124	100.962579250336	NaN	NaN	NaN	NaN	NaN	NaN
-0.829430546337	45.45498371124	100.962579250336	NaN	NaN	NaN	NaN	NaN	NaN
-0.829430546337	44.67373371124	100.962579250336	NaN	NaN	NaN	NaN	NaN	NaN
-0.829430546337	43.89248371124	100.962579250336	NaN	NaN	NaN	NaN	NaN	NaN
-0.829430546337	43.11123371124	100.962579250336	NaN	NaN	NaN	NaN	NaN	NaN
-0.829430546337	42.32998371124	100.962579250336	NaN	NaN	NaN	NaN	NaN	NaN
-0.829430546337	41.54873371124	100.962579250336	NaN	NaN	NaN	NaN	NaN	NaN
-0.829430546337	40.76748371124	100.962579250336	NaN	NaN	NaN	NaN	NaN	NaN
-0.829430546337	39.98623371124	100.962579250336	NaN	NaN	NaN	NaN	NaN	NaN
-0.829430546337	39.20498371124	100.962579250336	NaN	NaN	NaN	NaN	NaN	NaN
-0.829430546337	38.42373371124	100.962579250336	NaN	NaN	NaN	NaN	NaN	NaN
-0.829430546337	37.64248371124	100.962579250336	NaN	NaN	NaN	NaN	NaN	NaN
-0.829430546337	36.86123371124	100.962579250336	NaN	NaN	NaN	NaN	NaN	NaN
-0.829430546337	36.07998371124	100.962579250336	NaN	NaN	NaN	NaN	NaN	NaN
-0.829430546337	35.29873371124	100.962579250336	NaN	NaN	NaN	NaN	NaN	NaN
-0.829430546337	34.51748371124	100.962579250336	NaN	NaN	NaN	NaN	NaN	NaN
-0.829430546337	33.73623371124	100.962579250336	NaN	NaN	NaN	NaN	NaN	NaN
-0.829430546337	32.95498371124	100.962579250336	NaN	NaN	NaN	NaN	NaN	NaN
-0.829430546337	32.17373371124	100.962579250336	NaN	NaN	NaN	NaN	NaN	NaN
-0.829430546337	31.39248371124	100.962579250336	NaN	NaN	NaN	NaN	NaN	NaN
-0.829430546337	30.61123371124	100.962579250336	NaN	NaN	NaN	NaN	NaN	NaN
-0.829430546337	29.82998371124	100.962579250336	NaN	NaN	NaN	NaN	NaN	NaN
-0.829430546337	29.04873371124	100.962579250336	NaN	NaN	NaN	NaN	NaN	NaN
-0.829430546337	28.26748371124	100.962579250336	NaN	NaN	NaN	NaN	NaN	NaN
-0.829430546337	27.48623371124	100.962579250336	NaN	NaN	NaN	NaN	NaN	NaN
-0.829430546337	26.70498371124	100.962579250336	NaN	NaN	NaN	NaN	NaN	NaN
-0.829430546337	25.92373371124	100.962579250336	NaN	NaN	NaN	NaN	NaN	NaN
-0.829430546337	25.14248371124	100.962579250336	NaN	NaN	NaN	NaN	NaN	NaN
-0.829430546337	24.36123371124	100.962579250336	NaN	NaN	NaN	NaN	NaN	NaN
-0.829430546337	23.57998371124	100.962579250336	NaN	NaN	NaN	NaN	NaN	NaN
-0.829430546337	22.79873371124	100.962579250336	NaN	NaN	NaN	NaN	NaN	NaN
-0.829430546337	22.01748371124	100.962579250336	NaN	NaN	NaN	NaN	NaN	NaN
-0.829430546337	21.23623371124	100.962579250336	NaN	NaN	NaN	NaN	NaN	NaN
-0.829430546337	20.45498371124	100.962579250336	NaN	NaN	NaN	NaN	NaN	NaN
-0.829430546337	19.67373371124	100.962579250336	NaN	NaN	NaN	NaN	NaN	NaN
-0.829430546337	18.89248371124	100.962579250336	NaN	NaN	NaN	NaN	NaN	NaN
-0.829430546337	18.11123371124	100.962579250336	NaN	NaN	NaN	NaN	NaN	NaN
-0.829430546337	17.32998371124	100.962579250336	NaN	NaN	NaN	NaN	NaN	NaN
-0.829430546337	16.54873371124	100.962579250336	NaN	NaN	NaN	NaN	NaN	NaN
-0.829430546337	15.76748371124	100.962579250336	NaN	NaN	NaN	NaN	NaN	NaN
-0.829430546337	14.98623371124	100.962579250336	NaN	NaN	NaN	NaN	NaN	NaN
-0.829430546337	14.20498371124	100.962579250336	NaN	NaN	NaN	NaN	NaN	NaN
-0.829430546337	13.42373371124	100.962579250336	NaN	NaN	NaN	NaN	NaN	NaN
-0.829430546337	12.64248371124	100.962579250336	NaN	NaN	NaN	NaN	NaN	NaN
-0.829430546337	11.86123371124	100.962579250336	NaN	NaN	NaN	NaN	NaN	NaN
-0.829430546337	11.07998371124	100.962579250336	NaN	NaN	NaN	NaN	NaN	NaN
-0.829430546337	10.29873371124	100.962579250336	NaN	NaN	NaN	NaN	NaN	NaN
-0.829430546337	9.51748371124	100.962579250336	NaN	NaN	NaN	NaN	NaN	NaN
-0.829430546337	8.73623371124	100.962579250336	NaN	NaN	NaN	NaN	NaN	NaN
-0.829430546337	7.95498371124	100.962579250336	NaN	NaN	NaN	NaN	NaN	NaN
-0.829430546337	7.17373371124	100.962579250336	NaN	NaN	NaN	NaN	NaN	NaN
-0.829430546337	6.39248371124	100.962579250336	NaN	NaN	NaN	NaN	NaN	NaN
-0.829430546337	5.61123371124	100.962579250336	NaN	NaN	NaN	NaN	NaN	NaN
-0.829430546337	4.82998371124	100.962579250336	NaN	NaN	NaN	NaN	NaN	NaN
-0.829430546337	4.04873371124	100.962579250336	NaN	NaN	NaN	NaN	NaN	NaN
-0.829430546337	3.26748371124	100.962579250336	NaN	NaN	NaN	NaN	NaN	NaN
-0.829430546337	2.48623371124	100.962579250336	NaN	NaN	NaN	NaN	NaN	NaN
-0.829430546337	1.70498371124	100.962579250336	NaN	NaN	NaN	NaN	NaN	NaN
-0.829430546337	0.923733711240004	100.962579250336	NaN	NaN	NaN	NaN	NaN	NaN
-0.829430546337	0.142483711240004	100.962579250336	NaN	NaN	NaN	NaN	NaN	NaN
-0.829430546337	-0.638766288759996	100.962579250336	NaN	NaN	NaN	NaN	NaN	NaN
-0.829430546337	-1.42001628876	100.962579250336	NaN	NaN	NaN	NaN	NaN	NaN
-0.829430546337	-2.20126628876	100.962579250336	NaN	NaN	NaN	NaN	NaN	NaN
-0.829430546337	-2.98251628876	100.962579250336	NaN	NaN	NaN	NaN	NaN	NaN
-0.829430546337	-3.76376628876	100.962579250336	NaN	NaN	NaN	NaN	NaN	NaN
-0.829430546337	-4.54501628876	100.962579250336	NaN	NaN	NaN	NaN	NaN	NaN
-0.829430546337	-5.32626628876	100.962579250336	NaN	NaN	NaN	NaN	NaN	NaN
-0.829430546337	-6.10751628876	100.962579250336	NaN	NaN	NaN	NaN	NaN	NaN
-0.829430546337	-6.88876628876	100.962579250336	NaN	NaN	NaN	NaN	NaN	NaN
-0.829430546337	-7.67001628876	100.962579250336	NaN	NaN	NaN	NaN	NaN	NaN
-0.829430546337	-8.45126628876	100.962579250336	NaN	NaN	NaN	NaN	NaN	NaN
-0.829430546337	-9.23251628876	100.962579250336	NaN	NaN	NaN	NaN	NaN	NaN
-0.829430546337	-10.01376628876	100.962579250336	NaN	NaN	NaN	NaN	NaN	NaN
-0.829430546337	-10.79501628876	100.962579250336	NaN	NaN	NaN	NaN	NaN	NaN
-0.829430546337	-11.57626628876	100.962579250336	NaN	NaN	NaN	NaN	NaN	NaN
-0.829430546337	-12.35751628876	100.962579250336	NaN	NaN	NaN	NaN	NaN	NaN
-0.829430546337	-13.13876628876	100.962579250336	NaN	NaN	NaN	NaN	NaN	NaN
-0.829430546337	-13.92001628876	100.962579250336	NaN	NaN	NaN	NaN	NaN	NaN
-0.829430546337	-14.70126628876	100.962579250336	NaN	NaN	NaN	NaN	NaN	NaN
-0.829430546337	-15.48251628876	100.962579250336	NaN	NaN	NaN	NaN	NaN	NaN
-0.829430546337	-16.26376628876	100.962579250336	NaN	NaN	NaN	NaN	NaN	NaN
-0.829430546337	-17.04501628876	100.962579250336	NaN	NaN	NaN	NaN	NaN	NaN
-0.829430546337	-17.82626628876	100.962579250336	NaN	NaN	NaN	NaN	NaN	NaN
-0.829430546337	-18.60751628876	100.962579250336	NaN	NaN	NaN	NaN	NaN	NaN
-0.829430546337	-19.38876628876	100.962579250336	NaN	NaN	NaN	NaN	NaN	NaN
-0.829430546337	-20.17001628876	100.962579250336	NaN	NaN	NaN	NaN	NaN	NaN
-0.829430546337	-20.95126628876	100.962579250336	NaN	NaN	NaN	NaN	NaN	NaN
-0.829430546337	-21.73251628876	100.962579250336	NaN	NaN	NaN	NaN	NaN	NaN
-0.829430546337	-22.51376628876	100.962579250336	NaN	NaN	NaN	NaN	NaN	NaN
-0.829430546337	-23.29501628876	100.962579250336	NaN	NaN	NaN	NaN	NaN	NaN
-0.829430546337	-24.07626628876	100.962579250336	NaN	NaN	NaN	NaN	NaN	NaN
-0.829430546337	-24.85751628876	100.962579250336	NaN	NaN	NaN	NaN	NaN	NaN
-0.829430546337	-25.63876628876	100.962579250336	NaN	NaN	NaN	NaN	NaN	NaN
-0.829430546337	-26.42001628876	100.962579250336	NaN	NaN	NaN	NaN	NaN	NaN
-0.829430546337	-27.20126628876	100.962579250336	NaN	NaN	NaN	NaN	NaN	NaN
-0.829430546337	-27.98251628876	100.962579250336	NaN	NaN	NaN	NaN	NaN	NaN
-0.829430546337	-28.76376628876	100.962579250336	NaN	NaN	NaN	NaN	NaN	NaN
-0.829430546337	-29.54501628876	100.962579250336	NaN	NaN	NaN	NaN	NaN	NaN
-0.829430546337	-30.32626628876	100.962579250336	NaN	NaN	NaN	NaN	NaN	NaN
-0.829430546337	-31.10751628876	100.962579250336	NaN	NaN	NaN	NaN	NaN	NaN
-0.829430546337	-31.88876628876	100.962579250336	NaN	NaN	NaN	NaN	NaN	NaN
-0.829430546337	-32.67001628876	100.962579250336	NaN	NaN	NaN	NaN	NaN	NaN
-0.829430546337	-33.45126628876	100.962579250336	NaN	NaN	NaN	NaN	NaN	NaN
-0.829430546337	-34.23251628876	100.962579250336	NaN	NaN	NaN	NaN	NaN	NaN
-0.829430546337	-35.01376628876	100.962579250336	NaN	NaN	NaN	NaN	NaN	NaN
-0.829430546337	-35.79501628876	100.962579250336	NaN	NaN	NaN	NaN	NaN	NaN
-0.829430546337	-36.57626628876	100.962579250336	NaN	NaN	NaN	NaN	NaN	NaN
-0.829430546337	-37.35751628876	100.962579250336	NaN	NaN	NaN	NaN	NaN	NaN
-0.829430546337	-38.13876628876	100.962579250336	NaN	NaN	NaN	NaN	NaN	NaN
-0.829430546337	-38.92001628876	100.962579250336	NaN	NaN	NaN	NaN	NaN	NaN
-0.829430546337	-39.70126628876	100.962579250336	NaN	NaN	NaN	NaN	NaN	NaN
-0.829430546337	-40.48251628876	100.962579250336	NaN	NaN	NaN	NaN	NaN	NaN
-0.829430546337	-41.26376628876	100.962579250336	NaN	NaN	NaN	NaN	NaN	NaN
-0.829430546337	-42.04501628876	100.962579250336	NaN	NaN	NaN	NaN	NaN	NaN
-0.829430546337	-42.82626628876	100.962579250336	NaN	NaN	NaN	NaN	NaN	NaN
-0.829430546337	-43.60751628876	100.962579250336	NaN	NaN	NaN	NaN	NaN	NaN
-0.829430546337	-44.38876628876	100.962579250336	NaN	NaN	NaN	NaN	NaN	NaN
-0.829430546337	-45.17001628876	100.962579250336	NaN	NaN	NaN	NaN	NaN	NaN
-0.829430546337	-45.95126628876	100.962579250336	NaN	NaN	NaN	NaN	NaN	NaN
-0.829430546337	-46.73251628876	100.962579250336	NaN	NaN	NaN	NaN	NaN	NaN
-0.829430546337	-47.51376628876	100.962579250336	NaN	NaN	NaN	NaN	NaN	NaN
-0.829430546337	-48.29501628876	100.962579250336	NaN	NaN	NaN	NaN	NaN	NaN
-0.829430546337	-49.07626628876	100.962579250336	NaN	NaN	NaN	NaN	NaN	NaN
-0.829430546337	-49.85751628876	100.962579250336	NaN	NaN	NaN	NaN	NaN	NaN
-0.829430546337	-50.63876628876	100.962579250336	NaN	NaN	NaN	NaN	NaN	NaN
-0.829430546337	-51.42001628876	100.962579250336	NaN	NaN	NaN	NaN	NaN	NaN
-0.829430546337	-52.20126628876	100.962579250336	NaN	NaN	NaN	NaN	NaN	NaN
-0.829430546337	-52.98251628876	100.962579250336	NaN	NaN	NaN	NaN	NaN	NaN
-0.829430546337	-53.76376628876	100.962579250336	NaN	NaN	NaN	NaN	NaN	NaN
-0.829430546337	-54.54501628876	100.962579250336	NaN	NaN	NaN	NaN	NaN	NaN
-0.829430546337	-55.32626628876	100.962579250336	NaN	NaN	NaN	NaN	NaN	NaN
-0.829430546337	-56.10751628876	100.962579250336	NaN	NaN	NaN	NaN	NaN	NaN
[truncated: 63,537 more rows]
